# Supplementary material for: A machine learning algorithm with subclonal sensitivity reveals widespread pan-cancer human leukocyte antigen loss of heterozygosity
Source: Nat Commun. 2022 Apr 12;13:1925. doi: 10.1038/s41467-022-29203-w (PMC9005524; doi:10.1038/s41467-022-29203-w)
Supplement: Supplementary file 7 — Supplementary Dataset 4 [file 41467_2022_29203_MOESM7_ESM.xlsx]

## Sheet: C
Peptide	Log Fold Change
NYNNQSSNFGP	0.0130534
EHAMETMMF	0.0334497
DVNHEKAMAEW	0.000751578
EGIHAQQKEPM	-0.183678
DYTIGFGKF	0.0888094
DLPEAQIVKHW	0.0776663
ALNEINQFYQK	-0.225924
LPIDVTEGEVI	0.0237323
DVVSGSEVLHW	0.055769
DEGYGPPPP	-0.0106746
DVVDSEALQVY	0.0499552
HTMTDDVTFW	0.00289519
HIQKEDVPSER	-0.296233
DVNSNNNMSY	-0.0167288
DDYESEAAY	-0.0735517
TWFTAGAKLLF	-0.0155335
HAIKSVKIY	0.00308828
GAFGKPQGTVA	0.035545
VYNSEYYHF	-0.00726581
VMSQALKATF	0.0887536
DPVDIYKSW	0.121687
TYGEIFEKF	0.208913
FYPAEITLTW	-0.0270305
VWPAAQFVNF	-0.0810724
ETAHEAEQW	-0.124209
AYFHEEDESSF	0.0203083
EVYTEEDAASY	0.0599475
QIFEPGLGMEH	-0.0198203
VYSEVAAYEF	-0.0121805
TYQEVAQKF	0.109868
EHAKINETDTF	0.0248993
ESAGIHETTY	-0.196355
NAFSGVMML	0.0643004
FHYEADGANVL	0.0151826
GVSDTNSKSW	0.123935
YYFEGIKQTF	0.0196474
ELMTHHVHTY	-0.0451085
GHDPSSGVQEF	-0.0506445
DHDPVDKIVL	0.0425387
VTYNYPVHY	0.146746
AMNPVEHPF	0.00356077
DVPAHLQNSW	0.048834
EHAMETMMF	-0.019825
ETIDWKVFESW	0.00195958
KYMTAVVKLF	0.0977251
EVNDIKTRSW	0.159659
NAVPITPTLNR	-0.153685
YYFDAAEAEAW	0.00337395
GHMDDGGYSM	-0.0338351
ETAGPWGQAAW	0.0392461
DEELLGDGHSY	0.00331689
EEYGGVMVSF	-0.060617
EHINEGETAML	0.0103877
DVFGYHGYTF	0.0273076
AYSAKIALF	0.0622697
SAYGSVKAY	0.144154
YGYNNDNQEF	0.0294568
GHDPKEPEQL	0.0468973
DTPGHGSGW	0.117329
IEYPTGSGNVY	-0.00657785
DEVQVVRGHY	-0.000225657
VFIEGADAETF	-0.00315038
EIPEGYVPEHW	0.09942
VYISEHEHF	-0.0155072
DEPLLKHWEF	0.0766972
VYKVPPFTF	0.0729277
EVAEESGRLW	0.0776982
EVPENNGNNSW	0.0138259
ETFDAGLQAF	0.0657177
SAMDSPVPASM	0.016237
NYGSGNYNDF	-0.015211
DSAPVGSQGTW	-0.0240944
GPPPQGGNKPQ	-0.093063
NEMEAPTTAY	0.105043
ETHGMAVSW	-0.0147101
DEMVSLKDY	0.13693
QYWEAQGWTF	-0.0334697
NFTNVAATF	0.0183143
DVAEGDLIEHF	0.104234
NYGGGGNYNDF	-0.0326776
DVLSEEAILKW	-0.037689
TYDNVHQQF	0.00713539
EAFDLEARTW	0.0685039
VWFPDMMPTW	-0.0144467
QYNPHVHQL	-0.0352634
VYGSFASKL	0.140121
KWNPTAGVAF	0.0659376
DTVGTFADRW	0.00121155
EVFDPDANTW	0.0918559
MESVMVKY	0.117385
NYSPYVNYF	-0.00659748
IFFENHPYF	-0.00985216
SYYGPLNLLTF	-0.0838389
NFGPGPGSNF	0.0149999
ETYNLLSERW	0.0771655
THAAEDIVYTL	0.000156116
TEQTVKVAF	0.0678464
TTYDSVTISW	-0.0268264
DLPEGTVIMW	-0.0362787
FYLEGGFSKF	0.0106069
DVVPVFKEHW	0.0112693
FHSGGYGQDAL	0.0286045
AAATSVHVV	0.0156756
TMMFTFHKF	0.0768056
AYVHMVTHF	0.0576893
GVIDVITKTW	0.064601
VFTGVVTKL	0.0616254
SHQNFALFF	-0.0118991
DHSPVFATF	0.00724832
TYNSNLFFW	-0.029737
TYNYPVHYF	0.00837272
FATPFLVVR	0.087881
DTSGYGQSSY	0.0119477
YHSDDYIKF	0.0473532
NTTAIAEAW	-0.0372443
YYEKLHTYF	0.135662
YQFTGIKKY	0.199685
DEFEFPIGTY	-0.0494232
MSYEQLMQLY	0.003493
AHMDGTYKF	-0.00952125
AAFAYTVKY	0.050331
IYPNEGFLKQL	0.0474431
DESDYALRY	-0.0166912
IYGYVAEQF	0.0213158
ETFKEQGNAY	0.0408537
VYTVVDEMFL	-0.0499147
YNFEYSVVF	-0.0352475
EPIEAIAKF	0.103344
AMKPWIQPK	-0.222296
HVFDANTLTW	-0.0883127
DIHDKFAEY	0.0733437
EHDTTEYKL	0.0005511
EVSPATERQW	0.00984582
GASQAGMTGY	0.0231829
DVVSALNKAW	0.0816013
TYISWKEEL	0.0387899
THEGEPTTF	-0.0231074
EHAANDVSF	0.00069751
VVFTDEMAHF	0.033776
ETMQTSEAW	-0.00620498
DVGGYKLLNNW	-0.0118193
EEFELLGKAY	0.0369802
RYLENGKETL	-0.00442933
DVYGFLVEHY	0.0226531
MHSFPPLLLL	-0.0750038
DSSPAGAKW	0.0788204
EIIEEEAFLAW	-0.0620339
DGYGGSRDSY	0.0274407
TFLDDSGSLNW	0.009733
ILDNDGDRLF	-0.0526511
DYVEGLRVF	0.0886052
SCQAQPTTMAR	-0.264506
EVYDPGTNTW	0.0272331
DVTLGFTPEEW	0.00247275
FEYEFIYKH	0.0158907
EQPETYYKW	-0.00304584
YFHEEDESSF	0.000929336
YVTTSTRTY	0.102375
SAFPFPVTVSL	-0.0715812
SVNDGKQASW	0.112309
DIYNFPIHAF	0.0228982
EVFTGGIGSY	0.0260909
FYPYGLQTF	0.0166248
YYNGMVVFW	-0.0544935
DEMNVKVL	0.955912
MPKISMPGF	0.100758
VYVDLGGSHVF	0.0331751
SAQGSDVSLTA	-0.0284554
HVATEPVATW	-0.00418583
TTIPHALLTW	-0.00965246
EVYAGSHQY	0.0338744
DVVEVAGLTSF	0.0109589
DVASGQVVRKF	0.062019
FHGNIIKVSF	0.0755197
DEHSVMTY	0.0197881
TYDYNFHSF	0.0412459
IHSESSDTF	0.0201045
IFTDLSSRF	0.0446342
SAYGGDQNY	0.0251695
EVYHKSMTL	0.00722012
TFDGTSYTF	0.052866
YENEVALRQ	-0.0288303
NYNNQSSNF	-0.00198075
KFIWTNHKF	0.0656358
DVQNGYLYW	-0.0175484
DIHEVRIGW	0.066866
AHVMEVYSW	-0.016855
EVYDPATETW	-0.0292117
ETPDIKLFGKW	0.0572526
DMNHEYMSW	0.0421708
VWFNIGSVDTF	-0.0584242
QHEGLPEPLTL	-0.0590588
DIFPGTYQTL	0.0195828
SSYDKPITF	-0.00235156
FIPDFAVAIPT	-0.0169221
QAYAYPATA	0.0298901
HYPLNTVTF	-0.0234508
TYSPALNKMF	0.0377089
SAAEEVKTY	0.0837165
DEFEFLEKA	0.128214
TEETLKESF	0.104999
ETDMSHSGW	-0.012567
RYFDPANGKF	0.0614402
IYPPINVLPSL	-0.0329398
LLPNHSYVF	0.0395005
VYFPDQHINF	0.0482393
EHANDYAEI	-0.0178097
QYSNAFDVF	-0.0165211
AVLGHELGHW	-0.053304
DLPQSIGMW	0.0303629
YHSDEYIKF	0.0378093
ETYGSGTQY	-0.016275
SAFPFPVTV	0.0479865
DTTGTYTQY	0.00298869
TYSSSYEQF	0.00279284
YAVDRAITH	0.0257712
FAFFDPVMY	-0.0922763
NIGDEALIGRW	0.0879146
VYVVGTAHF	0.0874948
IYSDDLGVTW	-0.00448076
THVGKVNIF	-0.010613
YGSGNYNDF	0.0131177
AAFGAPGII	0.0141799
IYTNQNVVW	0.036281
FAYDGKDYIA	-0.00879552
TWYPVSIPAF	-0.0207156
EYSKQMQRF	0.143472
DVNSQRALLVW	0.0520719
EIFPLETPAF	-0.011347
FSGPGENRSM	-0.0768407
AYLPVNESF	0.0224353
DVNFEFPEF	-0.0356781
EGIHAQQKEPM	-0.148538
VHIDLPLFF	-0.0224019
VFSTVVIHF	0.0270326
YLGYLEQLLR	-0.170724
ELAQMGLNFW	-0.0742728
GHDGGMIVF	-0.00219443
STASQVASTW	-0.0421511
HQNDDAEVSL	-0.090948
RYQQWMERF	0.119277
SVQDPGLHVW	0.0225888
SFYPAEITLTW	-0.0166222
TMFYPLVTF	-0.0196668
DDYTIPDEY	0.0279764
EVDKRVHMTW	0.0166391
EVNNFPPQSW	0.0358627
SHDSIKMEI	0.0193216
IYDSVKVYF	0.0913264
EIAEAYLGY	-0.00519164
GYMEGYYTF	0.0313321
AVNDAHLLQY	0.0211583
DEDPQAVTY	0.043196
HAVEWPVVM	0.00546139
YTFHGDPHAM	-0.0447379
VYNENLVHMI	0.0308722
YQHKEEYQL	-0.0291318
YSSEAIKSY	0.0865137
VYVQNVVKL	0.0294834
SYSMIVNNL	0.080921
LYVMVNAKF	0.00872326
SYTSGLETL	-0.0108873
NYGQYFTLW	0.030494
EVALGGLQSW	-0.0172464
ETTQYLNSF	0.0450943
YTNGSFGSNF	0.019507
EFLTKTAKF	0.134008
AYPHNLMTF	-0.018495
VYAQKHQQL	0.00526935
THNDAGFYTL	-0.0113392
DTVVFVNQW	-0.00991919
EVQDSYEAY	0.00330166
DVAEPYKVY	0.0608279
YAAQATTPM	-0.0252097
EVEVGDRTSW	-0.0225469
FAFDPSVNY	-0.0244607
EAISYYSKY	0.0844627
DSFESIESY	0.0409928
YYDKHFTEF	0.0724731
EEWNTGETY	-0.00970146
HQIEAVDGEEL	0.0103912
NVNDTLSRSW	0.023983
TYPVVLITF	0.00986588
EHVKEVQQL	0.125982
DVVESQGAASW	-0.201075
VEHKVETF	-0.00132981
EVIFSLETY	-0.0282664
LYVVDLKKF	0.0860755
SVVGGFVSHY	0.0231691
VYMDWYEKF	0.0414174
YEAPSLATGY	0.00224593
SHTDVVPVF	-0.036277
DTAWMVKSW	0.107128
ELMEHGVVSW	0.0359726
EYNSMAAAFF	-0.0198919
TYEGIFKTL	0.0569043
TYMGHTGAVW	0.0188616
LYDIVFKHF	0.0398144
VYDTVFKHF	0.079684
TVTLGIPAW	-0.0152631
NYTNGSFGSNF	0.0519835
AFMKGVFTF	0.111842
DVYTVHHMVW	-0.00934558
EEMGHAETY	-0.0249547
EELQQKVSY	0.108465
VYPDGIRHI	0.00523151
SYTSVKENF	0.0651199
DTADQVIASF	0.00781221
DEFFLKDF	0.0509817
SAVGHEYVA	-0.0087346
FTPDHVVYA	0.0387114
EVIDKNSGGWW	0.0275729
IHNDVKVLL	-0.0370012
YYGYDYHNY	0.0286267
MPKFSMPGF	0.120205
NVVGFPLNHF	-0.0183511
VHDEGVWAL	0.048927
IYPELQIERF	0.0174598
EISNIFSNY	-0.0233444
GYNNDNQEF	-0.0468681
NEFLEFGSY	-0.0291923
EVAPDFFEYF	-0.0607185
VWFPDMMPTW	-0.0325452
VYYPELFVW	-0.0451555
YGYSNPKIL	-0.0268731
YYEEQHPEL	0.0688956
TEVDNYHFY	-0.00864122
VFNDVRLLL	0.0202829
ETTVKTAAW	0.0463958
EAFHQGLISAW	0.0170507
NEFTITGSTY	-0.106387
DTALHAAAW	0.00638991
FYQDTYGQQW	0.00928573
FPIDGTFFNSW	-0.0714701
DSHGGSLEW	-0.000551657
HTQTGVSTW	-0.0768789
AAQEAVKLY	0.0961392
VQGNITQKF	0.109198
YATFIVTNY	-0.0251932
VYNEESFVF	-0.0447031
EYLTPEEMVTF	0.00738428
DLFNGRYHVI	-0.00360443
IHSENFQTL	0.0185404
EAIYETHTW	-0.0250662
ETAFGYKGL	0.132666
DEAYMNKV	0.0560004
YAFPKAVSVF	0.156069
NYTKAMRLF	0.0933753
QHDAPVKTI	0.05683
VFLDGNEVYVW	-0.064129
EVVGEQVTSY	0.0261647
GHEEIIKVYL	0.0298262
DLYPSNPVSW	0.0141718
SEMDTSVKF	0.060989
DYSSILQKF	0.0962403
TVKETIHMF	0.0372599
EEFGQAFSF	-0.00113068
AYGNVFSAF	-0.0162095
GHVEDDYILF	0.0214731
FGFHKPKMY	0.0946257
KYLSVQGQLF	0.0939909
DEVYQVTVY	-0.00725128
QHANAFHQW	-0.0682605
IFTNTVARF	0.0847652
DVISNIETF	-0.055584
EVLHVKTESL	0.0631574
EYPFILDAF	-0.0177427
YIPIQYVLSR	-0.0852458
IHETTFNSI	-0.0185685
LLTTMGDRF	0.0726119
EAFTEMMEAY	-0.0426436
EVVGTFSNW	-0.00297248
SYYGPLNWITF	-0.1581
SVMTLVSTY	-0.0945123
NSAYGGDQNY	-0.0335993
QYLMDNPTF	-0.0278034
ELDPVEYTL	-0.0154821
DVNESRINAW	0.058174
DEFYQTTY	0.00936639
NYFPGGVALIW	-0.0604409
NEFEFVLSQF	-0.0344067
EAGSHTLQW	0.0246597
HVYNTATNQW	-0.0131163
EVTGTQIGSY	-0.0288742
SSYGQQSSY	-0.0929248
DTYNVAIRNY	0.0211196
EYMKHTRLF	0.0695154
EVYDPTTNAW	0.0785137
FAFPGSTNSL	0.0813809
GYISSAFLF	-0.0799003
EVASVYQSY	-0.0131133
ETTDSILSHF	0.00800049
IYLSESLISGF	-0.0831507
IYKSMVQKF	0.087019
IFIDPGYQTF	0.0118236
TVAQITQRF	0.0465174
VWSDVTPLTF	0.0153542
THSPPTDLVW	0.0198152
YGYGGNSATA	0.0398359
FTYDLKGSTY	-0.00905034
YYGYDYHDY	0.0381124
IHFKETEIL	0.00702658
DETMVIGNY	0.0733614
AAFPGASLY	0.0643909
THIVSTSNF	-0.02337
HVADNDITPY	0.00502479
DETELARQM	0.0310594
NEDDTFLVF	-0.0492293
RYAVVLNATW	0.0822147
QYSMEYFQF	-0.00177991
VFDPKVFTF	0.129442
EVDVSKKTAW	0.114725
DASWVSSASW	0.0141871
DTYPEESRSY	0.0155196
DSAQSFITSSW	-0.0130877
SYFDEPVEL	-0.0706286
IYLSKPTHW	0.06583
ETALLSSGF	0.0118876
LYADVGGKQF	0.140633
VQNGKHFKF	0.0998618
SYNNFFRMF	0.0532798
EVSSGSGETF	-0.0956898
FHDKYGNAVL	-0.112779
EENEWVVDY	0.017543
TEQGMTETF	0.0458344
YHTDTTVKF	-0.0237531
ESANYAEHW	-0.0668398
TYLPAGQSVLL	-0.0308733
GYLTEAEKF	0.149425
THFGGGKTTGF	-0.0469712
SEASVFDAY	0.0706033
SQISDTSVVL	0.00769768
ETIDAHDGALW	-0.0303609
DISDSAFDSW	0.015923
GHSEESATF	-0.0948097
EIPEFDLSRY	0.117881
EEYQSLIRY	0.040348
SFSTVHEKF	0.0716644
EIQDIYENSW	0.065141
EAVQAISMF	0.0203303
EVNFQEYVTF	-0.0428147
SQDYGKHLL	-0.0283568
FVADVTDFEGW	-0.0480983
DIPELVNMGQW	0.0509895
AHGPEWNL	-0.0421666
DEDVLFYTF	-0.0686323
EVLDSHIHAY	-0.027112
NVTDLTTSW	0.0922598
NVKDYYQKW	0.0625395
ELPQSVLKW	0.0987472
DVFQIGLNGW	-0.0285948
LEQEIATY	0.0525886
DLTAADVVKQW	0.0167311
EIIGPYASWW	-0.0173921
DETYVPKE	0.0725494
DYMKTTSNF	0.194298
SVMSKLASF	0.0596729
QHEGLPKPLTL	0.0289031
PYMDSPQSIGF	0.00412085
YTNGSFGSN	-0.0451177
SAAELRHVM	-0.0583396
VASEGIKRY	0.0659027
KFIDTTSKF	0.251873
AAYMNKVEL	0.0615445
HVQAPQIGAW	0.0029167
DENELKEFF	-0.0363771
ISMSQPSQM	0.0373272
VYIKHPVSL	0.100574
EIAPGLTGSEW	0.0349787
VHAFPELFL	0.0103976
QHMDETVSF	-0.0214538
TWTEVSYTF	0.020671
FALPQYLK	-0.185765
EELGHTETY	-0.0611702
VYNNNSSRF	-0.106595
HTSSTTSAW	-0.0527835
ESHESMESY	-0.109229
VAFSVASVY	-0.0661692
YASSPGGVY	0.055693
TQDNGILTF	0.122446
GIGTLIYGHW	0.0123305
TYTYEKLLW	-0.0272187
AHSNEILIF	0.0598406
EVPSMASSW	0.0524481
EVYDDFLHY	0.000385257
KYHGYPYSF	0.0110231
VHILDTETF	0.0657049
SWPGLAVGNLF	-0.0494195
SHTQDVVYL	-0.0630796
DVYELFLHF	0.0133597
VYTTMAEHFL	-0.0118991
VYHILKVLF	-0.0254593
IHETTYNSI	-0.0606921
EHAESAQDF	-0.0680527
AGYSGQNSM	0.0104774
EVVSPLSSW	-0.00797166
KYAMMFAEL	0.0350945
ESIQGLSSW	0.0189206
DLPDQVLRVF	0.0112634
DIPDQVIRVF	0.0112634
TGYGRPRQI	0.0598326
AHFLEKQGF	0.0357226
THEQGSVMM	-0.0365572
IFADMQGFTF	-0.048284
DTPEEMHHW	-0.0374286
KFTPVASKF	0.0490922
TYVSGMLRF	0.028813
IFPLETPAF	-0.0184953
MTAGVDGHSW	0.00938222
YAAQQHPQA	-0.0461913
MELGLSWVF	-0.0702585
IYIAGHPAF	0.098601
GIETIANEY	-0.000968084
EVKGQTSGSVW	0.00411093
IYPSNMQTM	-0.00760468
VQPKQDAFANF	-0.117429
EVVETTQVY	-0.0342055
TEVKSVEM	0.111614
DEHEGPALY	0.0779538
EVHSRFQSL	-0.0665789
TYGQQGHPNTW	-0.0186638
VVIAEPLQSW	-0.0260505
IYVHDLLTF	-0.0707661
ELTTAIRTY	0.022979
RYLTVAAVF	0.12956
EVSSISSKF	0.138768
QYMKIISSF	0.034145
FGHGRFQTM	0.0369923
KTVTAMDVV	0.0320775
DYAYLREHF	-0.0352312
VYNTATNQW	-0.0300948
ETFGEAGQKY	0.0300787
ELVERLQSY	0.0587051
QVADAFLSKF	0.0405813
HEFDPWFNY	-0.00334327
EHAMETMMF	-0.0123907
SGPGSTGSW	0.0232189
ETFEVKGTW	0.0765752
VHSEYEPSW	-0.075138
FANYIDKV	0.110948
VYQNHVQHL	0.0205549
YHSEVPVSL	-0.00497409
YEFLATVDY	-0.00509614
VYSQFITQL	0.0480925
QETAVTQTY	0.0257753
IVQGPDPNL	0.0195715
EVKEYAQVF	0.0403679
DASGVTFTW	0.0638804
ETVTIEQTSW	-0.00436972
YGYGQGYADY	0.0519642
TVIEEHLGKF	-0.0120802
QYSPLLAAF	0.0270413
NYFEVPLPYF	-0.0527115
VYWTQLNMF	-0.0238661
AYEIIDQFF	-0.178325
DVRSSFPSW	0.0777622
IYADYIAPLF	-0.0133824
SSYLFIVKY	0.0324647
TYPAELNNI	0.0310294
DEIDFKETGF	0.0109705
QHDEVETYF	-0.0959749
IYTSSVNRL	0.170495
ENLCSTFCK	-0.0995412
EIVGPYPSW	0.0105508
AHFPINVVI	0.00279715
KYFLWEEKF	0.0661809
AYVLNIVRF	0.0943227
DYGNGFGGF	-0.0424361
YSKQFTSST	0.000761904
KYMTAVVKL	0.0118778
YYVRAVLHL	0.0514366
SYLGAFFSF	-0.0754238
MQANNAKAM	-0.0140668
DEVHQDTY	-0.00208421
THEQAILRL	0.0347454
EYVFSVSTF	-0.0406914
VYGDFQEAF	0.00773762
TQVDPEIELF	0.0214854
VYEYVVERF	-0.085215
VYLSDALLSGF	-0.0705618
SAIEDVQLLSW	-0.0371682
DEYYQVVYY	-0.0138392
KYPHYFPVM	0.0301929
TAFPGSTTM	0.0461643
NYVEVTRKW	0.0182186
IYNQVNVVL	-0.0776559
TQGQVDEKW	0.0506807
AYPHNLMTF	-0.0220181
RYLTVATVF	0.0510868
EVDSRYNSW	0.00386883
NPVDILTYVAW	-0.0583488
HYKPTPLYF	0.0251163
HQEQGHQLL	-0.0463104
SLPEHNLITW	-0.0943876
AYIPLNNYLVF	-0.0364327
VFGYHGYTF	-0.0385515
YHEHQANLL	-0.0852999
AYLEAIHNF	0.0524539
YHGDLNETF	0.00988567
SHDNGSQFFF	-0.00959037
EEEVFPLAM	0.00119091
ETWNLATSW	0.0193603
TYSTEPNNL	0.0198929
IHSPVVNEL	-0.0163539
VHMLDIESF	-0.0449853
QYAPSTAQF	0.0409358
HEIAHNAAF	-0.0170718
EVASNMARF	0.0212357
VASGMILVM	0.0303519
DEKQQHIVY	0.0517015
EVTKNLQKF	0.130676
RVFPYSVFY	0.0304664
LYSSENISNF	-0.0664932
SEFPGAQHY	-0.000988455
MPKVKMPKF	0.124122
EVVAIAQKF	0.0359611
IHDGAAGVHF	-0.0285285
YLENGKETL	0.124371
TAAFWTRLY	0.0324517
DEMLSRGF	0.0701824
DVFDVRTMEW	0.0385667
SYDPDFNQL	0.0243499
VYVGSFSWW	0.0128811
SYGGPASQQL	0.00683566
NYGDYFNVF	0.0140278
YVHGGYKAF	0.0183712
NFEELNFFF	-0.048639
NTYGQPSSY	-0.0665373
SQYQGVVVY	0.138688
EALMNGVTSW	-0.0224373
YEHFYEVAY	-0.0783994
DNENVVNEY	0.00544053
SYADQMFLL	0.024662
NHEEEISTL	-0.0304943
YYYVGFAYL	-0.0263852
KAVGHPFVIQL	0.00156552
KHDDVMAKF	0.0716915
YHGDSDLQL	0.014043
EMDGAQHAAW	-0.0184559
TKLTEEEKNR	-0.184878
IYTRLLPAL	0.0325929
DEFEKEETF	0.0412208
AHSNLASVL	-0.0229407
DAFARAFQVW	0.0314098
EYSIVIQQL	0.00127076
DVTTELDSW	0.0192112
VHDFTKNVGL	-0.151875
FYMDTSHLF	0.0383642
EHAMETMMF	0.00805706
EVLTSKGDAW	0.178953
EAYNIRTDSW	0.0237965
QWPPDPPLHF	-0.0130044
TQDGIKLMF	0.0992687
RISLPLPNF	0.0430862
QYVVDLTSF	0.0441023
EVAQQGTMW	-0.00958438
HQDPNSYSW	-0.00788687
TYQQLFYLL	-0.0419112
VVIDLQTAGW	-0.00116827
KAYHEQLSV	0.0324103
DVVNEGRKSF	0.0233752
IYEPNFIFF	-0.0474826
VYPEKLATKF	0.0979258
VYLPTHTSL	0.0246401
VFFEVSPVSF	-0.0452081
QAYSGIQQY	0.0341554
ESSPGGNLGW	-0.129863
IYDIVRNSW	0.0318892
ILANIGDHF	-0.0258354
DVYSFGILMW	-0.0692608
EYDNFFQHL	0.013628
GAYGQAVRY	0.0615676
KQFPEVIKY	0.122615
HAYPYPQMY	-0.0156474
NEQDLGIQY	0.157973
TYHPPGQTF	0.0377055
IGYPMPTGY	0.00980013
QGFPNRVVF	0.0272461
QHDPSSNNAML	-0.0535786
AHSVPSPAF	0.000774457
THLEAQNKI	0.0233096
THIEAQNKI	0.0233096
EYGKFFVTL	0.0993535
ETLEVDVASW	-0.0108306
NYLDQIAKF	0.0200544
EVFQQFLNF	-0.0601657
EVFPLAMNYL	-0.0616474
VYDELFYTL	-0.0719198
LHEDGGKLF	0.0126867
TYDSVTDKF	0.170468
VFISSSLNTF	0.0215757
THSLPVVVI	0.0233761
EVVAGIKEYF	-0.00346863
HYATLYFVF	-0.014227
EVTDHNLHEL	-0.0118976
IYNGETLVF	0.0139535
LYANMFERL	0.139081
QHFDSVMQL	0.0566498
EVAPVQGTAF	-0.00199045
TVNLKSATW	0.0890719
ILPPQLALF	-0.0565102
TYLDNGVVF	0.0109017
SYQKVMALW	0.0508876
YDYTGYNY	-0.00701064
QFPELMNMLW	-0.0206957
QQMEAEHNTL	-0.0137831
VYNSAVGLYW	-0.0711167
AHEFGAITF	0.0273033
NMAINPSK	-0.165593
GHDEYSTQSL	0.0362975
DTKNNVKVW	0.106847
NYIMKIHNF	-0.00117629
NESTSYKF	0.0375006
DVIAQGIGKL	0.129751
SVAASLMSW	0.0316745
AAADIFKHY	0.0687436
DEMTSLSEY	0.0893272
DTFNHLTTW	-0.0118103
TVNPNSTSSW	0.04395
VYTTTVHW	0.0311097
EIPEQFLSY	0.00961623
DEFIIKTVM	0.108316
QIFEPGLGM	0.0351658
AHDNLKLTI	0.00941493
EEMEAPAA	-0.0368156
IQHMELQLI	-0.0402023
TYVENLRLL	0.0486263
TPYGWLQLSW	-0.0687931
MYPYIFHVL	0.0234656
SEFTGVWKY	0.0653403
EVHMLDIESF	-0.00418774
GYGSGRGF	-0.000711743
TYTSNLVRL	0.1114
QHDPSAVAV	-0.105949
SHIEDQAEQF	-0.0297129
KYFHPPAHL	0.00868993
AYSHLRYVF	0.0587566
EVMGTMDAF	-0.00484054
EVPASVTGY	-0.0464607
SEVLSWQF	-0.0307291
VYTEAIADI	-0.0771669
AAYGYGIRY	-0.0411433
RASLLLKTY	0.0404425
IYSIDFTRF	0.0477713
NIAEWIVAHW	-0.0502992
SYIPIFPQL	0.00359281
SYIPLFPQL	0.00359281
HEGEILQAF	0.0862443
EIAGTVVGHW	0.0325871
EVYNLESNEW	0.141235
EEYNLRDYF	0.10381
EVIIPHSGW	0.152779
AYLDKSPQF	0.105208
DEVDSLLSRY	0.0246569
SAQPSPHYM	0.0460867
EELEQKYTY	0.0475891
IHDGFGFML	0.0274703
ESAESSSNW	-0.00943076
IYLTFPVAMF	-0.052186
TYMETYVYF	-0.0146404
TYVYFTNEL	0.0574232
EEIKTLERY	0.0910245
EVTEGIVSTF	0.00292632
IHDLDNISF	0.0242478
EPPGFLHSW	0.0382587
TETETIAKY	0.0871087
KAFQKIVVL	0.199819
IHDPTGLNVL	0.0412573
DTLPQGTFGSW	-0.029217
EALHFVAAAW	-0.025745
EVSAATGRF	0.0309948
QYESKVFYL	0.0611994
DETNARDTY	0.072475
VMTGSYNNF	-0.0130807
AHDSSEYAI	-0.00738144
TEFSLNTY	-0.14082
YAAQQAASY	-0.0182944
AHQAETEVL	-0.0435178
DITVFVPSW	-0.0443645
EIMDKAYDKF	0.0978192
AYTLLLHTW	-0.0193508
DENSAFLQF	0.00340968
ESAYFDSTW	-0.00204356
DDYYGYDY	-0.0307894
HAKATEHLSTL	-0.00438322
KQFTSSTSY	0.0123489
ETNGEITAY	-0.00576553
SYLKQLPHF	0.0226344
IFTEETYTF	-0.00507785
RVYPQAVYF	0.0284542
DEYSDLVTL	0.0262519
EYAVMLYTW	-0.0377295
RWFQPAIPSW	-0.0179416
RYQDAIRVF	0.00769555
ETAQQTTTF	0.00417259
AYSIVAGVF	0.0169646
EVYAKANSF	0.14356
KAAGAGKVT	0.0674098
QYAGKYVLF	0.102963
IYSTPLPEKF	0.0615212
SVVSVISRF	0.0372727
NAIEHTLQW	-0.0316766
EYTAKIALL	0.105135
IHDGQQTAF	-0.0127267
DEFPGSSATY	-0.0119097
DYLEWPEYF	-0.0437678
TVTGASVIRAY	-0.0111399
ALPQSLPAW	0.00765214
TYNMVLNLL	-0.0116044
GFYPAEITLTW	-0.051885
LYQDGVFKF	0.103509
DEMLNKGF	0.0464572
HYAHLIKTF	0.0326028
DTISPTLGF	0.0476605
TEQLVQDQY	0.0206641
VYNPTPNSL	0.009678
VAYDSKQYY	0.0908349
SVPYFLFQHW	-0.00571197
DIPTDFEGW	0.0448124
GYSPYQLTW	0.00969587
TYGDAGLTYTF	0.0676648
ERDPQSPEF	-0.0616319
NYQNVVHKL	0.0418122
EVTQANGKW	0.0427324
ETMSAIRTW	-0.0311189
TQADEDPQM	-0.000323837
AAFPYPMMH	0.00549164
DYNFVFTSF	-0.00699933
NAFSGVMML	0.00894481
VYTSGIYNI	-0.163313
SEYQQYQDATA	-0.0413152
QHDGPTKNL	-0.00785063
YVPGQDILDIW	-0.0613111
EYPDRIMNTF	0.167667
TQKSLSLSPG	0.0617897
VFQPKSLEF	0.134738
STAPGYYSW	-0.0428811
LYPDHFHLL	-0.00497861
LYPQFMFHL	0.0244767
TYLSLGFYF	-0.144102
NYLSIFRKF	0.0643686
IWYGTGLTF	-0.029128
EVFTWGHNAY	0.0550999
IVVPASTIDNW	-0.0317679
TQDPHVNAF	0.0268697
VEENLNEVY	0.0336524
YVTGIIGKW	0.040218
VFPKAVSMPSF	-0.065786
EVSEAVLALW	-0.0688049
MYDSFWRQF	0.0238014
HVIGLQMGSN	-0.0330745
QHQALVTLW	0.0258413
EVHDYIRAY	-0.0294501
YVHSSVAQW	-0.0210084
SSFTEKVVY	-0.0558148
HESGELNQY	-0.0432063
TYPDVNNSI	0.0324663
DEDTGTFRIY	0.0536177
IYSTKLYRF	0.0624714
AYATHPFKF	0.0549648
DTHKATLVW	0.00353699
TEEILEKAF	0.14135
VYNLESNEW	0.0523447
MHSFPPLLL	-0.00505312
FTVDQIRAI	0.0830016
VVPDLELPSW	0.00141052
IHDDFVTTF	0.0618427
KYLEERAMRQF	0.0489178
DVVPAVRKW	0.91817
TEDQTAEF	0.0422438
KYGIQMPAF	0.0137326
VTTSTRTY	0.0371279
NYARGHYTI	0.0066963
QYEEQFVTL	0.0362782
LYYDAIWHF	0.04233
EANDRNETW	0.0736381
EVENAVESW	-0.0334996
KYPHYFPLL	0.0272524
LYLKVKGNVF	0.117667
IYNYPEQLF	-0.0115163
HAASTVQIL	-0.0365308
HYAIIKFPL	0.0160346
AIYGSSHSW	-0.0185884
VYKVVGNLL	0.0292669
VHSEQVFAL	-0.0109197
QEWLQLTMY	-0.0156313
TTKSTVNKW	0.171598
EYVDDTQFL	-0.0656286
THEQGSVMM	-0.0164387
KYDVLFALF	0.0143059
GYPLWKVTF	0.0850784
VYTVVDEMF	0.0077424
RYQFLEEAF	0.0074421
RYQFIEEAF	0.0074421
VYSIVPQSW	0.00916711
VFAHTDNMVF	0.061985
AVFAKVPSSW	0.0533778
YHTNAEVKL	0.0437083
NYAQVFNKL	0.0380299
TYPQGFKVW	0.0114661
DEGPDTPSY	0.00357785
QQDAHEFLI	-0.0246282
DESKEFVKF	0.0805704
TYLVSFTLF	-0.0798374
EFVAKGHLF	0.0266264
RLPEEWSQW	0.0279222
KAYGGTTEY	-0.103075
EVMSLMSSL	0.0622978
DVTTLYEGF	0.0325827
FEDSNVYML	-0.0198769
AYQKQPTIF	0.0912886
EYLENALKL	0.0861783
DELIFSNEY	0.0513376
EYGPIHILW	0.00275981
DEMQDVMHF	9.91034e-05
DIAKHVYDNW	0.0194834
DEEIIVKAM	0.102128
AAKDGVPAM	0.0741171
LYSSKLYRF	0.0357743
SVAVGSGLSW	0.0246938
VAPEEHPTL	-0.0495935
DEMKVLVL	0.946464
TQIEDAVSLW	0.00418563
GGYGGASGM	-0.0362322
YYMIGEQKF	0.0496634
AHDPAGPSL	0.0437712
IYNQVKQII	0.0239183
DEAPPEHSF	-0.0312064
SVLNGGFRNW	-0.0430494
EVLDKAQAKF	0.0980034
EYLDIDQMIF	-0.0565925
EVVGYLGGRW	0.0364911
FASQQGMTA	0.0524837
EVMENIEVY	0.00808864
KYVTVYNLI	0.0364223
QVKEAGIAW	0.0952014
SYTANLAAF	0.0262953
TYNIFAITF	-0.064443
TYASTTFKL	0.0172349
EVVALVEGVTW	-0.0643017
DVTDTTALITW	0.00730981
SHDNLVYVY	0.0376513
KYFVPPQLF	0.0230626
DPVDFGNSW	0.039038
TEKMIEKY	0.0767559
EHQENQPSL	-0.140236
AFLKVSSVF	0.0799983
KYSEVFEAI	0.0686792
FSAEQIARW	0.0776318
QGYGQQNQY	-0.0302108
FEHSLGVGY	-0.053754
DVIGSYKKW	0.106216
DHSPDLYSL	-0.0214018
DEYDYLFKV	0.0434518
RAYPTVKFY	0.0248762
TVIESDLGVW	-0.00393713
IYQRDPLKL	0.20048
KYPENFFLL	0.0639448
GHSKLQVTM	-0.00412398
DEDVLRYQF	0.0985784
KYAALFSQM	0.0409407
VDPDGPENGPP	-0.0736666
AAFDGHAREL	0.0118876
IHDGMNLEL	0.0244295
DESYIEKF	0.0692981
DEFESGISQ	-0.0246414
DQIGEDLLTW	-0.00715157
TYQDIQNTI	0.0633569
EHAVGYALL	-0.0520665
NQDDLTHKL	0.0864072
ETHGMAVSW	-0.0447761
FAIDPHLLLSV	-0.0203515
HEEAVAAM	-0.103726
QHDFTSQIF	0.009086
IYPTTYVQF	-0.0142857
EPKALVSEW	0.10653
RAFPLPMSF	-0.0138894
GYIERPQLI	0.0501466
YHIDVGTQTF	0.0434353
SHDNFIYLY	-0.017508
DEFYKTPSL	0.0915774
DVAEEIANY	0.0525267
EIYEESSTW	0.00889667
YSYGSGVVW	0.0175487
TYKDYVDLF	-0.0128215
TYLDLLGTW	-0.137199
ETFDDLPKW	0.0614289
DQVAEVLSW	0.0157539
SEFDFIVRY	-0.0141523
DETTQAMAF	-0.0128477
VEFESQTYY	-0.00986141
TYQVLAVTF	-0.019833
DHSYVELFL	0.016078
GHSDYINGNFI	-0.0829482
NEFTTHVM	0.032976
TFTFSHATF	-0.0432501
EHSKAVEIL	-0.0457508
IYLTFPVAM	-0.0314909
DEVRTGTY	0.0884226
DEHEGPAL	-0.0416954
IEFVELPQY	0.00563601
LYWSHPRKF	0.0771662
NTVDSIESF	0.0264239
KYIHSANVL	0.0618662
KLVDFVIHF	-0.0276236
HIMEIFSTY	0.00896369
EIAMAVTAW	0.00237053
EAMAIGGHW	-0.0525318
NVLEKVSSEW	-0.0284006
METPAQLLF	0.0329236
YHFPELVKI	0.0313595
MYTLGITNF	-0.0210351
KALTDMPQM	-0.0063123
IYTPIFNEY	-0.0249361
VYNENLVHM	-0.0245167
VYTTMAEHF	0.0620602
DEDSAVYSF	-0.00916614
QWPWQASLQF	0.00485458
QYAIISEAW	0.0154824
DPVTKVLTW	0.032229
VFAGVFNTF	-0.0605947
VYPEESLVI	-0.0071058
LYQRAFQHL	-0.0304744
YSAQSHPAA	-0.0283741
YYDPHQATF	0.0126801
FAYEGPMYL	0.0401653
TYVTILPEL	0.0351172
TYNDQSITF	-0.0204991
DAATGKSVW	0.0676143
TVVGNPRSW	0.0297468
TTAGEAVSW	-0.0537459
HYDPTINKW	0.0554233
ELAKQITSY	-0.0086255
KYFAQALKL	0.0575412
AAINFQPKM	0.0567312
AYTTVLQEW	0.00815382
FQPSFIGMESA	-0.0231526
HEDQVEQY	0.0421958
TLSSLALVF	-0.0565275
DVSPAVLRW	0.07674
ELIAKIPNFW	-0.00526262
DEAGPSIVH	-0.0171326
KYEELFPAF	0.0337079
AAFDQWREW	0.0594653
DSVGLFLSAF	-0.108403
KYPVEWAKF	0.0754592
EVVSLFLHF	-0.0822798
EEAHLNTSF	0.00355761
YHEAGSEFW	0.0280842
FYHKYFNYL	0.0178228
THITTSDSF	-0.0100925
NESEAFRGY	0.0223821
HEAEVTNY	-0.0318947
DENILWLDY	-0.00714189
DALEFGNSW	-0.00788258
HEAMEQQTI	-0.0458823
AYLESFYKF	0.0294312
YGYDYHDY	-0.0686277
DAAGPREAF	0.00967753
QHQENEGTNQL	-0.107278
ALPDQSFLW	0.0172238
VEYEEAQAY	-0.0522922
VVPQFVVFY	-0.0310832
FIYDSVKVY	0.0524517
EYMLQNHVF	-0.0215024
EYNILVNFF	-0.0519834
MVSDINNGW	-0.00422143
ETIQGTGSW	0.00748091
EVASALRSF	0.0630302
NYFDEQFEF	0.0182505
IEEDVTVEY	-0.0117369
SQKGASSTW	0.052097
MAHMASKE	-0.0254984
TAVTVNQSL	0.0164701
MSYEQLMQL	0.00112622
TYTDVTPRQF	0.0187856
KIKSFEVVF	0.104394
QHAFIQEKI	-0.0325418
SYMGHFDLL	0.0456588
EYNSALPLL	-0.012705
TEVSQKENY	0.0420467
LYTEKFEEF	0.0498879
EESAVTVMF	0.0520456
DEFDGKVTY	0.0524102
IFEGMPVTF	-0.0256704
QHSPDLMSF	-0.00658811
IYTMIYRNL	0.00968334
FGFPGERTY	0.0929216
DEFGSQVTH	-0.00776032
THVIENIYL	0.00459249
IHYYEQITL	-0.0637761
VYSDYLQTI	-0.00903427
GYLTSFEMF	-0.0337601
TQIGGERYNF	0.0653855
NELDYYDSH	-0.00234756
EQYDVPQEW	-0.0173297
KYGPIFTVF	0.0039539
DEYEKLQVL	0.0784233
DITSDITSW	-0.0677166
QHSVQVDQL	-0.0191097
AALTFPVLF	-0.085759
SSGPGSTGSW	-0.0724207
IYSTAFDYF	0.00922396
DTAPESQAAW	-0.0219659
FAISILQQI	-0.0379149
FAISILQQL	-0.0379149
SETALETTY	-0.0135379
NIFDPLNLNSL	-0.0294568
SETVLNLAF	-0.03758
TTVENFQHF	0.0222573
EHGDQDYIW	0.0560725
SYQSQINHI	-0.0258092
DSYKVTHY	0.0128857
YYASFLEVL	-0.0259057
IGVDFALKV	0.0282717
DESDVKDLAF	0.11224
QHNQSVNYF	-0.0407384
FTADFVRQL	0.0372249
LHAFPELYF	-0.0363503
DEAPEELTF	-0.000418595
VYLPNINKI	0.108831
EVTVFVPTW	-0.00233615
EGIHAQQK	-0.373731
VYMELSQKL	0.0424083
TQPGTGWVQF	0.0645862
EHINEGETAML	-0.0300064
QHDPGKMFI	0.0621325
IYIGGQEHF	0.0155036
EHDPVGQMV	-0.0269446
RYPTSIASLAF	0.0202656
TEASQNITY	-0.0234853
DEGPLDVSM	0.0335531
IYTKIMDLI	0.020166
TAQTLVRIL	0.0575229
KYMDVQFDF	0.0821865
HYLNLNLFF	-0.0458729
EIVATILSW	-0.0682879
DSCDRLTQSW	0.0198765
QYGSNVPNM	0.0185301
TQGPAESSSL	-0.0114443
MYIDLQGMKW	0.0266304
ETRPAGDRTF	0.0228777
YEAYLPETF	0.0210077
QHAKVYEQL	-0.00292226
QHEGGVQEL	-0.0384427
DTTIFNLHW	-0.0292494
FIYPSNMQTM	-0.0501088
VWPEANQHF	0.00744035
TEFGPGTAY	0.0146231
DDMKHLWDY	-0.00441892
VYINTAQEF	0.029291
YWMHVQNTF	0.100944
RFLDDLGLKF	0.0825028
DIHLLEVRSW	0.0426769
EVVDNSSNW	0.0229553
EYMSFMNQF	0.017557
FTPPIVKRL	0.0150466
RYALQMEQL	0.112081
SLVNLGGSK	-0.0440706
DEHINVAF	0.00407802
EYLTYSLKL	0.0702222
VTKDPGVGM	0.052986
THEDAVAAM	-0.0389483
YFMNVLVNF	-0.0624739
RYSVFFQSL	0.0139712
VQPSKYHFL	0.0605279
YYIQNGIQSF	-0.00211966
TFISYSVTF	-0.0155063
VQPRNWLLFA	0.00907365
FESGDFVSF	0.0442761
IEWNFIDF	-0.113218
VLPLMLPSF	-0.0299353
IRAAPPPLF	0.0318436
KYSPFVVSF	0.0823947
ESNGPTDSY	-0.0586745
YIIQNIPGF	0.0204486
IYQDVTLKW	0.00858982
HYAALAHYF	-0.0747363
EVHEKLRGW	-0.0194652
VYSKDQLQTF	0.00863831
YWSTVKDKF	0.102682
EYGIFNQKI	0.0541615
DVMKRSESW	0.143732
LPITFGDKF	0.0555516
VYLQNWSHVL	-0.010259
DVLKFISQW	0.0373438
YAYGQSRQY	-0.0110406
VETELIFAL	-0.0545719
TAADVVKQW	0.0597429
DASGATFTW	0.0209284
DERTFHIFY	-0.0195068
HEAQIQEM	-0.0859103
EAIPDEVIKKW	0.110247
TVLPGEIQGW	-0.18448
TQAPAVATT	-0.058256
DEYIQSHNF	-0.00222735
ETTDVTRSF	0.0147788
VYQLRFQFL	0.0459403
AAFQEAFYV	-0.03414
AAYQSVRIL	0.145361
KYGMVTYLL	-0.00829963
IYFEYSHAF	0.0126165
FVGPVVGGW	0.0202991
TYYWGFAAW	-0.115333
ETVTAMASL	-0.0586822
KYNDNFFGL	0.0660639
AYLEAHETF	0.0859855
THDLEGPPL	-0.00891984
SASDVHGNF	-0.0211831
ESFEAVSSW	0.0770243
IYVISAETF	-0.133579
KYPDRVPVI	0.102992
AANGVFHVV	-0.0109885
TYNSLLIISW	-0.0854885
VYQEMPAQL	-0.00465179
FTSPAVKRL	0.0978067
EVPKDSTHQW	0.0206362
AVASGHSAW	-0.047958
TFLMSSFTF	-0.0260221
FVYENPISL	0.00162046
VAYLGFVFY	-0.0648491
QVKELLTSF	0.0488751
TTYDSSLSSY	-0.00533539
TVPTFVLSI	-0.032849
VHGPDWNL	0.0259802
ILATDDPNF	-0.0112606
AYVHMVTHF	-0.0090312
SEKQFVVF	0.127814
FTITKTVEY	0.111286
EVHPPPTTTY	0.0126588
VYTSVQAQY	0.0166929
QHEEPESFF	-0.0974032
THYSELTTL	-0.0148269
AAVPMVLSA	0.0140496
FTFGFIQVM	-0.022752
DLSQSAFLSW	-0.0290324
EVYQSGINY	-0.0112797
VYSDYVNNF	0.00291105
IYSYGFATI	-0.036315
KAYHEQLTV	0.027787
VFMHENLYF	-0.0149125
FFIDQANYF	0.0214653
RYAEEVGIFF	0.00210696
DEETSRAL	-0.0514733
GYNQWQQGQF	-0.00545472
KYMDIEFDF	-0.00769471
DVKDYIQEY	-0.00284013
SMGPVRVAF	0.0813928
TEDEFKRLF	0.0414916
SLADAINTEF	0.0379889
YQTEIGQTL	-0.00541763
QRIQLAEKF	-0.0168298
QEVNFQEY	-0.00554108
VWYPGKPLKV	0.102359
VYGPLPQSF	0.0662677
VYSNSIYEL	-0.0117184
FAHDIDQKL	0.0259115
HTIGKTVEY	-0.0104786
DDVKVVEKY	0.0831215
KFIDPIYQVW	0.0164339
YGIENVKTY	0.0704488
VTNGPFIM	0.00953817
NQIPFIIQY	-0.0404507
THSDSALKI	-0.0279543
TYMDRVFKQF	0.0325546
EEVETFAF	-0.0342745
KAYANPTVV	0.025578
SSYGQQSSF	-0.0311117
VYPGIAVFF	-0.0176544
VYPGLAVFF	-0.0176544
EVKDSLGKQW	0.0841979
GVSDIKTHKW	0.0835614
DEKGFYTVY	0.0962034
EIPGEGLLISW	-0.0455523
EVTVHQGSW	0.0047646
LLPGTVYRF	0.0485327
TENDIRVMF	0.046042
TATSEYQTF	-0.00573572
DQVQIHTY	0.00259494
SHNLDMIQF	0.0190094
DEYSIFPQTY	-0.0538577
KYNANFVTF	0.128104
NEEIHSESY	-0.136549
MSYEQLMQLY	0.0140615
VYVLGTYLW	-0.103908
LVATEVLMW	0.000372175
IGVEHVVVY	0.127782
YTFEGARYY	-0.00958813
DEAAFLERL	0.120591
EVNGLISMY	-0.0196764
NIFDDPLNAF	-0.0644115
AHDQFKSTL	0.04992
RYPDSHQLF	-0.0332483
VFPDKGYSF	0.18247
IYLPYLQNW	-0.0720359
SAVDFIRTL	0.0872901
VYLDHAGATLF	0.0614796
RYLTGAWRL	0.0125394
TEFNGIRDY	0.0263122
SYDTITVHW	0.0419035
RYLDLFTSF	0.0228914
IYPEVVHMF	-0.0163397
EIISTAPSSW	0.0086787
SVVDENLSW	0.0393384
SLPGNFFYL	-0.0364971
AYQLMTDVF	-0.0236129
ETAQAIASY	-0.0303533
AATEATHVV	-0.0605092
EVVKDGRPKW	0.0116635
SVVYGIGTW	0.00282092
SYMWTINNF	-0.0793294
ISAPLVKTL	0.0980629
NGFGGFGSY	0.0246372
KAYFDVKEY	0.0239708
SVPRDLPSW	0.100824
QQDDGKMFI	0.0708796
IHPFAQTQ	-0.0744309
DVKHTYTSW	0.00398266
KYGVYEAIF	0.0162585
EIMDRAYDSF	0.0683177
AYQLMVDVF	-0.0036456
EVISQHLVSY	0.0495614
ETRDTLRQW	0.0217544
VYTVVDEMFL	-0.0700076
HVPEQDIESY	-0.0356647
AAAPVIKAY	-0.0138427
TSYPDPILL	0.0705097
EIVSSISQEW	-0.0305954
DELEIKAYY	0.0363499
FVFSFPVSV	-0.0477812
TEEAIIYSY	-0.0144849
NFQIEHHLF	-0.041838
SCQAQPTTM	-0.0843464
GHYQNALYL	0.0426204
VYTGFLDYF	-0.0843454
FQDSGLSRF	0.0568993
LFVGSQATDF	-0.025472
DVVVDLQGW	-0.0252092
EQDPTNLYI	0.0471603
EVPVYVPKW	0.00969805
EHDAFIFAL	-9.40484e-05
HVMDDGTNEY	-0.0265612
VYTVHHVVW	-0.0316029
HDETLTYL	-0.116757
DEMNAPEY	0.00371286
ETRPAGDGTF	0.13617
IYQFIMDRF	-0.0745291
DEAAFFDT	-0.068905
TAFGHPQAY	-0.0755091
DENSVIKSF	0.0949864
QLPVVVFTF	-0.0621401
TLDDDGNYTI	0.0065648
LALNFSVFY	-0.0245916
EYLTKVDKL	0.124705
TEGYQPPPV	-0.0276219
DEFQTGILIY	-0.0109138
SVIEEHANW	-0.0624229
IFTDVALKF	0.055536
SHSEGLLQI	-0.00760841
EVTRQFYVF	0.0930619
RYLEQLHQL	-0.0156774
DIQKQVREW	0.0689849
TETKTITY	0.033455
SVTSGLTGW	0.0209992
DVVGGLMAW	-0.0844953
VYIELTLPQF	-0.0666283
MQDQSEGNSL	-0.00803358
FYINSGTLQF	0.00157437
KYGVFEESL	0.100077
AAAPHTVSY	0.0104721
EVVERVLTF	0.0842119
FEVLVEKY	-0.00380692
YEQLMQLY	-0.0433011
HEDSLTVVF	-0.0320553
LYPLTNYTF	-0.0711607
VHTIVNETL	-0.0245676
SSYGQSQSGY	-0.01182
TVMGRIATL	0.10889
EYALLYHTL	0.0618104
LEVDLKNGY	0.013521
ETQGITDTY	-0.0314405
EETFFSVF	-0.0830225
FVNEWAAEIP	-0.0751649
VEEILSVAY	0.0500874
ETVEVVNSL	0.0608596
ETATASSTW	0.00432481
DENSVELTM	-0.0132809
DVPDGILDF	0.00126925
EYQKVWNLF	0.0808251
KNAESNAEL	0.0385392
DENEHQLSL	0.0536662
EAFDLDPAQW	-0.0170482
DLQNDEVAF	0.0379108
HTKTTLPTF	0.0153015
VFLPDQGAFF	-0.0576921
GTPEENQASW	-0.0195381
EYGFYHDFF	0.0343217
NEQGSYVV	0.0264937
NYATRIVTL	0.0673628
DAAPALSHY	0.0127982
QHSIPVFIF	-0.0329831
RYFLPPYTF	-0.0889706
GHDASQITL	0.0192776
VYVLTVTEI	-0.0131634
VYVLTVTEL	-0.0131634
VYDGKFAIF	0.0377575
KYPSPFFVF	0.0964829
SYANVQDGF	0.0937567
AQVPFEQIL	-0.0545332
AAYGGYPTA	-0.0465369
IYGSSHSW	0.00548017
SEEIVEMY	0.0292804
VQPRNWLLF	0.00056356
ETMIIMDSF	-0.0139557
IYPDSFTVL	0.0193901
KAHMNSVL	-0.0870099
NYGDQVQHF	0.000340256
EHGPDGISF	0.00122745
FAHQGNPAV	-0.0236648
TETVTKSY	0.0245613
IYPPKLHQF	0.0482268
EHSAVNMNL	-0.0231346
KAFFAKMVV	0.0870564
TYKVISNEF	0.112211
NWVPTAYTW	-0.0692604
VAFWNSVTW	-0.0516152
DTTLQVLNTW	0.0157487
VHNLLLTYL	-0.0315188
SHSQLMQLI	-0.0887264
IYLTFPVAM	0.0376185
EEFGFGFSF	-0.0433878
EYLMGKFPFF	-0.0239002
TQDQGMYRF	-0.0250677
VEQEGPEY	0.00329356
TASPVIKAV	0.0722384
DEDRLLVVF	-0.00436069
AQDPTMLQF	0.00283379
VANTSTQTM	0.0234019
TEMQTISF	0.0129805
VHDGGMLML	0.00115968
LSSPATLNSR	-0.0956152
KYFEVPSVL	0.02463
DEFGNSKY	0.0418687
EEAQSTEAY	-0.0128652
EVALNQVDVW	-0.0044968
NYAWVYYHL	0.0583717
THSIPENTNF	-0.0367885
HQDSDKSTL	-0.0283733
RYDGWFNNL	0.0908047
AMYGGLVLF	0.0151583
RYPTSIASL	0.0937268
DETEAVKRY	0.0522381
IHDHNIPTL	-0.00944602
IYVQEMAKL	0.0687126
FQYPAESVL	-0.0552076
AHEDAVYGL	0.0531317
NEVVTREY	0.093799
AAANAIRVY	-0.0372466
DENQFVAV	-0.0318583
DHSNIGNKM	0.0011246
KYQKGFSLW	0.161103
TYVSGTLRF	0.0666488
THDAPATTF	-0.0326749
NQDKTEIPTIN	0.000224089
DTFGPRAQGW	0.0855421
DEIQNGDHY	-0.0189954
SYNGSPNSF	0.0215686
EEFDLFMRM	-0.0253081
EYQKVGQSF	0.0694041
DESGPSIVH	-0.0084113
TYRNVMEQF	0.0950352
NIHNFTTSW	-0.138341
ESVPPGRSY	0.0400322
YSIPLVQLF	-0.12481
DYFTEQHTF	-0.00771937
DLIKEMRQF	0.0724379
VYGQESGGF	-0.00526103
YNDEDIYLF	0.0181765
HYMSINDSF	-0.0132389
NYGHVYAVF	-0.0182037
EHGPKAVTI	0.00907717
KANDTAWVV	0.0217988
ETDMSHSGW	-0.0296858
LEAQAEKY	0.0661136
THHLFVIFF	-0.046804
QSYAGVVQY	0.00892932
SHADVVNLL	-0.086751
YEAELRTTL	0.00790243
EYDLIVHQL	0.0429923
KQDETQTKI	0.205858
DTQEEYSEY	-0.0198337
EYLDLFGNTF	-0.0417383
KYMTDGMLL	0.0472348
LLMENISSW	-0.0534668
DEMNILATY	0.0380369
SYIPSTVFF	-0.00800659
DIFDVNSMEW	-0.0233045
DETPASQM	-0.0611171
NENVVNEY	-0.0241145
THEEVINLI	-0.0216759
KYVYVVTEL	0.0914751
SAVPSTSTM	-0.0443362
IAMDLILKM	-0.018226
NYTDQWERW	0.0463264
SAFATPFLV	0.0281822
MVSDINNAW	0.10375
IYHPNVDKL	0.0623981
SSFDMVIYF	-0.0574158
SSFPTVVIY	0.00672684
MESFAFLW	-0.0436389
TQIDDRNKL	0.108414
ELAEAASKW	0.0275986
NETGAFFF	0.0341176
EPLPSNILEW	0.0480672
EVMEIMSRF	0.0159948
SYTYLSLGF	0.0236888
SYLENVDHF	-0.0860537
RQYPEVIKY	0.0618271
DERIYVKM	0.103439
YEQIVKAH	0.0259657
EEAPKFLAF	0.105184
DEELLLVAY	-0.0321342
ETPLGYDHF	0.021944
NYPDEFTKL	0.0664097
VFLNLHTLKF	-0.0755759
HEADVDVLM	0.00640488
QYVNEVFNF	-0.0593991
RFLNDPGHLLW	-0.0091091
EVIITPNSAW	-0.00485311
ETSEQVTRW	0.0416802
DVTEQISRF	-0.024281
GAFSGIQQM	0.0345567
TYDGNHDTF	-0.0180022
VYTTTVHWL	-0.0658204
DEMAVEFL	-0.0201855
EVFDIETRSW	0.0934816
VHNEGMQVL	0.0599801
AHDDGRWSL	0.0232698
AASPVVAEY	-0.0934275
EVVDRNPQF	-0.0775013
RYSSMAASF	0.0194696
DVMDKTNGL	0.12495
DTPEEIARW	0.0865995
FQDGTKATF	0.0564399
GTYGQPTDV	-0.0117153
EEFGRFASF	-0.116142
SAGPMRLY	0.0534503
ETREALPTW	0.0828388
VEAEAMNY	-0.0206395
DYLFKVVLI	0.0176699
VYNFDFITM	-0.0274322
IYTNLNQKI	0.0117011
HEIEALKSF	0.022171
EEQSIVKY	0.0330869
YYTSVTPVL	0.00939642
SAYANAKKY	0.0928173
EVYVSRPSHF	-0.0301187
DEVFEYIIF	-0.0846379
DIKSVFEAF	0.0387881
DESNTTKY	0.0989931
HVKELIEEW	0.0248426
EVQSLYREI	0.0809995
SLADDNLKL	0.0419137
ESSDSLLQSW	0.0808069
SYIDVLPEF	0.0118702
RYMILGQNGF	0.0591646
TVQDESHSEW	-0.070023
EELTMAMSY	0.0268451
NEFPNPAAH	-0.0276632
VESPLSVSF	-0.0230323
DETSLATHF	0.0290328
EHAPSIIFM	0.0239711
VSGDFVKVY	0.0744931
EHAMETMMF	-0.0283493
FTVPHTHVF	-0.0222988
SIDEPLFRSW	0.0284396
SAAPFFVLF	-0.0580143
DVKGSYVSI	0.0801731
VLQFTPASW	-0.0088099
NVPGNASSGW	-0.0278258
SHSFVVNIL	0.0573354
EVTDTFSVI	0.0218586
LEHTAQTY	-0.0304513
AYGWVSATF	-0.231176
NEVEQLLYY	-0.00249981
EVAPVISSAY	-0.0343602
KQAEIVKRL	0.139247
MVADKFTEL	0.0904022
EMMDQIVHW	-0.0713086
VVNDNQISQW	-0.000414052
KYINTDAKF	0.146893
NYSNIRFQF	0.0932465
TYTDRVFFL	0.0860497
IHDNGEFYL	0.018938
EHQAVLQSL	-0.00949909
TYPEVKNKL	0.126637
DYAEVSNTF	-0.0186343
DLVPKEVVEKW	0.0346363
EYMEHVYLI	0.108138
AHALSDETW	-0.0130247
FASTILHLV	-0.0400454
YASGRTTGIVM	0.0168093
AYAPQGWIAFF	-0.0296131
FHEDAEVQL	0.00227679
YTYLRINFY	0.0239846
RYIFAKNLF	0.0498893
AYGTVHYF	0.0499367
YVIDPIKGL	0.0189928
TEDGNQHVY	-0.0616442
KYLDNPNAL	0.0486742
SYFRWRETL	0.0756114
DVPDSGPPVF	-0.0459827
EEFHIYTQY	0.0109824
IYADLNQNDF	0.0359442
AATSNVHMV	-0.0574528
KYTSWYVAL	0.0346993
NVVNIQTGHW	0.00733577
ISTPVIRTF	0.0358131
EESDLAQQY	0.0177025
DAYGHYEAF	0.0226273
ELIPEYLNF	-0.0229031
KYVSSVLSF	0.0458858
VATDFFTVL	-0.0335558
TEIGIEMKF	0.0692487
EENFAVEA	0.0620511
DVIMAFQAM	-0.0196885
KSKDFVQVM	0.076121
AWFNGILTW	-0.069869
TQDGLLFTF	0.0271798
DTVRFVHVY	0.0078902
VYSHVIQKL	0.0657222
SAQGSDVSLT	-0.0696594
DEAEVHLKF	0.0515287
TAFPSSTTM	0.0285858
DETATLVFF	-0.0114361
VQASVVKVL	0.0127772
ELADFVLQW	-0.0749979
YHSQDRYEF	-0.011061
DENPGVRY	0.0533603
DEIEPAAM	-0.00818073
SYLTSASSL	-0.00390839
ETVADQTVAW	-0.0865319
THDELIQLVL	-0.0253195
AAFEKALEV	0.0255432
YIVPLVVVY	-0.188252
QHDNIIAYY	-0.0136448
SAAPLQPVL	-0.0221714
DLVEALQEF	-0.0964521
SSSPEVKGY	-0.00141173
QHEKAALYF	0.0799064
AYFNFPELL	-0.0705155
PEFGDFARF	0.0309355
YYLGNPAEF	-0.000959854
IYGYTFYSI	0.0337484
DHARLQLQL	0.00943944
EISSAQISTY	0.00437117
IHDELQQSF	0.00194739
QHNLEQQI	-0.026341
ETISKAQAF	0.0329152
SYLQYLEYL	-0.059596
LSAGATKVY	0.109695
AHVGSGDLF	-0.0623222
VFFKELIQEF	-0.0493173
QHQSGIVQL	-0.00994329
DYLNEWGNRF	0.0518086
RQINWTVLY	0.156474
DEVPVGVEM	-0.0349459
DESSVPELY	-0.0121157
DEVKFLTVL	0.0610191
VHVNVSGNEL	-0.0603218
DEFQFLQAQY	0.0066106
EIASSGTSY	-0.0542933
AAAGLHSNV	-0.0203757
NVTDLTMSW	0.0374338
EHFKGQQFL	-0.028463
DENFISRAF	0.000502009
EITSPGSNW	0.0265035
YVHDDGRVSY	-0.0565171
VYNPVRAEW	-0.00194556
YYLNEIQSF	-0.0107625
LTGPVMPV	0.00948448
MYLKTVDKF	0.10508
TYQNDIALI	-0.0472679
QYVYWLHML	-0.0187917
DTVDILVGW	-0.0295363
ETHRDLSSW	-0.0174244
FYTVIPHNF	0.0599539
VYSDKLWIF	0.0221284
VSAGIQTSF	-0.0116385
GAFGKPSSL	0.106486
EVAPAGASY	-0.00383177
VYTDFAFRI	0.0280494
TKLTEEEK	-0.196421
EAAQGAVDSW	-0.0560743
NEEGSQVY	-0.0368297
VHQEDVIYL	-0.104935
AHMDIFQNL	0.00081068
VYPTFGPQDSF	0.0183916
IEHQIAVQY	-0.0270016
DEFSDFDRL	0.0227389
RYFENPQVI	-0.0583109
NQDLTFQHI	-0.0147221
YVIDGATALW	-0.022642
EEFQTPITY	-0.0519386
DDWDNRTSY	0.0619306
DEIISEERF	0.0193513
ETANYLVIW	-0.0208818
QTIDNIVFY	0.0149886
NLHNAETSSW	-0.0447935
DENFILKH	0.0359483
FVFSTVVIH	-0.00332333
VYPWTQRF	0.030707
HEDAVAAM	-0.0694702
GHNLQTVQL	-0.0329113
VAAPKHWM	0.0424417
MQMQERDTL	0.000283946
DELDSKLNY	0.115856
DETGVLKGF	0.0424672
QYPGRSLVF	0.087457
GAVNRVIIY	0.0520354
DHINDIIKI	0.0796855
EVRHDNKVTW	0.0425211
EIAESVQAF	0.0403613
RYLQDLLAW	-0.00622854
DEKVVWTVF	0.0478993
ETVVRYEKF	0.0679683
VMAPRTVLL	0.108076
TQDTTYLWW	0.0226705
DEAPGLFF	0.00474587
DVYAFGTVW	-0.0687413
VESEEFLAF	-0.01692
DPKGSLPKW	0.0591969
DEAKFPTM	0.0761548
VYPLYTIVF	-0.160554
EKVNELSK	-0.234558
VFPEKGYSF	0.19822
SYSDPPLKF	-0.00674349
IHSQPQPAL	-0.038979
TYSGQIVLW	-0.00672805
VYAFSIENF	0.0226405
SAYAQIVQF	0.0192341
AVSAVASQW	-0.0400453
THEQGSVMM	-0.0851906
DEIFHVDM	0.0161718
SELQSQVRY	-0.0276554
SAASAGGSW	0.0187504
FANDGSFLEL	0.00989823
IYYVDVQKF	-0.0186517
YAAAQLRQY	0.0387492
DEQTNKEQF	0.0445699
AYLPVNESFGF	-0.0216061
DIATLEGISW	0.069924
YSSNSANEV	-0.091989
EHAPSIVFI	0.0527549
QLLGLHEQL	0.0118636
SHAVFKITL	-0.0387368
DAMNREVSSL	0.00189074
VYTGIDHHW	-0.0611836
KHDVGAYML	0.00064011
RHDIAFVEF	-0.0776311
LTEEEKNR	-0.16719
SAYPLSVEW	-0.0236239
KFNPVSFTW	0.102989
QELLMAHDF	-0.00778165
TVYGGLMYI	0.00400039
FAFPLHVDY	0.0912078
EYGSIIAFF	-0.0202291
ETIVIINKF	0.064124
VFRLQFDEF	0.0157277
EEEKLQAAF	6.66092e-05
VFVVDSAAF	0.00718574
VVFGGFMVV	-0.0644677
DEFFDLDDY	0.0062347
EQVEERLSF	0.0390873
DQKADVSAW	0.139854
KYIQRQETI	0.0296248
QHIGNIFMF	-0.0140334
METPAQLLF	0.0215516
EAAKLVMQW	0.0871945
QHEKEGYTI	-0.0188462
ETKNTLRAF	0.0674076
EVNRETQQW	0.0374096
EVVAPFKHF	0.00981272
TYPSQLPSL	0.00821351
VSYGSIVTY	-0.0032896
DETATTPIF	0.0221013
QYTQALEKF	0.0199539
RYNPRTNQW	0.00418775
YHDINVYSL	0.0159984
FEYIEENKY	0.0136402
IYTWMDATL	-0.0591368
EIVDWFNAL	-0.0507119
LANGEVRIY	-0.0152547
THNPTNATL	-0.0243423
LDIEIATY	0.00463275
LDLEIATY	0.00463275
IFSPMLFRF	-0.00982813
EAYGKPVKY	0.119466
FYGVFTSQW	-0.0301971
ERDDQQVFI	0.00525096
DVGRYQVSW	0.0571263
DESSKPNM	0.0747621
EVKGFFSSL	0.133088
SSSSVTSRV	-0.0093251
DENNVSSY	0.00254847
EIIPMFSNL	-0.0633087
PYNDYFEYF	0.0326964
QYAPLLAVF	-0.0575777
VEDEGLRVF	-0.0510333
HQDDFNQLL	0.0772422
THTSATEPFL	0.0181188
SNFGGGGSY	-0.030961
YHDFSVQNF	0.00427926
EVITAVRKM	0.0443873
VYVQHPITF	-0.0271993
FAFPDEFVF	-0.0568501
SYPSAFSKL	0.052788
EEFADFATF	1.04692e-05
LYLEPQGTLF	-0.0486007
EVVGAYVSW	-0.0106957
EPIPAFSSW	-0.0799197
DHSLPESDKI	0.0145401
THTQPGVQL	-0.0327169
EHSQSFTF	-0.0282857
SVKWPNSVM	0.0119525
EAYNPETDTW	0.00512237
FPNVEIVTI	-0.0344023
ETHKLASLW	0.0119914
QHADVGKEL	-0.00133754
SHSELIHNL	-0.0460203
HEVEVQYY	-0.0184856
DIQEDYLMW	-0.0114243
SEELVQKY	0.0543467
DEMAAVMGF	0.00522398
IHTDGNEQL	0.0150346
IHTDGNEQI	0.0150346
EENFAIVF	0.00271511
EVHESYKHL	-0.0165593
LPEKLTIYTTL	-0.0217904
TRDELEWKL	0.215762
EHEDLLNITL	-0.0420743
VALNFIISY	-0.0244425
VYPSSLSKI	0.105198
DELALMEKF	0.0848735
FHEGDVITL	0.0525831
NASPINRIV	0.00380922
DEESLELIY	0.0182859
SYADAFQFL	-0.0231521
DVVTGYLAL	-0.024004
YVVGIDSDGW	0.00188501
SHVAEGETL	-0.0585254
YYLSYIEEW	-0.0395621
DESFAVKH	-0.0235035
KEAEDGIIAY	0.0357898
NAIEHVIIP	-0.0340182
AASSISSPW	-0.043849
FVYPGNPLRH	-0.0240226
DEITYVEL	0.0750392
YHDDTENSL	-0.0351297
KYMDINFDF	0.0408287
EAPSDYQSF	-0.0523514
QHSMILEQI	-0.0393182
ELAEELLQW	0.0275398
NEMIVTGQY	0.0128874
NEITIPVTF	0.0178173
MSFGNVVEL	0.051425
EEAIIYSY	0.019037
THLDSVTKI	0.00828858
AYSVEHNQL	-0.0212687
DDTYIKAY	0.0354382
DEEAGGRPAM	0.0711517
DEINFLRQLY	0.0311878
VAVGRALYY	-0.0243553
YEVTSTKY	0.0882908
DEEGKGAVY	0.0943157
VAVGFPMMI	0.00440569
VYTSGIYNV	-0.0195847
VLPSSLPTF	0.0898654
KMPKMKMPTF	0.0618867
MELGLSWVF	-0.0744102
ELASSFLEF	0.0131648
SHIGDAVVI	0.0563787
EHMANTDSI	-0.0743546
VAFGSQVTL	-0.00979148
TVVGKTYGLW	0.121332
EVPDQYGTI	0.0413358
QHGDVVSAI	0.000969826
LYDIILKNF	0.0421933
TILPGNLQSW	-0.0110634
GYLPNQLFRTF	0.0474116
SVIDIINKY	0.0177897
KYLATLETL	0.0507891
VYSPKSPSL	0.0920287
QHIGKPSTI	-0.0245502
AYEDWFITL	-0.020409
EVVAEVQEF	-0.00328743
NYISGIQTI	0.0375787
SHDGHINYW	-0.0873133
KYQEEFEHF	0.0296862
DIISDLESW	0.0303195
IIDDTIFNL	-0.173179
QHDFQKVKL	0.0887925
IYIKHPHLF	0.00148463
SETTLQSTY	0.0128876
ETQDTTYLWW	0.00210982
LYTGTVSSF	-0.0372782
NYITAALKL	0.0395893
MESMLISGY	-0.0277529
HRDYETATL	-0.061775
KYVDLTVSF	0.0679432
TEASYNVSY	-0.0315252
DEYKVTAF	0.0393702
IFGVIIDTF	-0.0208338
KAFGSTIVI	0.0650411
VWDTAGQEKF	0.045817
DIASVSGRW	0.0274253
AHDKEVYDI	0.0404641
KYGPVFSF	0.0834419
KYELDFSHF	0.044076
TEVNMARVY	0.00369035
DHVGTEPSI	0.00919707
MEEALFQHF	0.013966
EHENFLETI	-0.0177207
DEGHHVAY	-0.0174118
EAAGPHEAF	-0.0139438
LYPKTLFLL	0.0804981
QYEQVKQLF	0.0347207
SVFFGVFQSF	-0.105875
TQDATYLWW	0.0344145
SAVPFKILY	0.0968156
YELQLVTY	0.0196458
FVHDLVLYL	-0.086332
DAVGRVQGW	0.0203331
AAIEHTIQW	0.0057276
DALDIHPVGW	0.058407
YYPEYKLLF	-0.036976
DVNAAIATI	-0.0879848
GAYEQVIKY	0.0557963
KYFALPHKI	-0.0277889
DEWKAIQN	0.0508259
VEHIIREDY	0.0287566
MENEFVLI	0.022355
NQDNLQLFL	0.0339163
DTANKVGTY	0.107661
DVTEAVNFW	0.0416472
EVIGWGLIGW	-0.086187
DERVFVALY	-0.0188325
SAFPKEVKV	0.0896709
DHADSNIVI	-0.0655397
TQAISQETL	0.0314224
TVVVRIMEF	0.0397471
AYNEGIINLL	-0.0508369
ELNEGLMKW	0.0620418
RYLDKTEQW	0.0529207
FENTFVVET	-0.0321177
DVKDLIGFF	0.0250435
DMKTVVKTW	0.0365207
EHTEVLQLL	-0.0819581
EQIKEYHHL	-0.0497762
YTKKVGKAP	0.128123
TQSASEQGL	-0.0427838
ENISINGQAW	0.00186465
RYMPPAHRNF	-0.0970984
EHSLVIDTL	0.0414215
DTAGMILGW	-0.00389446
DVFPDSYVSTW	0.00902798
IFSPTSNLLLL	-0.0810585
ETISASNAW	-0.0253158
DEDEAQAF	0.0211497
ESIAAATQW	-0.0557089
LYGQVQVF	-0.00733451
EIKETNDTW	0.0890754
NHSNQFTQL	-0.00584056
VAVNGLLYV	0.0255049
SEFEFTDF	-0.0145673
NELPTVAF	-0.0527381
EIMELDTSGF	-0.0225692
EHDAAAESL	-0.00823144
KYQEVTNNL	0.0891504
DEFNLQKM	0.02954
DQAPEGRGW	-0.0219669
MYGFHFLVW	-0.0692241
DELQSVISH	-0.0158622
FYSNIQTVI	-0.0200793
ETEGTDGHTF	-0.0367979
DVRENIITY	0.0631988
IHAFVQDTTL	-0.0472895
DENSWFNLF	-0.103437
NYLNHWNHF	-0.00927958
GHEELVLYL	-0.0184334
EVPGGSLSSL	-0.100186
GQPEIFYTF	0.00890538
QAFKGVIYL	0.0893248
NAYTGIVLL	-0.0163063
TTFPRPVTV	-0.000689033
DVPERDLTAF	0.0367054
FHYNGTDVSF	0.0101447
TIASLVKYY	0.045389
MYMGEEHLF	0.00942787
[truncated: 4,328 more rows]

## Sheet: M
Peptide	Log Fold Change
SVYSWDIVVQR	0.0118345
DVYSDLNTQR	-0.0647266
EVQDRVMLTGR	0.00723295
HVVPNEVVVQR	0.00644773
KQFAEMYVAKF	0.0348119
GFEITPPVVLR	0.0114327
EVVEFLKNPQK	0.0139935
RVLPPSHRVTW	-0.00498193
EAANYQDTIGR	-0.0286272
STFDTQITKK	9.62389e-05
NTVDEVYVSR	0.021008
ATADDELSFKR	0.00161769
AVFPSIVGRPR	0.0110746
STQSAIPYALR	0.0496064
YTYEHDPITK	0.0198974
DAYVLPKLYVK	0.0698285
ETFSGVYKKL	0.0683
ETYEEIYKSTK	0.00247718
QIYQDSFEQR	0.00340065
STFSGLAKHK	0.0186537
LQNPQPMTPPW	-0.00616924
MMYSGELKF	0.0523458
QVANSAFVER	0.0156353
EVPRTIIVTTR	0.020126
YGAGYSGQNSM	0.0382061
TSSAVTSVAK	-0.0712925
EVTDVDSVVGR	0.0138789
DVYENLYAGR	0.0162425
AVVDFKAVQGR	0.0187001
KVFESWMHHW	-0.0553022
NTFDFIKVLR	0.00272445
RILPQDVILKF	0.049434
GTYVSSVPR	0.0214341
ETVNVEPLTK	0.0130098
YTVEDTHYVTR	0.00247347
TDSTFRVPVER	0.059614
QEYDESGPSI	0.00145398
DTSSLPTVIMR	0.0147848
KSFEAPIKLVF	0.0551902
EITPPVVLR	0.0416495
EVFSMAGVVVR	0.0107098
EAAPHDIGYVK	0.0600157
STVGGWVSTR	-0.00685912
AEQSYEGYEGY	0.00286067
DGYEPPVQESV	-0.00607914
SVPWYIDPSKR	-0.00039707
EVGEFPVVVQR	0.00121622
STYYGSFVTR	0.0208859
TVVGENGSVLR	0.00852494
REYQDLLNVKM	0.0213796
MTSALPIIQK	0.00619937
STINYKWSF	-0.00767502
GQFWGQKPW	0.0744613
ESSAGGSFTVR	0.00787029
DTITTDTGFMR	0.00189988
SVFEGDSVVLR	0.0406965
TTVDESQVVTR	0.000351071
DVYENAVDAAR	0.0131711
EVNEAELLRR	-0.039699
AMFNDYNFVF	0.00870402
ESVDPKNYPK	0.0397259
NVAEVDKVTGR	0.0427482
YAYPATAAAPM	-0.00141477
FIFDLPAHQK	0.0302777
DGYDGGYGGF	0.0316677
EAHFVPLVKR	0.00607316
GTFGEVFKAR	0.00668257
ATYSGLESQSV	0.0156273
MMNEAPGPINF	-0.0127646
MAGDIYSVFR	-0.00435802
SVAGLTAAAYR	0.00112534
STYAAFVQTHR	-0.00484487
NDLVSEYQQY	0.0443629
MSDTTFKAL	-0.0252154
TAASSSSLEKS	-0.0145666
AMFDQSQIQEF	0.000527201
KSFGSAQEFAW	0.0213992
QTIEDTGTIMR	0.00667955
EAGPSIVHR	0.0216644
YPFHKQPPTYV	0.0288615
RQYGSEGRFTF	0.0134785
GEPDPEFEAIL	-0.00577559
DVVYNAVHR	-0.0125766
TTFEEVALLLR	-0.00563133
GEFDNAGAMM	0.0118996
DAINTEFKNTR	-0.0179662
NTIGKEEIQQR	-0.0161654
EVVIPQKKGK	0.0183194
EVNDPSLTIK	0.00956026
EVYPVGIFQK	0.0142758
TEDTLKVYL	0.158487
TTAQEVLARAR	0.00495476
NVAALPGIVHR	0.00554912
STIEYVIQR	0.00766978
STFNFHPNVR	-0.0302241
TAMDVVYALK	-0.00257932
ETAMSFVAR	0.0781348
ESFSDYPPLGR	0.0207574
SETAVAKNQAL	-0.00249252
ETVTGGFGAK	0.0239845
EAAEPTALLTR	0.0331782
SVFEDLSVTLR	-0.00873997
STVSADPVVK	-0.0200635
DANPYDSVKKI	0.138197
ETVFESRNLR	0.00917198
EAFSVFGQVER	0.00882031
DANGNSFATRL	0.0167065
DANGNSFATRI	0.0167065
QNFPAIAIHR	-0.00630811
EAAVAIKAMAK	0.0166554
ELFEDSQLTTR	-0.026122
TTASFAATKF	0.00998881
QPYFGAVIGR	0.0375263
REIAQDFKTDL	-0.00187461
LPFPAQPPVV	-0.00292999
GSFGDNLVTR	-0.0255799
TTTGVDPVAK	-0.000329458
KMMNGGHYTY	0.0165907
EAGSHIIQR	-0.00589105
DAAEIRLVSK	0.00447774
DLYQGLLLQR	0.00965657
RTNPNSGDFRF	0.0331775
FVFDRPVHR	-0.042383
YAFNSGNVER	-0.00377923
LPAPIEKTI	0.125863
WTYNTTSAVTV	0.00226553
VTYKNVPNW	0.0253575
DTIDERAINKK	0.0317071
YAFNMKATV	0.0339168
HEFDGDEQF	-0.0124035
ETADFKVYTK	0.00585178
TTQGLDGLSER	-0.00334075
QVADVVVSRW	0.0423595
IEVDPDTKEML	0.0265745
TDLEPPVVKR	0.0302661
SVGEITGHNK	0.0123204
GEDLTKNHDEL	0.0111049
ETFLTSPEELY	-0.00950136
ENFSSQVVER	0.0239214
STIGFKLPNHR	-0.00164342
ETFSGVYKK	0.0552698
ETISSKNIISR	0.00607002
AAVDAGMAM	0.0197781
RVFPEKGYSF	0.0194419
DSVLMEQPPLR	0.00661066
QTFENQVNR	-0.00758349
AVYSRTFTW	-0.0439505
VELQKEEAQKL	0.0633547
GEVTNDFVML	0.0632779
AVMGASAAMVF	0.020725
TFGYEYVVAR	-0.0347153
ESAGGLIQTAR	-0.0064629
TTADGSSILDR	0.0250823
TTAQTNTVSFR	-0.0138275
IPFGNNPIFR	0.00143842
QEETGAKISVL	0.0187291
GEFDNAGGMM	-0.00770626
IEEASGAFVYL	-0.00806028
QEEKPEPVL	0.0523394
EASRLAHYNK	-0.0073881
DVFNEDFSNR	0.0171309
TTFEDLIQR	0.0246702
DAEMTTRMV	0.0277453
GTYGVRAAW	-0.0485663
DTSGGTTALR	0.00167471
DVHGPDWHLK	-0.0152313
EVILIDPFHK	0.0286105
TMNIKSATW	0.0438082
RMFAPTKTW	0.0295771
ALWNEGYIMGF	-0.00417566
DAAGKTTILYK	0.000895317
YPYEYEGGHI	-0.000782809
DIFQQTPLGR	-0.0148125
ETIPLTAEKL	-0.00037418
YTFYSISQER	-0.000377222
EVISTPGVVAR	0.0193768
DVVGPVSLPR	0.00607645
YSFTTTAER	-0.0067217
HENEDIYKL	-0.0013967
FIYTGEVVHR	-0.0154434
ETMMFTFHKF	0.00716905
SVEEGEKVVK	-0.016118
DQYPYLKSV	0.0303585
EVDETYVPK	-0.0134881
AAYYPSDVSSL	-0.0174463
REEMTKNQVSL	0.0664381
DSFFNSAVQK	-0.00583689
VSAGIQTSFR	0.00483068
SSVGEITGHNK	-0.033106
SPGGVYATR	-0.0402007
DVSTAGTGASR	0.0712973
EVYDIAFSR	-0.0121707
ETVTGGFGAKK	0.0278839
QTVSEPAVIKR	0.00865341
ETFEHPNVVR	0.0174521
VMNPKPSSW	0.00122448
STYSVAQVPR	0.0195039
NTSDVISAAK	0.000545411
DTMMGQQVAK	-0.000980196
EVPGSPIFVMR	0.00156068
KQMEQVAQF	0.0793857
DVYTSLGQLR	0.0223893
KGFGGTAGMAF	0.0204594
GEEEFSYGYSL	0.0202136
DVTEYAVQR	-0.0368318
DTVAQITQR	0.000529146
ESSYIATQY	0.0115157
YTKDAMPINK	0.00644712
YEGSPIKVTL	0.0075527
EVFDFSQRR	-0.0105996
YGAGYSGQNSM	0.0127405
QDATAEEEEDF	0.0125563
ESHYALPLGR	-0.00587045
DSITLFDVQQK	0.0283639
MTFTSQLIVER	0.0230768
EVYVWDVNSR	-0.00334499
DPFAFIHKI	0.028275
EMIDVIGVTK	0.0226835
LPYNMPLAY	-0.0124496
DVKTTDGYLLR	0.0171983
EAFEHPNVVR	-0.00394126
HEALETTQYL	0.0264171
GEVDVEQHTL	0.019855
ETTFNSIMK	-0.011462
AEFQEHEHAL	0.032992
ETQATVIYNTK	0.0118774
DTIDERTINKK	0.010202
KSFTPDHVVYA	-0.104063
ETATPAPVEK	0.0261049
YGGGYGGQSSM	-0.00527287
SVTPEGVIKQR	0.0132527
QVAEGFISR	-0.0165308
KQYQIKGLEW	0.0131544
ETILASSGTDR	-0.0197625
GEFSSPGQEQL	-0.00467927
DVIQHETIGK	-0.0185203
TTGQVVAMK	0.0128098
DLYSGLNQR	0.0337267
DVAVVAGGLGR	-0.0123967
QSYGNVVEL	0.0195292
DAYGSELVER	-0.0203797
DVYPEIIER	0.028941
DTIDVSNLNR	-0.00568107
IEDPGQAYVL	0.00667044
MPYPAPNVPVV	0.0128731
KLWEAESKLSF	0.0361542
KVFESWMHHW	-0.0226716
GESDDSILRL	0.0343307
RTMNIKSATW	0.040881
HVPGSPFTAR	-0.0160231
AVWTPYGVLR	0.0154414
SEDPGTKVLL	0.044665
KITDVIIGF	0.0186805
KVYPGEQYTY	0.0532839
STTQVVGILK	-0.00311038
STARHLYLR	-0.0202632
GEVTNDFVML	0.0496314
FEITPPVVL	-0.0070484
GEPITADDYL	0.00788272
GEVQDSYEAY	-0.00818435
TETESPYQEL	0.0243055
SAFQAPAVKK	0.0140443
DVRQQYESV	-0.0305074
EAASYLDQISR	-0.0188412
YANSKAVTL	0.00266112
NVPNSAIYKR	0.0146444
KTAQPNGDWTY	0.0036059
REAMQQADDWL	0.0129814
NTTSAVTVK	0.0257064
YAVEGFNDSLR	0.0316856
ETSPLTAEKL	0.034279
KVWNNLIGF	0.0281716
GEYSEAIPIL	0.000453853
RVHPETYEW	0.0210318
HPDSHQLFI	0.0183378
DAYHNAELFF	-0.000711993
AEAGAGSATEF	0.00895279
FPFPKPALI	0.009617
AVTSVAKVVR	-0.0441696
EANQAINPK	-0.0237196
TTAEREIVR	0.0151581
GTSQLYVYR	-0.00527058
NSISSVVSR	-0.0206715
AEDPETQVVL	0.000865149
GETGLGKSTL	0.022388
GETGIGKSTL	0.022388
TTADMIYSRV	0.022927
EVTPVTGASLR	0.0121742
DVAEVDTVR	-0.0217014
HSIDGRVVEPK	0.00266083
KVFSSERLFSW	-0.0150579
LPPMDHSTI	0.0417962
EPPPVSTVV	0.00851071
SVYGYGVQKR	-0.0180234
TTAAGPLFQQR	-0.0133089
LEITEESDAVL	-0.0224281
TVFSPTLPAAR	0.0176972
YPQDYQFYI	-0.0125115
HEVSGETVVF	-0.00863032
EAFGWEPFIR	-0.0154959
SEFSGDVDSL	0.000473445
DAFRQPSLFY	0.0188053
AENPGKYNIL	0.0261887
SEELQANKATL	0.0467697
GEGPDGDVKL	-0.0521095
DPYEVSYRI	0.0356023
EEFSYGYSL	-0.0400152
RILDIVPPTF	0.00426931
EVSDVEIITR	0.00174501
GEDQTQDTEL	0.00833584
EVYTDYVATR	0.0287149
TVFDAKRLIGR	0.000640519
GEIEGLNDTF	0.0483992
DVISNINITR	0.0157612
DSFEFKAHV	0.0296595
RTFAVTDELVF	-0.0195747
EVIPYTPAMQR	0.0179096
RQMDFEFAAW	-0.012109
GEAHQAETEVL	-0.00545746
ATAPDVRISW	-0.0376808
VEAVEQNTLQE	-0.00100217
ETTVYVIVR	0.000950985
SVQPEELIYQR	-0.0175507
STSPEAFLALR	0.00485368
FATPVFITK	-0.0495382
NVIESKAYVGR	-0.0258666
WEAQEPIQM	0.0364201
RVAHFGYHW	-0.0249533
DAFADAVQR	0.000354962
GEGHFGKVEL	-0.00632235
QPYMPTVSATI	0.0589812
DVYTDQVIKR	0.0184816
ETSPLTAEK	-0.00288679
GEPGQAGNPAL	-0.00727669
KLFGAAEVQRF	0.00871819
SVNELIYKR	0.0193581
DVSVLNSVRR	-0.0651556
GEEPGIKSQL	0.0265516
EAYETLSDANR	0.00077246
QGFEPPSFVGW	-0.0159032
EVAGTVTGQK	0.00247495
HTYLANGQTK	-0.0425811
VAFPSGDASSL	-0.00678221
ESYSSPFVKR	-0.0213699
DVFRDPALKR	0.0407173
HQVDYILETW	0.00654256
QPYYPQHPMV	0.00975007
RVFEGPYKEY	0.0373164
DVFRDPALK	0.0817448
EVNSGFFYK	0.00672754
HTWNGIRHLMW	0.00977595
TETQAEKVVL	0.0321177
RIFEKMFAMTL	0.0130364
HTAKISDFSW	0.00843581
TAQEVETYR	-0.00500009
ATNVNNWHW	0.00293107
YAAQASQAL	0.0257047
KESTLHLVL	0.0113565
DTIEIITDR	0.015895
VPYSTSASLYI	-0.000864265
TTFPESHLR	0.00792611
EGMNIVEAMER	0.0123529
YPPAPFMHI	-0.0171068
SAFATPFLVVR	0.0299271
IVVPKAAIVAR	-0.0424291
TTASFPVGSK	-0.00324178
TVQQVISER	0.0626916
KEAPPPVLL	0.00588764
GEYEKGVDHL	0.0131059
FAFEGIGDEDL	-0.028207
SSAEVIAQAR	-0.0431382
TTLPDDMITQR	0.00831063
TEVEIINQQL	-0.0632503
AAYDSLVVGK	-0.00976069
GEFDNAGAMM	-0.00449796
STFDTQITK	0.0104483
GEDKTSAQVSL	0.0197507
EVVTPNIFNSR	0.00617098
TTVTAQILLK	-0.00497207
KEETQPPVAL	0.0377964
EVEPGVHLGR	0.00326235
DGTGVVEFVR	-0.00367272
AEIRHVLVTL	0.00740258
SEINSNSDSL	0.00641502
SEDEVKLAL	0.000830295
RVLEAANLFQF	-0.0140597
ATAGIIGWVY	0.0373546
GTFTLSHGW	-0.00591899
AVNPIIYSF	-0.0193265
GSSPVFNQR	0.0131596
LPALPQQLI	0.104231
KLTSTVMLW	0.00547677
TTISKYFSER	0.0490274
DSINVIDVNK	0.0315369
GEFGEIEAIEL	0.0134582
YADVGGKQF	0.0364193
EAFSTPQQLEK	-0.0031482
ENISDDVIVGR	0.0124592
YVTDVGVLQR	0.0231315
NTFISPQQR	-0.0106476
DVAGAEALLDR	0.00684227
TNSDIVETLR	0.00746611
EVVVSTGVLGR	0.010309
LEEDDGDVAM	0.0313388
AEVDEDGGTFM	0.00955046
YSWDIVVQR	0.0212595
TPSEAEIFTTL	-0.0135058
RVFPDKGYSF	0.0392316
QISDPDVRHTW	0.00517357
AVFNRAFYSW	0.0104832
YSSTVVVKR	-0.00505554
TTTTTHITK	0.00359862
DASPPPVKI	0.0469102
ISYIPIFPQL	-0.028703
GEIDEETDSAL	0.0167463
YTYGQGTYGA	-0.00675278
KIFEGMPVTF	0.0532177
GSYNDFGNY	0.0255607
AEPEADKGTVL	0.124508
SVSDLAPPR	0.000445205
TVTMQVTAR	0.0155423
TTFPESHLRT	-0.0150906
QTQGGGSVTK	-0.088349
GEVSSGSGETF	0.0226461
DSTFNVFVGK	-0.00269638
RVFPHEVNW	-0.00702806
IIQNVPVHQR	-0.0080718
VESFSDYPPL	0.0112132
DGYAVDRAI	0.0238691
AVNKYVIGW	-0.0136786
GEITGEVRM	0.0251221
GELTGEVRM	0.0251221
ETFDFQAMGR	-0.0072981
ETFEHPNVVRL	0.00855352
KEENVGLHQTL	0.0276805
EALDPLGIMR	-0.0109635
VVAPPGVVVSR	0.0242931
KTVAGGAWTY	0.0491688
IVVDAIDVLK	-0.00186951
KTKQDEVNAAW	0.00599438
DVFVVGTER	-0.0072819
SSTEVLYVNR	0.00314615
GEPHGLENMEL	0.0021336
SESLPVRTL	0.047468
MTNGFHMTW	-0.000764306
FETFNTPAM	0.0288035
DAAYMSKV	-0.0448194
REYQDLLNVKM	0.00137046
EVFPVDLIYR	0.0116156
YAYEPADTAL	0.0481885
TELPVMVEL	0.0365674
KEEQMDGTVTL	0.00806002
QTLMWSATW	0.00192409
EQPEFSVSR	-0.00370424
REVWPEGDVF	0.0134025
ASLSTFQQM	0.00391403
DVMDSTTTQK	0.0157582
ETMGTIEVQR	0.000160941
DVFYPGTGR	-0.0182489
VAMNPVEHPF	-0.0243781
SEFPKPQIL	0.0167568
KLFGPFTRNYY	0.0356192
HSAEILAAYR	-0.0286608
TEDHVMHLL	-0.00479685
HSAGNMLFR	-0.00870154
GYEPLPPTIGR	0.00616431
SETEPEPVTL	0.0238776
EVVFNDPEK	-0.00948869
DAYDNFDNI	0.0100588
EIAMATVTALR	-0.00022507
LPPPPQQKI	-0.00698142
ASTARHLYL	0.0319264
MPPPPPQGV	-0.00357536
AVFDATNTTR	0.00817736
SSVDRVGLITR	-0.0182107
SVINPGAIYR	0.0134648
TEAVEDLTTTL	0.013042
TAAGQGILSR	-0.0248639
FTYDPWIGK	0.0197499
SSASILESK	0.00628164
STFNVFVGK	-0.00169163
NVTYVVKER	0.0111609
SISETVILR	0.0170109
KEAAQEAVKL	0.014114
ALRDVRQQY	-0.00749358
ESYDMESVLR	-0.024381
NSSSTVSYLK	0.00209551
ISNPTRHVY	-0.0135401
EAYHRVFVNR	-0.0497626
FAIGGSGSTF	0.00496989
GSFSGYYWSW	-0.0144112
EIASFDKAK	-0.00824105
KSTAISLFY	0.0159559
KMPKFSMPGF	-0.0161719
NVGSDIAVLR	0.021091
GTHMGPFVER	-0.069837
VEEAVATRTAL	0.0285482
NVTDIVSIAR	-0.000662447
KEFEVKDPEL	0.02939
VVKEDAFYSW	0.0127878
DVYSLYEPRYR	0.00419234
DVLNIQGVQR	-0.0239818
DTHEQAILRL	-0.00290442
EIKSQQSEVTR	-0.0245462
ADIDGDGQVNY	-0.0119625
EIAYSDVAK	-0.0281673
NSSDINYQTR	-0.0293743
KTWTALRHQY	0.00474404
EINQNVEIQR	-0.0285301
EVINDYHFR	-0.013661
YAYDGKDYI	0.0176328
YAYDGKDYL	0.0176328
ETISKAQAFER	-0.00691491
YSLSSVVTV	0.0381235
SIKGPELLTMW	0.0187786
DTAGKTTILYK	-0.0101167
SEVQGMVEL	0.0194136
YVDPVNKVL	0.00858142
GSYAKVLLV	0.0316043
ATAGIIGVNR	0.00239443
TEEQATESVSL	0.00211161
EVTDYTTGR	0.014405
ETPQSLAFTR	-0.0383758
AEAEGLSGTTL	0.0196139
YTYTSKAL	0.00366951
HEADKTYML	0.00806652
QLYDKGLVYR	0.00487754
EAFDYIKQR	0.0377234
HPPSHWPLI	0.00627685
TLIDLPGITR	-0.00749218
TIIDLPGITR	-0.00749218
DAAMKAMTI	0.0196406
VAIPTFRQL	0.125866
RTVNLKSATW	-0.119372
ETTYVSNLTR	-0.00776393
STATAITIQR	0.00222168
SSMSGYDQVL	0.00284822
DIIAEENIVSR	0.0157061
ETASKTLSRF	0.0296636
MEFEGAIIAL	-0.0241842
KVFEYHNVL	-0.000220262
GVPEEAQPPRL	-0.00245414
IPPLATHTI	-0.0764728
SASSVTVTR	-0.0420605
GIFSGPAISR	0.0160725
GEIDGNKVTL	0.041545
HEVKEAQTL	-0.00513696
KEAQAAMEGL	0.0282053
ESTPITAVK	0.0371286
QLYLHDDAW	-0.00272519
DTVDLTSVLR	-0.00247709
AEIQNVEGQNL	0.00084088
SVISTAEGTTR	-0.0318289
IPDGGVHIV	0.00582616
SDAFVVVHR	-0.0200088
LVVYPWTQR	-0.0838839
GEDGAWQGSQL	-0.0029801
GEFSEAREDM	-0.0163122
GEVPFNHEIL	0.029484
SEEGITKSTL	0.0305497
ESGGASVISTR	0.00210593
MAAAAFAEK	0.015115
SAYDNVNKV	-0.0159205
TSETPQPPR	0.0282963
TEDGGNGIKL	0.0171901
AEYNIFEGMEL	-0.0171536
QEFYEDNVL	0.0143585
DAYTSSQKV	-0.0271071
RMYSVNGYTF	0.0263903
AAVDAGMAM	0.00649091
ETAEAYLGK	0.00667238
VTASVRLSY	-0.0375705
KIFEMGPVFTL	0.0577336
TSEAPQPPR	0.0370974
EVYDGPKNVR	0.0116409
ATTSLITML	-0.00944809
IEDNNTLVF	0.0544987
VETVYTHVL	0.0395652
GEEPQEASSSL	-0.0131304
RQVDAEVAQQW	-0.0206638
ATYVFLHTV	0.0351659
ATNLQRVSY	0.0325673
NAFGNAFLNR	0.0164746
YELEGTTVLL	-0.0121818
DAFAYVQER	0.0160391
LPYVGMVTI	0.00411768
MPYTQNFI	0.0202016
VESFSDYPPLG	0.0104819
EAHFVPLVK	-0.0209345
REIFLSQPILL	-0.00997326
WSVDPLDRAM	0.0165298
GEITGEVHM	-0.00406315
KMATGNYFGF	0.0423225
DTSFTTLVER	0.0278019
GESTFKMIL	0.000300608
TTTQITKTVK	0.00316971
GEVDGKAIPDL	0.0187167
TEMETLQSQL	0.065539
SVFEDPVISK	-0.00463125
STIETVPYWTR	0.020045
RTADFVFMF	0.0356784
VLMSAQESW	0.0118214
DAYELKHAL	-0.000303182
YQQDAYDGKD	-0.107622
EDYNLIVIER	0.00685017
EVFEYIIFR	-0.0259709
KAFENVTDLQW	0.0207167
DGYVVKETI	0.0213394
KLEQGENVF	-0.087942
HTAEGTGTNK	-0.0679521
DAYDGKDYI	0.030949
NTIVAGSLITK	0.00400204
RQNPTMFAW	0.0219815
AQNAVRLHY	0.0349149
NTPAFFAER	0.00268956
ETATTPIFANR	0.000895985
YTADPYHAL	-0.00629934
AEFEDLDSL	0.0302379
GKADAPVALVV	0.0310976
DTAAQITQR	0.011298
SAAFPGASL	0.0141284
EVIDDFMTR	-0.054859
KESQVYVHAL	-0.0168671
AEGLGGNIEQL	0.00824355
FPAPPSAVPVI	-0.0236283
FVQMMTAK	0.0289018
RTLGEIPTY	0.0015312
SVENAPLAKR	0.0275339
TAIQNVVHR	-0.0240928
AEAEERGELAL	0.0150376
SEEMIKSEL	0.0297409
HSAGVGAIFDR	0.0194745
SEEGPGWTIL	0.0230353
SEDPDQQYL	-0.00510847
SQGPVVPAW	0.00299955
DVTFFGALK	0.0219178
EVTTTVLVR	-0.00221902
DTMMGQQVAK	0.00459145
STAQGAISR	-0.00739059
HAYDGKDYI	-0.0382854
TTVQWENSF	-0.00389405
ELAWVAETK	0.00886557
IEYDSPEQL	0.0120486
NETDTPAQL	0.0135118
AAGVGDMVM	0.0579726
VESSSYGDTL	-0.00692821
SALDGDQMEL	0.0137462
SEAREDMAAL	0.00641714
SVYTWREAF	0.0197707
TEFEDTPTSQL	0.00432515
VTHEGSTVEK	0.0507067
VSMPVFQSL	-0.00503077
TVVEDVTVGR	-0.0120333
KLAYMPHTF	0.012442
KEAQAVPATL	-0.00878857
DALDHYKTV	0.000356293
FPYDANIQI	0.0144882
HEDKIRVVL	-0.0125028
EAENTLQSFR	-0.00873858
EAAQKFLER	0.0070307
MDMNYIIQR	0.00290863
EESNTKIDL	0.0464993
AEKAYHEQL	-0.00430027
YPAEGPTFLI	0.0132511
KLYAWEHIF	0.00912063
KQYVFGGWAW	-0.0156618
ESYTPSKISVR	0.00946121
DVFYANMKK	0.0128228
GEPITDDSTSL	0.00727893
DAYVGYMTI	0.0248691
YEESQQVFL	0.0204922
YENDYPSVIL	-0.00923629
DAVTFITYV	0.00734848
KEIDKEEHL	0.0612395
EAFSQFGPIER	0.00104101
HNMDVPNIKR	-0.00347562
ETWFTAGAK	0.00304798
YGTRYGASL	0.069338
MTVAAGGASSF	0.038639
YSAYLVAEK	-0.000859547
TEIDEKEYISL	-0.0166151
EVIEIMTDR	0.0325087
QTMSDQIIGR	-0.00284771
SEENFAIVF	-0.00304581
DVSPVVSTY	0.00273387
KMFVGGLSW	0.00993449
ELYAEKVATR	0.0193829
DAFEEKANI	0.0259687
STWEGIQAGK	-0.0023025
STMLQAIER	0.0053979
DAIETDAMIKK	0.00597576
KLGEFAKVLEL	0.0437407
EAFLTAQTK	0.0120543
QVFEITENSAK	0.00413468
AEQEMPALMAL	-0.00660786
DAYWPEAKR	0.0125844
YQLVDESDAF	-0.00841157
TAKLPAPSI	0.0541651
IEAQTMEALL	-0.0121807
TAYGFMQSI	0.0110721
EVEQFTQVAK	0.00185692
NVIGLQMGTNR	-0.00409375
TPFPYNPLI	-0.00313041
SINPNNHSW	0.0120396
TAVQYAIGR	-0.00319642
ATFDYQQAF	0.0358098
EIYGGSDSRF	0.00405466
ETFSYPDFLR	0.023687
SESPIVVVL	0.0332078
NTIDQKIVER	0.0473646
RSFDKGPFATF	0.0409051
DTFSYNFYNR	0.0213777
GENADSQIKL	0.0384997
ESAAINQILGR	0.00577346
DAFSYGYVR	-0.0121648
NANPLIYQR	0.00527426
GEETGIDVTL	-0.0185755
KEEPSNNVKL	0.0400853
VEVQGPDWHL	0.0437086
GEEPAEMIQVL	-2.38013e-05
VPLDPMEHV	0.0191097
EVPDVTATPAR	0.0230638
TEFLSFMNTEL	-0.0308
DVFSDRSLR	-0.0755852
FPYSGDKILV	0.0191678
HTVLWIFSL	-0.00517558
EVSETLVQR	-0.024028
KTWEEGKVLIF	0.0256811
ETQKWFKQR	0.0302008
TEPTEDSGISL	0.0157404
IAFSATRTI	-0.0242747
ETFNYNAIDR	0.00509428
EIYDPRNPVNK	0.00747384
AVEQNTLQEF	-0.00700543
MEAPAQLLFL	0.0110787
EVGQYIFVK	-0.00210031
AVVGAVVFQKR	0.0191257
NVAISVDQR	0.00754217
RETVSEESNVL	0.0282638
SAAQPGVAF	-0.0042757
NAVGVYAGR	0.0800144
LEFEGGEVSL	-0.012143
YVTESQPDL	-0.00164833
HEVEEATNIL	0.00217533
SLFQRPPISSW	-0.0199385
EVHYINDVER	-0.011853
ISEENFRVM	0.0177237
SVIDTSTIVR	0.0184925
QLFSYAILGF	-0.012598
FGAVITGAVVA	-0.0162998
TVTGAEQIQYR	0.0229157
DPYKHKVNI	0.0144207
YAYDGKDYIAL	0.0352371
YAYDGKDYLAL	0.0352371
DSAPVETPR	-0.00160645
EAIASFVKK	0.00663193
SVAERDLGVTR	-0.0120439
MPYGWLTEI	0.0298732
NEFPEPIKL	0.0289958
DSYPRNPTV	0.0428279
HEAGGEDFAM	-0.0165428
YEDGDSIQV	0.0262326
TETQEKNTL	0.00664661
YEDNNYKAL	0.0142493
STSFISSSK	0.00482429
ILQGPPYVSW	-0.010434
DSAEDQKIHR	-0.0273644
SESWYNLLL	-0.00809197
DPAGALQAAFR	0.0125581
KEAAGEGPAL	0.00922087
AATAVTQAL	0.0115582
KMFIGGLSW	0.00555497
YEERVQAVV	-0.0176693
SIFSGAASLGY	0.00633558
VEFFHVEDL	-0.00229315
NTVKTFNQR	0.0117168
ISFDGSYVNYR	-0.000441994
ETAGSTSIPK	0.0064811
EAEYLAVFK	0.0128783
DAPFVFAEV	-0.0267893
SVFEFDIFTR	-0.0190981
SEIEPNVFL	-0.0116769
KELESQVSGL	0.0386747
STAAGAPAQR	-0.0300485
KLHDAFFKW	0.0181986
STISVTNAQAR	-0.0416869
IEPADAHVL	0.0223571
EVESTEYVNR	-0.014081
DSVTISWTR	0.0366614
DTTSGSPPK	0.0178736
TTSELEAINK	-0.0109727
DTSSLPTVIMR	-0.00671
EVYQVPPSVQR	-0.0185069
ETAFGYKGLK	0.0243025
AEDNFNNTYI	0.00682717
TPYQSKWTI	0.0214568
EISGTFTHR	-0.0369893
RELVEKNSQL	0.00573057
LEQGENVFL	-0.0227161
NVADVSVLQK	-0.00816752
DTADGTFLVR	0.00972631
DTFSVAFIKK	-0.0108195
IPAAIATAK	0.011816
KEVLEYNAI	0.000532112
DAAMEDLTRL	0.0265646
TAMDVVYAL	0.00675968
MEQANYTIQSL	-0.00855039
DVFSGVKPLTR	0.000929981
AEYTAKIAL	0.0252865
SVVGGLAVGK	0.00409825
EVFVGKIPR	0.0315445
GEATTTTTTTL	-0.0125383
RTWAEAAKTVL	0.00950015
VEDAQDVSL	0.0826605
AAMYKSLEL	0.0128215
VTAGGGQILSR	0.0142074
GEPAGTDPGL	0.0332489
DAAYMNKV	0.037962
QIFRPDNFVF	-0.0372852
EAFPGAWENR	0.00955545
DVIFVFGFR	0.00825314
TSFDGSLIQK	-0.0204853
DVSSTSVFK	0.00703907
DASETTSTR	-0.10856
YPAGFMDVI	0.0130276
DVASVIVTKL	0.0190898
YPYGSPPPLI	-0.000584027
GETTFMAKL	0.0118067
YEKPEAPEL	0.020965
ETVPAFSER	-0.000500799
KEALTYDGAL	0.0149221
TSSVVTLEV	0.00523617
YPVEQMTTI	-0.00460621
VVYPWTQRF	-0.128453
ETVGGVMTK	-0.0013354
KTFPFHFMF	0.0210385
ASYEFVQRL	0.00467636
HTKDNLQSVTR	-0.0126498
NASQLITQR	0.00664513
GTVLKTSSW	0.0287007
AEQDMSALISL	-0.0248421
KTFFIIHGW	-0.0129481
KVVKFSYMW	0.00168228
DTAWVEATR	-0.00809364
LPWSNPLKV	0.0186216
GEIDASVPEL	-0.00590278
GEGPDVDVSL	-0.0045327
TTFPLPVATR	0.00265569
KEFDEDSEDRL	0.0190578
AELDPVEYTL	0.00402165
TTVTPFTAQQR	0.0217331
KVMNWKETL	0.0320508
VTVPPGPSL	0.0219187
KELIPLVVF	0.0958513
KELQSTFK	0.0335989
NAYTGIVLLR	-0.00679896
EIAEAYLGK	0.0153226
FLFDGSANL	-7.67333e-05
ASLSTFQQM	-0.00263062
MPYASKGLYL	-0.057916
KEDEDDKTVL	0.0397256
LSFETTEESLR	0.0170469
DLEPPVVKR	0.0380165
HVQDPQNTVK	-0.0374961
NTSDVSAIEK	-0.0118519
ESFGFTADLR	0.00840863
GETKMVETAL	0.0875324
QTIQKTTTR	0.0208612
DVFGQATAVLR	0.0103043
SMFNGQLLF	-0.000878304
TSSGNPIFR	0.00656461
GEPEVQYVAL	0.00348554
AEYPEGFEI	0.011346
DTIENVKAK	0.0273567
GEEGGAAVAKL	0.0227563
LPYTQSVQI	-0.00340635
MPFDPSKVV	-0.00644028
DNFLVEATR	-0.00326369
EPYNATLSV	0.0185748
YGGGYGGQSSM	0.0203468
LEVNEAELL	-0.07116
RSWAYRDSL	0.023212
SEDLNKHVL	0.0210904
QEAGILSAEEL	-0.0173957
FPMSPVTSV	-0.0317922
TVATLRETY	-0.0212947
VAVDSTGTYM	0.0494617
EVGDIVKVTR	0.0232483
AASENIFNR	-0.00106646
QEPLEGTEQTL	-0.0228259
FIAPTGHSL	0.0301953
SIFTGIKEF	-0.0275761
DTAVQYAIGR	0.011902
TEMQNMIEL	0.000290694
KEAIVTSEEL	-0.0185078
EVQDLHLAQR	0.00107604
GETFSYPDFL	-0.0116204
RGVPWNFTF	0.0247199
GEPEKLGQAL	0.0651717
GEFDNAGAMM	0.00367742
QIAEGMAYIER	0.027986
SEFENKQAL	0.0304869
ASIGNAQKL	-0.0114757
ETVQDIVYR	0.0103916
REMEEEAEKL	0.0205656
GTHMGPFVER	0.0126424
GEYFAIKAL	0.0156243
HEGLPEPVTL	0.0147135
VSNDKALMV	0.0232871
TIVNILTNR	0.0154055
VVTVPSSSL	0.0098696
DIYFNPKTR	0.0250478
YPFINSRIITV	0.00957936
NTNTVPKLYR	0.0189429
GMWKTSFAW	0.019273
GEVHTGTTIM	-0.00983239
EAFDFVKQR	0.044309
DPYSFGRTTI	0.00505393
DIFYKAIQK	-0.00106327
ETQLPVSFR	0.034595
EIQAIFTQK	-0.00901857
VEFDEVDSL	0.00562761
VELGTQPATQ	-0.019498
ATAGDGLIELR	0.00768462
AAAAAGAFAGR	0.000128169
ETAGSAQGR	-0.0431863
RVKPLHYISW	-0.00560902
KESDIDAAAAM	0.0134017
KEMQDVQGAL	0.0119238
RMGTYGVRAAW	-0.0168915
GEDPTQGADL	-0.00803855
AEGEIYTKL	0.00252142
ASFDAREQW	-0.0145125
DTFSVAFIK	-0.0089326
DTTSYLIGR	-0.0283269
KMLSGVGGFVL	0.00813956
EVLQGGSQR	-0.00222534
TEVDEAGSQL	0.0381493
EAYFVPLVK	-0.00479734
GSVSININR	0.00236956
DAVDVFETRR	-0.000568732
ESITDVLVR	0.011498
DADGHFHLI	-0.0184797
AETEARFGAQL	0.051142
DGAGKTTILYR	0.0126842
WSVDPLDR	0.0449529
AEPELQYVAL	0.0308821
SVALPAIMR	0.00801925
RIFEDYTVSW	-0.0229346
YPMPFITTI	0.00355067
QLQKVPPEW	0.0155065
IEMNEPVQL	0.00620379
YAASSYLSL	0.0943053
SPVTKSFNR	0.0454655
EVPQIEVTRF	-0.00409837
GSFHIRASY	-0.00105262
REENPEFTSL	-0.00183055
SEVNQPAEL	0.00139028
FSSSAGPGLL	-0.00300918
GVFQGVVER	-0.017913
YPYVGILHV	0.0304246
FPWSEIRNI	-0.00947079
DASLGNLFAR	0.0148697
QEEHVAVAQL	0.0283322
RNAASFKEV	-0.00477285
DVYENLHTK	-0.00170523
GLNWLRFSW	0.00157486
VPYLVGQVV	0.0127523
SETSGGMFVGL	0.00323655
ESAQDFASR	-0.00230861
FTIDDFEIGR	0.0255894
EVALVEGVQR	-0.00156016
STVEEAVATR	0.00378934
KLYEEKTGNAW	0.0370951
EMFDGSLYHK	0.00337203
GEFADPFKL	0.0317434
SNIDKSLYV	0.0408405
EIYDPNLAFLR	0.00414907
YAFPKAVSV	0.059173
SELVYTDVL	0.0511252
YAAQATTPM	-0.0265194
VPPPSAQEI	0.008622
FSAPENAVR	0.0273926
KVFDGIPPPY	0.00840286
STASVGRFQER	-0.0051943
MPLVKSVTV	0.0321401
ESFETFINK	0.00813828
KSMAGNIIPAI	-0.00227239
TEFPTVLDI	0.00411992
RMFDMGFEY	-0.00158339
DMYEQFQNI	0.0142983
KVWPGSTAF	-0.0263885
NSAFVERVR	0.0104794
EVVELPVTER	0.0389635
STFNQVVLKR	-0.0105772
STEQIPILYR	0.0439052
EVIQNPATITR	-0.00760558
NLYDMFHTR	-0.0128484
KVNAMTFTF	-0.00212709
AVVPFLPLQR	0.000253291
SVNTFRPAY	0.016511
IESPLFLKL	0.0118385
DTIFTFVEK	-0.007415
TSWESPKQIKK	0.00616722
TVFESRNLR	0.00344849
DVNGELIAVQR	-0.0106102
DVTGAEALLER	0.00240079
DLFDFITER	0.0161344
QMAGLRDTY	0.0252164
RVNEYRFAW	-0.0122936
KEVETQALAL	0.00267284
DTVTMQVTAR	0.0221951
NTVYVFAKK	0.0157164
RGWDGFVEF	-0.00306512
GEVALGNMYEL	-0.00433138
ATNGVVVTW	0.00459253
EPSEVFINR	0.00188931
HPYMFQHI	-0.0103737
GEIPAGETSL	0.0441125
YGYDDGYAV	0.0153979
ESSSIYISK	0.0165315
SVIDYQTHFR	-0.0182602
KQFPTAFEF	-0.0141417
FLAEGGGVR	0.0338305
VEDPTFLNQL	-0.0260614
ETVDPTVPQK	0.0279868
STSALSAILR	0.0033851
EVPNKIINR	0.0274121
NVADHYGVYK	-0.0831754
SLFPNSPKW	0.0244614
LVAEGLATRR	0.0132213
DAEAKFREI	0.0559117
DTFWKGTTR	-0.00400453
RLFPWGNKL	0.00700403
QTVDLFEGK	0.00560881
QTYYRIFTW	0.00617079
QEELVKISL	0.0644358
QTSEQAFLR	-0.00983442
VELEEALPV	-0.0113791
KQWETQPGF	0.00178066
VTAYTVDVTGR	-0.0103029
DTVQLVIAR	-0.0135758
LPYVSVTSL	-0.0117723
GAAEYLYFFR	0.0345065
KQNHESVQW	0.00490132
FPANVMDVI	-0.00768386
ELITQRELVSR	0.0521298
AEFQGYNVLL	-0.0188614
SEEQNSQFQSL	-0.0170042
ETVEDVIVR	-0.0230209
KMWEVQTGY	0.00117454
TTVEGLITR	0.0238578
KTATFAISI	0.0183483
KETTYYDVL	0.0144906
EAFETFINKR	-0.000132298
ESFETFINKR	-0.00353693
MPYEDGIYSVI	-0.0149521
AEQKVEYTL	0.0340956
EVNQDFTNR	-0.0397543
AEFKEAFQL	0.0273131
DAPPPYSSI	0.0139241
KETSPLTAEKL	0.0425507
MPLPAGGPSI	0.000787663
RVHAFLEQW	-0.0193669
AEKASYAEQL	0.0016054
SAVGFEYQGK	0.00403846
VVTNGLGINVF	0.0442903
VEDGPSEFAL	0.0291055
HEEDESSFQL	0.0197825
SSFDMAQKR	0.0156563
AEEAFPAETL	-0.00410628
SEIEYYAML	-0.00648677
GEYAVHVL	-0.00161832
GEYAVHVI	-0.00161832
REDYPQKEIL	-0.0213812
NAFLSKSSV	0.0421747
FEDPAVGQFL	-0.00836264
DVSDSSFPK	-0.000258996
KSFEGNVFM	-0.0336952
DGYNNVPSV	0.0450132
TAAAIGATPR	-0.00591499
ETQGQQPPQR	-0.0215243
QEDSKPITL	0.00721972
EAIFQDTMR	0.0251419
AEVPAVKDML	-0.00131814
LTFHKMVAW	-0.02162
EIKGFYDPPR	0.00165111
YVDDTQFVR	-0.0115741
SASTAYMEL	0.0237715
WVSENFQER	-0.00226473
TSKEAVGVYR	-0.0228114
SEYPNVEEL	-0.00651578
DTKENLEGTLR	0.016949
REANQAINPKL	0.00299155
SQVEWKYIW	0.069254
FSFTSPAVKR	0.0362384
VEANYPETL	-0.0117246
QEEMTKNQVSL	0.0375639
FEEEQQEGLL	-0.00614119
KSSEVFTTF	0.00147614
AVFPSIVGR	0.0493423
TTSVITIVK	-0.000798782
FGAMFAGAVVA	0.00419514
SEHPDQAQAIL	-0.00494454
DVIGVTKGK	0.0429716
GEGDSVITQVL	0.0113431
NTITPVVGKK	0.0165059
QVATVIQSR	-0.00625893
ESIDQYIER	0.0381266
IAYNPNGNAL	0.00137922
ETAEQGLLNR	-0.0201064
YAADNQIYI	-0.00141122
IVALILSTK	-0.00773603
AEITDAEGLGL	0.00920943
EIFYTAIVNR	0.00511111
AEPEDHYFL	0.0295272
EVAPPEYHR	0.0395903
KTKDWWTYEF	0.0609836
KTFLFSATM	0.0118022
VQFVPPLPEW	-0.00704295
RVFPVLWTL	-0.0201949
KLFSFTPAW	-0.0045075
RAYPFYWAW	-0.00772202
KLLDNGALTSF	-0.019424
HEIKSLEDL	0.00799309
LQSGIRQTF	-0.013212
KVFPQSSSW	0.0287699
LPYHIYPFI	-0.0151609
KEQELQQTL	-7.829e-05
RNTDEMVEL	0.00978793
RESQDTSFTTL	0.00391201
DVSAPSAILR	-0.00530209
TTAFEVEER	0.0026573
QEALHTQML	0.0304868
GDEPPVFSR	0.000888522
KEESAATQAL	0.023119
VVAVGRALY	0.0208603
NSFDPSKITR	0.014431
DTPGFIVNR	-0.000377082
NTVHDIVNR	0.0102429
QEVDSRDWAL	0.0204101
KQTDVGITHF	0.0207601
EVATLNPTTR	0.0331234
EVENQILTR	-0.0044255
ELAILNGTYR	-0.00541326
VEHPEVARL	0.00820547
QEDEVMRAYL	0.00729389
TEMLPSILNQL	-0.00478521
DAFGYATLK	-0.00787168
AVNPRDPPSW	0.0224324
EINPLVVTK	0.0311844
ATLMYTYVF	-0.0150435
EVVPLSGMMVR	0.00570021
YSLSSTLTL	0.0520078
TYYNPSLK	0.0139462
FASIPGLEF	-0.0441246
SENKLPAEL	0.0313061
AEHGWKESL	0.0153124
VEVAEESGRL	0.0199311
FESQSEDEL	0.00730998
EVVEGSAARF	0.0252108
AAAGLAVYR	0.00136228
MPMNVADLI	0.0781405
EAFQTTISK	0.0291565
SGSFVVVQK	-0.00082351
EVITQDYTR	0.0322104
MPFESAVVV	-0.0111143
TTVQTIVKR	-0.0252726
EVTDYAIAR	0.0164054
EVPEGGLVPK	0.0261555
FTGSIFIGR	0.00794424
NTIPEVHKK	0.0436779
DLFEDGGIIRR	0.0249341
KLWAFTGPGF	-0.042364
VLFPFSLPHW	0.0475695
EAAQKNMALK	-0.0293785
NTMESLLER	0.0106802
TEDTSTLSDSL	0.0330551
VPFHRVDTI	0.0018594
RVASNPYTW	0.0193411
IENDEAFAIL	0.0057991
YESQSTDTQNF	0.0108656
ETTSIATAR	-0.0124429
SVSDGSTSR	0.0201931
STTSQGGVKR	-0.0262705
KLTSTVMLW	0.0109112
HEVDTQYSAL	0.00184186
VPNSQNATI	0.00460396
RQITQVYGF	0.00408167
IGYPFLVSV	0.0104315
LPFDHSRVI	0.00109
SEPDGFWEAL	-0.00896168
DLQNDEVAFR	-0.000312352
SETINTELL	0.0161301
VPRPIPHI	-0.00906771
AESHLLQWL	-0.0140243
KESEVFYEL	0.0204575
HAVGIVVNK	0.00146141
YIYNQPRQSW	0.0123051
FAVAPNQNL	0.0246194
TVAEIKKQYR	0.0175471
YEQLSSEAL	0.00936289
ELSKVPLVQR	0.0244537
KTKETSVNW	0.0129176
DISEPYKVYR	0.0241987
NAYEYFTKI	0.0212402
RTILVDNNTW	0.0144379
LPSPVTAQK	0.0252485
KEAEKSPQL	0.0123143
FTSQLIVER	0.00606496
RVFTNSRERW	-0.0172064
DAPIQLSKI	0.0188682
SEYSEMQQL	-0.00722149
KQMEQVAQF	0.0529219
YEFDEGSIIF	-0.00787274
KEMAYYNVL	-0.0137979
QSNAVPLFL	-0.0204536
WEHAANDVSF	0.00452391
DAFLAQHTM	0.014087
FSTGNFNVL	0.00128282
KLMETSMGF	0.0153819
KIHWWENVY	-0.000445219
KEEPDGPAL	0.0208326
GEPFSEEATL	0.00906412
VEFQNLATL	0.00262368
RNLPWLFTF	-0.0153479
DTIVSGTLPQR	-0.00588101
VEDSVTPITL	0.00399854
LANGQTKVL	-0.0189912
EVAQLIQGGR	-0.0163634
YELPDGQVI	0.0511963
FVWSGTAEARK	0.00603199
MAGDIYSVFR	-0.0409235
ETVPKDLRHLR	0.0140424
NIINETTTR	0.00639915
EVEDSIFKK	0.0198758
DSFYGAVER	-0.016504
VTNTTFLLM	-0.00967797
KQMEQISQF	0.0195189
MEFGLSWVF	-0.0187585
DAVDVFETR	0.00555182
ETAEHIAQGLR	0.00510597
TEIEGTQKL	0.0269577
GEDGQSVYKL	0.0148055
DTIDERAINK	0.0393809
RTYEHEAMW	-0.0208616
TEIQGENVTL	0.00847975
DPPYSRVI	0.0019267
EVAPPEYHRK	-0.0124989
AVYPVRSAY	0.0136347
ETDPAIVINR	-0.00396779
TEEEVSERVTL	0.0242326
SEITNSETL	-0.00712341
TEIPDTQEM	-0.00313858
DVINPMALR	0.0223736
KEEQEVAML	0.0128278
REIAEAYETL	0.0506051
QTFLIPEAMTF	-0.0111096
DPPPPMETI	0.0148216
TATTSQPVL	-0.00211558
AEVDEDGGTF	0.0322811
AEIFETSML	-0.0190432
ITNNIDPVGR	-0.00121617
RLLEIALGF	0.0780285
TTAGEQSTR	0.02308
KTFPGFFSP	0.0111305
EVIKDGYENAR	0.0412186
STQIKTYSW	-0.0235601
VVSGKVYQW	0.0228345
NTIDPSHPM	-0.00570783
DSTFRVPVER	0.0107227
EVFKAFYLGK	0.01179
DAMKYTIVV	0.0250955
YPESVGREV	0.000455895
KETEVFYEL	-0.0660043
TLSPAFSTR	-0.00660006
ETVITVDTK	-0.00291336
RTRNEELAQTW	0.0198285
NVADILFVR	0.00318306
QEHAQEVVL	0.00644037
KEAPEPMEL	0.0637642
ETPSSSSVVKK	0.04367
SLIGWKFHW	0.0160758
GTNYIETLR	-0.0112127
DPFQYQLVI	0.0122315
FQYDHEAFL	9.1421e-05
DTMMGQQVAK	0.0242294
AESHLLQWLLL	0.0216753
DAFANFANF	-0.00548442
SEIKVPDVEL	-0.00796986
FPFPTPPSV	-0.00492123
DTAAGGFQQR	-0.0474082
TEFWEPSTL	-0.0124669
KMWENRQNL	-0.0214851
DAFQQTLII	-0.000940442
KSLLWTETF	0.0514789
KENFSNVSL	-0.00128852
REVQGNESDLF	0.00207923
SAYPQRLEI	0.0665495
ETTYNSIMK	0.0165472
TEIDGRSISL	0.0251492
ATFPSSAFLR	-0.00161111
AEFLPDPSAL	0.0107729
KVADWTGATY	0.0188383
SALYTGSAL	0.0235439
SSSTINLMV	0.0332012
TAAAGSAGR	-0.03933
VEKAAAVSL	-0.000180798
NTIDPSHPMAK	-0.0296358
TVSTRYLHV	-0.00895019
EIAYSDVAKR	-0.0183275
QKSLSLSPG	-0.055506
YEQILNTKL	0.00388139
GEFDNAGAMM	-0.00139321
GEFDNAGGMM	-0.00308354
TPYPYYPKV	-0.00548673
EVVVSVPQR	0.0230414
IEAHEKDMEL	-0.000613869
QTFLIPEAMTF	-0.0101469
EVNQETIQR	-0.0175784
EAVSATIIQR	-0.0048786
SEVQDRVML	0.0237099
EIYEYIIFR	-0.0193848
ETVGTGIMGR	0.00745199
VEAPPSVVL	0.0241684
AEPSSDLASKL	0.0364953
KIFSAVQQF	0.016713
DVFPNQPGGKR	0.0786282
TAYDNFVEL	-0.0106501
EVHDEITVTR	-0.0356203
ETSLPSFVTK	-0.0179477
NVSSIMSVR	-0.00279831
TPAGGGFPR	0.0249774
KTFTWNSSF	-0.00905971
LEEPYEIQL	-0.0106643
AEFKEAFSL	0.00807008
NTIDPSHPMAK	0.00153962
ESTPFTAVLK	-0.0115209
EVNQPKFNQR	0.0141546
VPAQVQSEI	0.00844337
EIIADKQSGK	0.00339894
TEAPVTKIEL	0.0454448
SDAGIFFTR	0.0122207
TEQTVSQVL	0.00370332
DTSNVMVKK	-0.0415213
ATVLWDNAF	-0.00347097
AEITSQTEGL	0.00782978
RLYGPSSVSF	0.0445625
DAMEEVRKV	0.0195207
EEDESSFQL	0.0118856
LPWGDPSQITR	-0.00540045
YELGGPMTL	-0.00500487
GEGPEVDVTL	0.000824948
KIAEQVASF	-0.0111359
TENNDHINL	0.0156415
WVVDVKNGK	-0.00866619
KEVGEAFTIL	0.0325024
KMLSGIGGFVL	-0.00272457
HEDPGQATL	-0.00930864
DAAKDSILR	0.0109598
VLFEQAFSF	-0.0354463
AEDGSVIDYEL	0.0371623
SESDKTAVL	-0.00600102
YEILNNPEL	0.00940564
EVVSGVVSK	0.00793616
FEFPNKVVL	-0.00138634
GEIQEIVKTGL	0.0179937
SAIAAVIAR	-0.0284027
SVQSGNLAL	0.00945165
ELIKPPTILR	0.00140736
KVFDPKVFTF	0.0507861
DAAATAKEI	-0.0479985
MLFPSRTTW	-0.0388161
ESAPEGQAQQR	0.0135692
SSASVSTVR	-0.0105013
KEQFNEAQL	-0.00136177
KTAETGYIQR	0.0459949
MISDEIHER	-0.0303176
TESPENVAL	0.0234582
FVYEPKEQK	0.0239821
SVISGISSR	-0.00274547
REMIPFAVV	-0.00837966
YLMHWPYAF	0.00929649
EATNILTATR	0.0141765
DSIDSFETQR	-0.00728238
EAFDHLQNR	0.00189376
EVWDYVTVR	-0.00637908
VEHDAFIFAL	-0.0113227
EAVQRSLVLQR	-0.000722761
AVIDQGLITR	0.0182046
VPYIGIVTI	0.0143155
HVIGLQMGSNR	-0.0127926
KAFPFYNTV	0.0248594
LPWTAEQVV	0.0218776
QIFPSKPVSR	-0.003981
SEEPFVVKL	0.0222293
ELISTTANYR	-0.0167795
MPAFIFEHI	-0.00769235
AMYPIRSAY	0.0227297
QEATPEKESL	-0.015541
ASVDKVLEL	0.034059
YPYPGELTMM	-0.0610739
SSSPVNVKK	0.00341409
IQFNLRNLY	-0.0157137
DAFFNPATR	-0.0115818
DLFYNIATR	-0.00434685
SVAALRFEW	0.00237099
VVWENKHITW	0.0123355
EVVGIIESR	-0.00314766
SAYESLMEI	-0.011868
DAPAAQFM	0.0171551
QVIEDSTGVRR	0.00425572
YPFPVPPLL	-0.0152816
SEDDVKMAL	0.0103774
YESELFPTF	-0.000180952
FETISQAML	-0.012948
KATEHATEL	0.00150841
SVASTPISQR	-0.0250864
RLLEWMIRW	-0.0159306
VVYYSPNEV	0.00238074
EIFGTIGMR	0.0149706
DIQGHPFFR	-0.0128116
ETNEPVKTK	0.00749365
STFRVPVER	0.0237306
RTVQGGVLQGW	0.0141309
SSADIRKAYR	-0.0381269
KTFVPIAW	-0.00705498
ESSGINITK	0.0125543
RLFSWKGINF	0.00783991
KEMVVFPLL	0.00645316
TVIFVASQK	0.0112082
EDTKVTALR	0.0480658
VIIDTPDMFSW	-0.00842808
MPAQWEFQI	-0.000313921
STAKIQIVR	-0.0250957
FEFESSSEVF	-0.00695071
REPVSDYQVL	0.00538051
VIHEVAHSW	-0.0153527
SEIPDEVKL	0.010232
EAKNPADLPK	0.0300824
AVMGASAAMVF	-0.00133419
DSGDVAALR	-0.0104617
GESSGKNVTL	0.0226281
YTEFTPTEK	-5.39085e-05
SAINEVVTR	0.0151859
GELGNGNIKL	0.0275653
HSVGVVIGR	-0.0236883
EVDGLGVAR	-0.0103043
KIFKEEGLLGF	-0.0183377
DSSSILADR	0.0131422
YPDRVPVI	0.0155589
DIIPNPQER	0.00955121
DAMKVAFLI	0.0174604
TEDFIVESL	0.00195469
FPYYPSPGV	0.0105982
YEAIHHEDL	0.0204006
ETSSLESFVRR	-0.0333043
SSADPSGAFR	0.0503882
KIISTLPSW	0.0113327
TSFPLSGPPR	0.00996081
EPYFNFTSI	-0.00452885
EVVIYVVER	0.00676232
RAYPFHWAW	-0.00165292
TEVGITNVDL	-0.00248503
TAGIIGVNR	0.000511643
TEILNNAELL	-0.0150816
HEFIGGYIFL	-0.0401023
TAFEEAQLPR	0.00256527
ETVTKSYQK	0.0229741
RTLLLGWVF	-0.0262242
NTIQAADIDTR	0.0184189
KTFTGHREW	0.0147748
SEIDTNQNSL	0.0222879
AEIGAAAQQSL	-0.00327611
FSIDSPDSL	-0.00492878
KTFTWYSSL	-0.00578342
YPDSHQLFV	-0.0143287
ETAMSFVAR	0.111097
AQNTYAVSW	0.00998158
KELPPGVEEL	0.00934827
SSSTINLMV	0.0419836
ETFDYIGSSR	0.00243183
KQNAHIVEW	0.000501631
IPLPLGTVTI	-0.00973379
KEFSEENVL	0.00893506
YAYPATAAAPM	-0.0049476
KELADESQTL	0.017789
KLMAIPLVF	-0.0281081
YEIHDGMNL	0.0183599
QSNPKVMNL	0.0192394
FVFDLPIHR	-0.0105712
AAAVDAGMAM	-0.0116591
EVFSMAGVVVR	0.00530832
TTGKVVGVFR	0.0159109
QETQVKALL	-0.0407303
KLYEFVHSF	0.0326705
AETVVDPEM	0.00100688
AINPKLLQL	0.0141816
DPFYWMRVI	-0.0207456
KLFQEHPIF	0.012326
AEVGAAETTL	0.00423151
DVAQPDQTR	0.0270143
AAVDAGMAM	0.00388439
MPYDFDIRV	0.0517196
NVLYISTQK	0.0127361
IAEEQQRIL	-0.0325753
RTFAPLPEF	0.00180228
DAAHAQTEV	-0.0738847
KETASAMATL	0.0162147
STANIDDLK	-0.000357047
GEEDPAAAFL	-0.00790897
SAIPYALRV	0.108566
EAISEVLQDLR	-0.000345227
SEVKPEVSL	0.015456
RTMWVIGLVF	-0.0118578
SSLSAEAIRQR	-0.0185064
EVNQETIQRL	0.0239758
ENEFIDASR	-0.01593
AVIVLVENFYK	-0.00588494
SSAPVVVTR	0.00377612
DVVAVVDPVTR	0.011318
TTNVPEIQR	-0.0162517
RLHNDRVYY	0.0178482
GEVEGEDAFL	-0.00761985
VQYYPIVVF	-0.0224254
AEQEKTLAL	0.025235
WEAQEPIQM	0.0130857
DVFPGPSFR	0.00785428
SEFDPEIEM	-0.0143393
TVNSKALEI	-0.00283212
TPMNPANTI	0.0166628
VEDDFSNQL	0.00435495
MPHGQLTTI	0.0172922
LPYHQELKM	0.00734852
WSVDPLDRAMA	0.0104725
KELQAHGADEL	0.00148167
SEAEAAKNAL	0.0107328
QSPEFSVTR	0.000169636
IPAEEIPAYM	-0.00986988
FASLPQVER	-0.0036074
AEYFELPEL	-0.0518526
AESVSQQIL	0.005188
TSWESPKQIK	0.0254788
KEDGTFYEF	0.0192818
EVFDKTYQF	0.0109355
QVFNSKVTSR	-0.00778328
EVYNEFVRKR	0.0220121
YPPWPGKIV	0.00825591
WSVDPLDRAM	0.000235007
ESVAKVNAR	-0.0876641
KEVASAASDGL	0.00848026
KLKKIYFYW	0.0121173
RTSAVASGLQF	-0.0129002
IEVDGKQVEL	0.012935
HEFHSPAL	0.000194483
KMWSIENIAF	0.0323309
RELLSHNEEF	0.012888
VEAVEQNTL	0.0370426
DAWKQLQTF	-0.0329525
EAVYNNIMR	0.00242132
NATPLTIER	-0.0166916
KEAALSTAL	-0.00452699
AESWGTGRAV	0.0373722
SGINSTPEL	0.0165388
DVIKTEGATLR	-0.00614374
LPAHPGAEV	-0.0163656
SEEAKSILL	0.0337466
GESGLGKSTL	-0.00129685
KVHAYIISY	0.00294986
EVSIGNYGNK	-0.000650345
SEFSLVDKL	0.0153334
EVVVSGKLR	0.0331783
VPAHGHPVI	-0.0154469
EVEGLGKGVAR	-0.0102343
ETLPPVGVNR	-0.0353927
KTQDYVVGF	0.00586702
EVPLEENVNRR	0.0302954
EAFGNAKTV	0.0230133
VPLPTAPNI	0.00528501
SEIDESVKL	0.0225161
SESAPGDFSL	0.0108155
RVFDTRTEAW	0.00798615
STITPTSTR	-0.043659
YPLYTQITV	-0.0232571
NTIDPSHPM	0.00936315
QMNEFRASF	0.0252685
DSFFSNISR	-0.000262074
FEITQPPLL	-0.00889919
MPWGDPNYR	0.00680823
DIMDSSLTR	0.00181102
SEPNDVFFKL	0.0287585
RTFVWPAHF	-0.0110143
AENEAETKL	0.00691342
DAFPDQVAI	0.0172351
SVVGFLSQR	-0.0153303
AAGPGFSL	0.00915813
AESVATKAEL	0.0121801
QETTVVTGL	0.00131482
SEFPTEADL	-0.00148174
RELEETNQKL	0.0164446
GEVDFRDIDL	0.0182004
VVWPNPLAW	-0.0237522
REKLQEEML	-0.00573823
FEDSFSSIL	-0.0114751
IEIDNGDEL	0.0255606
DAMPRVPDV	-0.00615045
VTNGLGINVF	0.0172403
KEVDYSDSL	0.0128905
YEEAMKEVL	0.0112308
SIWDGSEVLR	-0.0153409
QEHVVKEEL	0.00375567
FDAYVLPKL	0.0119328
KVFTGGALYF	-0.0149102
GESSLRNFTM	0.00434658
YAYLLPSMY	-0.00143845
TVTMQVTAR	0.018606
NEYFTNEVL	0.0133099
EAIEGTYIDK	0.0285851
EVADPTAHR	-0.0240974
FAIQPNTTGK	-0.00570594
SELPENTSL	-0.022583
GEPLDNFESL	-0.013126
SEWDGHEEL	0.0286963
FEIDDSANF	-0.0200329
KLADFGLSTF	-0.000308629
GEVVDQGSTNL	-0.0256755
SLADIMAKR	0.0359425
HEVGIGSVL	-0.00318033
REIQDDMQTL	0.0124257
YETKTALL	0.00565777
RAIQFYLEF	-0.0198166
GEINGVTGL	0.0156233
STATVQAAER	-0.0197728
FVYPLDFAR	-0.0201615
EVVTGVIGQR	-0.0108872
ETLSQSPPK	-0.0283253
ESASDILILR	-0.00941556
VATAAAAAL	-0.00931566
KSQPEPLVV	-0.00421944
DAYSFSRKI	0.0443287
IEESTDGMIL	-0.0271016
YPLTQLVVV	0.00308197
RSIEYSPQL	0.0248216
ESQAGQQVSR	-0.0247357
GETSTDLKL	0.00173637
RESYVETEL	-0.00488975
FAFITSSSL	-0.000331352
FPLTKVYVV	-0.00121304
QEESLRTYL	0.0209607
KLMSSLPNF	-0.00387929
ATNRITVTW	0.00912536
NTMDADSLVSR	-0.0180656
VEADLVEAL	-0.00102153
KTVYFAEEV	9.91964e-05
DTQDANTIFR	-0.00177742
ATQIKTYSW	0.029553
NEILSDPEVL	0.0036892
VSSPFSLDL	-0.0128308
EALYDICFR	0.00218077
DVFVVGTERGR	0.00157074
AEAGPVEQQL	-0.0119417
TLIDPETLLPR	0.00481345
NVIEPSFGLGR	-0.00895186
AIFVGVLSF	-0.0140918
LPIESQMV	0.0383387
DAAKILIVI	-0.0247212
AEMHMEQSL	-0.0231022
KAMDYDLLL	-0.0184795
DSVVIVDER	0.0199434
SATSATLEL	-0.00691312
KEAIFQDTM	0.0446569
ESTGSIAKR	-0.0479808
SEIEGANQL	0.0216692
QAVDVSPLR	-0.00707521
REMGVDVHF	-0.0258391
GEVKDFPDL	0.0316239
VAYVSSVAL	-0.0140187
TEATAGNVL	0.019912
LPNAVITRI	0.0113815
EEFQKAVEL	0.0119475
SPYDMLESI	0.0155755
SEVQDRVML	0.0241033
SEFSEVQIAL	-0.0145176
AEYQDLTFL	0.0149734
QEDLEKTRAEL	-0.0160667
SLFEWFHPL	-0.0255789
YSLDPENPT	0.0152805
YASSPGMSL	0.00276743
GEIDYEAIVKL	-0.00104213
AELSSVFLDSL	-0.0103652
KEVANSTANL	-0.000827544
MVPSVLWPR	0.00480198
FDSDVGEYR	-0.0264443
DVYTPKSSR	0.0177168
IAYDNIKVV	0.0164185
GEDAGNNFFL	-0.00407263
AVFPHGGGFVL	-0.0154984
KMGHTVTVW	0.0072379
FETFNTPAM	0.0147968
TETYSTPAL	0.00189201
VEEAAGGPQL	0.00819999
EVFNELVGK	-0.00710182
EVFSPPGSDR	0.0130629
RTFSLFQQL	0.00587963
GVVQPGRSL	0.0522082
LPYVGMVTI	-0.0267557
KTFDAPPAL	0.0162527
QMFGEMEVW	-0.00460778
DPYNNPVPR	-0.00401761
KMLDESFQW	-0.0254937
DPKVQINAI	0.00450441
TAIESTPTL	-0.00268133
LQNPQPMTPPW	-0.0224832
GEFPYGLFEL	-0.0162996
VPVSQTPAI	-0.0051939
KTFSISSTF	-0.00773583
ETAFQGMLR	0.00107216
SEFKGDLETL	0.020377
QTIQGILER	-0.00312778
ETALPGAFK	-0.0423943
SEVYPGQQYL	0.00141925
DAMYVKLI	0.0175672
AEASVMTQL	0.0145104
FAVDTGLYF	-0.00595764
YESGEYEML	-0.00376732
EIPENFTTR	0.00733177
LPYNPMMVV	-0.0435115
YNQQPSNYGPM	-0.000879898
EIIQSTPYGR	0.000329233
GEFAKVLEL	0.0397104
TEFLIEPSL	0.00945267
KELGSSTNAL	-0.00359607
SSFPGTIISR	0.0154708
GESVTKLTL	0.0123683
EVPFSNENPR	0.0307312
DAGQPMSFV	0.00729996
DIFSEVVGR	0.00476267
AEAPLPSPKL	-0.0166884
MAAAAFAEK	0.0201544
MLSPDDIEQW	0.0151219
YPYPGELTM	-0.0013705
FSAAIDYYLR	-0.0190086
ELVSGVVAR	-0.00575205
DAYPTFLAV	0.00775127
NEDNSVVSL	0.00706103
KLYPWIHQF	-0.000529499
MPKISMPEI	-0.0287673
RLFNAVVRW	-0.00930587
FVYGTAAPTIG	0.00893325
FEMGPVFTL	-0.0143189
ATSDLAIIAR	-0.0110326
DVARHFIQR	-0.0160448
ETQPPVALK	0.00824856
KMLSGVGGF	-0.0190532
VLMSAQESW	-0.00404644
DLFYSFWER	-0.0110675
DSYLMGVYI	-0.012282
ASSPIPVVI	-0.0100162
ETAAYKIMR	-0.000455678
KEFELVVLL	-0.00594248
DSITVPVAR	0.0217989
KSVYWENTL	0.0030793
RVLYIPSMGF	-0.0130417
KMMDVTVTI	0.0188092
EVGDIVVGR	0.0108553
AQFNNWFTW	-0.0147901
SVYPEATQR	-0.0401433
VEEGVPQVL	0.0329931
KLWSYISKF	0.0176786
DAFQLERAI	0.00163929
READFFWSL	-0.00976939
LPYNPMMV	0.00135999
SEVQGMVEL	-0.00259985
DIYGNPIKR	-0.0313244
KEFSVNENQL	0.0153119
ETVGGVMTK	0.00813963
SETNDTKVL	0.0265076
DGWPAMGI	0.00826894
RQFPTAFEF	-0.00244405
IEAVDGEEL	0.0206799
SEPPVYANL	-0.0196176
VALGNMYEL	-0.011886
GEMKSGVPVL	0.0164857
KETSYEEAL	0.0352471
YELEGTTVL	-0.0571344
YEEILNTKL	0.0216735
KLFIGGLSF	0.0132882
DTASMKYIMR	-0.0393425
AESHLLQWLL	-0.0172879
VEQFVFEAL	-0.0157319
TEMMRNVEL	0.017629
LPSPPAVAV	0.0029669
TEHGVEVVL	-0.0150496
ETAPRTIFQR	0.0185839
GEGHTQDTEL	-0.0316212
ASFDGTFLW	0.00439441
KEIEDFDSL	0.0396542
TETEPPVAL	0.00245207
KEGWDPAVL	-0.0128145
STPEIAEQR	-0.00898095
TEEPMGITL	0.0151166
LTTEVHPEL	0.0283389
ANNPVVTTV	0.00150568
DTYVSSFPR	-0.0177735
EVKKPGESLK	0.0923173
SEMPAEIVEL	0.00138148
QEKEDLQEL	-0.00230632
FSGNPIKV	0.0101539
VTSPIRASY	0.0106099
VTYSFRQSF	-0.0282633
SIAPKTTRVTY	0.0372948
KINEAFIEM	0.00917159
STYPPSGPTYR	-0.0208995
VTYPGELLL	0.0111342
QEETGVRVEL	0.0147877
AEFPGLPEAL	-0.0176655
RQGQIIYNW	-0.0019758
TEYVFSDFL	-0.015778
HTPTPGIYMGR	-0.00456594
GSMSYPLQL	-0.000441344
SVILLDTLLGR	0.00443901
LQNPITVEW	0.000981108
QVYDGFSFI	-0.00837907
YPAELNNI	0.0117915
ETIEVMEDR	0.00393453
DAVISTETV	0.0224967
VEAGGMQAL	-0.00475085
ETGKNGGFGR	0.105569
TEIQQQSAL	-0.00869682
SEPQDPAAVSL	-0.0243645
SELPIVTPAL	0.020488
KTTNVRQTY	-0.00506937
KESTAEKDEL	0.0255682
TSVSLAVSR	-0.00974493
TESGLNVTL	0.0116596
DVYSGTPTK	0.00700162
EAGPPAFYR	0.0069146
MPFDPSKV	-0.00872972
EISTLAVYR	-0.00582251
DALRQTASV	0.0077301
GEYPLTAMTL	-0.0113343
LPYHEVYTI	0.0196643
STVGSAISR	-0.0127339
GVAALYKFR	0.000334941
TEIQNQTDLL	-0.0247928
TEIFDYLSL	-0.00954542
ISFSGLPSGR	0.00163948
QAASAAVTR	-0.0271951
FAQEALTVL	0.00702877
TTVHNIIVGK	-0.00670926
DAAAFFKSV	0.0265131
TTAAVEETIGR	0.0183233
KVMGFGLYL	0.00425612
AIVDTGTSL	-0.0240454
VPYEKGFAL	-0.0538188
DPGPHGFLR	-0.0231735
NLAEKSTVHMR	0.0257295
AAGVGDMVM	0.0699829
KESLDVYEL	0.00744973
FVFETPFTL	0.000726999
GEFSEAREDM	-0.0220132
DAWLVHSV	0.0165003
LPEDKPRLI	0.0269249
RVMEHFIKL	-0.00460081
EGFPDKQPR	-0.0164946
TEAAHPIRL	0.00275843
DTAAWTVGR	0.0058338
ESAEDIFFR	-0.01186
GEIINTHTL	0.0136349
KELPSDFQL	0.0151044
SEAEPGGGSL	0.0151171
IIFVPVPQL	-0.0144204
DVIGNEILRR	-0.00209705
NTPAIPSFKR	0.0617752
IEEKGAVEAL	0.0385766
TSYPFDTVRR	0.0118046
SEVIGPVSL	0.012096
KTQEKIWEF	0.00427415
IAAPSMVAM	0.0163806
FTNGQTVNL	0.0125426
AEHPAGHLVL	0.012251
FVMETFVHL	0.00111577
ENVPNVGVNK	0.00995339
DAWLPGEATR	0.0219881
VEDDARGTVVL	0.0883837
LPVVLPPIM	-0.00175137
KLFGSTFAF	0.00593808
KTFTWSSTF	-0.0208176
LAASASAEF	-0.0549916
DAMFPVTHI	-0.00896639
EVVDLSKYK	-0.0201199
ETIVTKNGQK	0.0356585
GEPATQMTL	-0.00214676
SESLPVETL	0.0181133
NSSYNVVKR	-0.0117824
TEDYNLIVI	-0.00798877
AEDGSLQGWAL	-0.010818
FTYETQASL	0.0230405
KTFTVQTTW	0.0199582
LPVPAFNVI	-0.0208146
TVFSHAQTVVL	-0.00438997
SEFILGKSEL	0.00983114
SEEPAGQIL	0.0115629
GEADNLDEFL	-0.00500708
RMLAKHGGYVW	-0.0642602
FESQDTVAL	0.00892416
YPYPYPHTL	0.00789951
RTYEHEAMW	-0.0144947
AAAFIYEKR	-0.000543093
FVYGEPVTR	0.00176719
KTIDGILLLI	0.0113821
AEADIDFDII	-0.0135554
TELASTASL	0.00732867
REMEEKVTL	0.017487
LPYGFIQEL	-0.0449258
TEQFVATVL	0.00647417
ALMPWRYAL	0.00870381
SVWFPTAGW	0.00778359
RQFPVTVHF	-0.0208938
AEISQPPAL	0.00864163
VSIGYPQEL	-0.0521902
ATIMVNNDFIL	-0.0201468
TTVSISPTTK	0.00233788
NAFQYVNSI	0.00958999
ETYLHRIGR	-0.0322935
KAFSWSSAF	0.0100303
YAPSGNYV	-0.0122946
HEIAASTAQL	-0.0264521
KTSNIRANF	0.0053048
LPNNRELYI	0.0291207
NPYDSVKKI	0.143925
YISAKPLEM	0.00586257
TEMLDFGTL	0.00656287
FVQGYALQL	-0.0533232
EVIDQRLIEAR	0.0238417
VKGFYPSD	-0.0900793
IEDFPAKEL	-0.00549557
RELQGETKL	0.00317562
SMADVKFSF	-0.0103394
QVFEKSPLR	0.00505767
VETQDQLLL	0.00529105
DALKVTFLI	0.0133931
FAVGVQQVL	-0.0078093
ETVGVKINEK	-0.00593712
AEDASKFEL	0.0269877
NASPVISSV	-0.0151723
YEIEETETV	-0.0052569
EDFFSAVGK	0.000799845
GSYVFENTV	-0.0223285
KQMDSNWTL	0.00292885
QVSDVPATSR	-0.038511
VPQLQNNTI	0.00355724
RELPNIEERI	0.0163903
NTIEKPILR	-0.0107614
HEVPSGNSL	-0.00946856
EVTEDVYTSR	0.00213094
YEDFHIVKL	-0.00258702
RTWFYITTI	-0.00598322
RTLPWASVL	0.00744499
YPANSIVVV	0.00569493
SEEITNIEL	0.000709698
HEGTDSYEL	0.00377324
WEDADFPIL	-0.026828
QAGDTIFNR	-0.00070656
KLWGPGLPNF	0.00235686
SEWNTVERL	0.0365377
GEIDVPSHEL	0.00249591
KTAAFIWPM	-0.000829273
ETIGKKFEK	0.031596
RVINFSWAW	-0.0100229
DASPVTNNTI	0.00714314
AEQRGENALKD	-0.0753546
KLLDFGSLSNL	-0.000439789
EVYPEARKK	0.00500226
KIFEMGPVFTL	0.0424413
KLYTKVINW	-0.0330222
SEILDGNQL	0.0257904
QEVPGPAAAL	-0.000425852
YGGPASQQL	0.0107778
SEIQDVNYSL	0.00381107
SVADIRNAY	0.0159149
SENNIQTIF	-0.0277416
LPISSATTI	0.0126558
ESADAGGAQR	-0.00796425
QTLMWSATW	-0.0059967
DAFMEANKV	0.0104766
QSAIPYALR	0.0511784
KLFPFYFHI	0.00602229
TEDITRYYL	-0.003666
YPYLGPSTL	0.00319687
LPYPSSATL	0.00323892
KVMGTFSTV	0.0221309
IPYHIVNIV	-0.00444543
SELDPPIESL	-0.0131363
NEMFPSAIL	-0.0173882
ITSPPNALPR	0.017677
EVVDTTASTK	0.0177884
ETIPLTAEK	0.00848632
REIEGSQVTF	0.0086766
[truncated: 6,598 more rows]

## Sheet: N
Peptide	Log Fold Change
RLLPGNATISK	0.0180081
ITVDDKHYQK	-0.033984
QVYMKPPAH	0.039326
RVYSPPEWISR	0.0260165
QTWAGSHSLK	-0.0139711
KVPPFTFHVK	-0.0671216
HMDDGGYSM	-0.0326012
KVYEGERPLTK	0.052911
GTFGGLGSK	0.0617542
TVMELVKIIYK	0.0197355
NQQPSNYGPM	-0.0356333
VLKGVHSHK	0.11482
HPISDHEATL	-0.0288459
HPLSDHEATL	-0.0288459
ATNTSAPDLK	-0.000691281
AVYDRPGASPK	0.0858297
KLFKPGQEAVK	0.0849112
KVAPAPAVVK	0.0756395
VLYENPNLK	0.0308747
DVHGPDWHL	-0.050962
ALAAAGYDVEK	-0.00721757
GDSTFESKSYK	0.0417329
GTSSSAASSLK	0.0172596
GPPDVPDHAA	-0.0018426
TSNPVTTTK	0.0156275
TTKPVTTTTK	0.067993
VLRDNIQGITK	0.00189679
KLLHSENYVTK	0.0116396
HVTQEDFEM	-0.0365125
SLYASSPGGVY	0.00820548
MIYASSKDAIK	0.0110265
TPMDSSAVYVL	-0.0403089
ATYAGVGANK	0.00586377
ATTTVMNPK	0.0540935
ATYHGSFSTK	0.0349527
SMNANTITK	0.0406025
GLYSQEQAAK	0.00690559
KMPTTPVKAK	0.0680459
KMQYATGPLLK	0.0234115
IVMETGNTK	0.0744292
FPISEETIKLL	0.00300041
ALLDGSNVVFK	-0.0151901
VSYSHIQSK	0.0173231
AIQNPTMINK	0.00175494
QIFVKTLTGK	0.0191546
LVVYPWTQRF	-0.0242115
VLAPEGSVANK	0.020272
ASAAASGGLLK	0.012398
VPDSSGPERIL	0.0143955
MPADSGYPAYL	-0.016864
KTYGVSFFLVK	-0.0252705
IVYAVDFNHK	0.026145
AVTTTVTGAK	0.0301355
AMYTYFQAK	0.0288953
VVMRDPQTK	0.0336384
ATFPLSVQK	0.00492103
RLPLISGFYK	0.011822
HEFDGDEQFY	0.000635512
GLSSYLSTEK	-0.00863063
MPDGQFKDISL	0.0116025
GTDSHLVVKK	0.0356318
WPDPEVFDSL	-0.0506005
WPHEDAAQF	-0.00984432
IPVFLRHAEL	0.0350859
FPGFFSPMLGE	0.00834515
TTKAVVSPPK	0.0545605
AVYTKMMTK	0.0538813
ALFLTLTTK	0.0235339
TAISENYQTM	-0.00113297
RIHFPLATY	-0.126068
STYPAQNGQVK	-0.036239
ATYETKESK	0.0343808
FSSSAGPGLLK	0.015362
AVADKVHLMYK	0.0203944
GTWNPGSSER	0.0467545
MPSPIMHPLIL	0.00846831
ALHNHYTQK	0.0263657
HGLEEDFML	0.0200517
EPNDVFFKL	0.142859
VLMFSPAVSK	0.0154264
KLYDIDVAK	0.0195656
ATYAPVISAEK	0.0106956
SEMDVTGQAF	-0.0105013
KVLDTIMATKL	-0.0165863
NAFEDSFSSIL	-0.0156592
AMFNIRNIGK	0.0318104
ILYEILLGK	0.0273516
GTGASGSFK	-0.0219274
ATNDSVVADK	0.0139083
SMAFSILNTPK	-0.0163662
VVMRDPASK	0.0382051
ATAAKPVAAK	0.0661737
YPFIGDVHSL	-0.0211915
SMPDNTAAQK	0.017602
LPFDDDHVPTL	-0.00611001
RQLPAVHPIFK	0.0162209
QLQKVPPEWK	-0.0116382
DEFYANNMY	-0.0378839
ATTHEIMGPK	-0.00239103
HLLETPLVVK	0.0188294
TPYEYPYTL	-0.0200673
SVFGTMPLK	-0.0152861
AVYADSGNFK	0.0248827
QSFDKEWVAK	-0.00255851
SIYRGPSHTYK	0.0472106
QLYWSHPRK	0.15798
VPFPHEDILVA	0.00455375
MPFSPYEPL	0.0292889
GQTKVLTQK	-0.0117747
NQQPSNYGPM	-0.0133366
NPDESSKPNM	-0.00969415
RTEYNLRLK	-0.00693116
QPLQESTSATL	0.0165287
MTMDRPLSH	0.0107657
VVWPQPATTK	0.0217205
GLMGFIVYK	0.02356
QPEGMISESL	-0.0553997
KAAKPSVPK	-0.0041493
SVYDSVLQK	-0.00506199
TVAHKIMQK	0.0137243
GIYAYGFEK	0.022711
HPVSDHEATL	-0.0372804
LPYDVTPEQAL	-0.00433265
KVFNQPKAK	0.0806241
ATAPAPTAHK	0.0122707
YPEEVSSMVL	0.019028
DEDFVHLRVF	0.00856926
SSGPVDPMM	-0.0216456
VTYNGVDNNK	0.0236385
LPYQGEELSM	0.00818018
KVNTGLMTSK	0.0240319
KTYETTLEK	0.0948863
KLFDHAVSKF	0.0169899
KVFEEPEDFLK	0.0548038
QAAKPAATK	0.126919
AAKSDETAAK	0.0190655
KTSATVGPK	-0.0100681
HPISSEELLSL	-0.000571305
YPFQDSEPVL	-0.0499942
KVMAGSLLLDK	0.0151629
VMGNPGTFK	0.00422488
MPNDQEEESF	-0.0162402
STSTSSMKK	0.0493219
SVNKASTVTK	0.00645325
LTEAPLNPK	0.0202196
AVASSVVKQK	0.0114325
GIAEFPSRGK	0.0321982
AVLKGVHSHK	0.110692
DEFSEAIKAF	-0.0378508
KVAGAATPKK	0.00475026
ATFTVMGLK	0.018875
IPDEQIVVM	0.0213919
YPFSSSNDEEL	0.0120106
IWDETPLYF	0.0387812
ALIKHKPSVK	0.103662
AVMGAYVLLK	0.0266278
IGYYSATSK	0.00870118
IEYTIENVF	0.00241656
KVFHSGTAAK	0.00129955
LLYGPPGTGK	0.0162158
ILYGPPGTGK	0.0162158
QLYKEQLAK	0.0195299
QIYNPPSGK	0.0368553
RTAVPSFLTK	0.0136091
KVNAVFSQK	0.0323694
RTLPFYFVQK	0.0222557
SIYDSKRQSGK	0.0475361
HMDDGGYSM	0.0223565
MPNVKVAVF	-0.0219414
LIYVAGGLTK	-0.00957736
LPNIEERIM	0.0189285
FAYDGKDYIAL	-0.00848955
IPYHSEVPVSL	-0.0307039
VLYAKVHMK	0.00685102
MPVPWPESSL	-0.00714252
YFDAIPVTM	0.0495733
SPFEFGFTF	0.0321027
ALKNPPINTK	0.018027
HTNSKAFTAK	-0.0229512
AVYKTHVEK	0.0733574
DEHEGPALYY	-0.00619944
KAFQATQQK	0.0270887
KLFDFVNAKK	0.00881075
ATYNKQPMY	0.0499584
TTTGHLIYK	-0.00032602
RTGPPMGSRF	-0.00143613
KSMKMVAAAK	0.063097
MPVDSFNSML	0.011099
GLFQAGMPK	0.0253522
FPQEGMHQM	0.00153409
GTNTTGISEK	0.0223605
GMSESPIGPK	0.0215231
VTLGEKMTEEE	0.0186004
QTYGQQLQK	0.0305097
QPIPILYEHQL	0.0117428
KISSLPTQLFK	0.0521529
AVVNKVPLTGK	0.0198227
YPESESIMM	0.00742359
EPNPDDPLM	0.0432585
LPQHPDVEM	0.00277962
SVPADLSRPK	0.0426822
LSYSTSSSK	0.00396934
KMYDAAKLLY	0.0303063
KVNIIPIIAK	0.009418
KVNIIPLIAK	0.009418
QVYKPPALK	0.020263
MPQSMPEYAL	0.0120526
DEHSVMTYL	-0.00354052
SIAGASASPK	0.0874687
KMPDMHVNMPK	0.0218216
KMANHPLLH	-0.00747512
GMYDSSLAAK	-0.00204651
VIWQYGLLK	-0.0136537
YPYTSQKDNEL	0.0487868
QMSTTARAK	0.0196933
LPVDIRQYL	0.00307182
AASSHVPIQK	0.0218987
IVFSLTFFK	0.0328651
TVATFILQK	0.0124124
ALYMASQPKNK	0.0331858
HYDYIDVEM	0.0299941
GLWHMKTYK	0.0331755
VLAPEGSVPNK	-0.00821479
QQYESVAAK	0.00693983
SVASPFTSK	0.0163183
SYDAPSDFINF	0.0132138
TWDSAIDTW	-0.0140491
GTGGTATWK	0.0574106
AVMGNPKVK	-0.0629405
HVLEAQDLIAK	0.0124642
KVSYSHIQSK	-0.0448745
KVVVSPTKK	0.050681
SGYYKVLGK	0.0355067
GLYYIHRNK	0.00541713
HAVIQEYML	-0.0200752
ALRNQATMVQK	0.00837868
VVYTSHLQLK	0.0057919
YLYITKVLK	0.0641463
IVYEKIMEH	-0.00343749
YPSEFATYL	-0.0112746
VASDLVMKV	0.0139849
AVTTVVNPK	0.00290373
VFDEADRMF	-0.0172074
LPAPFEESL	-0.103881
YPETLGRLLIL	-0.0116618
DDFFVYADY	-0.00818261
TLSNYQTNK	0.0345273
GLLEKIATPK	0.0790099
KVGEFSGANK	0.0256326
STNSHPILRK	0.0111049
GAFSGSGAK	0.0160834
DDFADFMAF	-0.0168325
DEMNVKVLDF	-0.0161574
WEQGFSQSF	-0.0236264
SYMEVPTYL	-0.00574205
VPFDGDDIQL	0.00897692
VYDIAAKF	0.015184
FPIPGEPGFPL	-0.0177739
YPQDNMHQM	-0.00451847
MPEDSDTYL	-0.0125299
KVTTSITSK	0.0446282
FAYDGKDYLTL	-0.0423794
DETLSTLRY	-0.0167919
DETISTLRY	-0.0167919
RSMPEQTGEK	-0.0418952
FPYSYEVAL	-0.00881599
LPLQEANAEL	-0.00613965
VLPSHLITYK	-0.0264907
TLSGWILSK	0.0184862
AQADWAAKK	0.0102254
TTKKPPLAQK	0.0437514
KLSAPVSQKM	0.0433657
AFDLDVVKL	-0.0331781
TPFLYDLVM	-0.0144858
TYDYGGFTM	0.0109595
VAYKPGGFK	-0.0942143
SLMHSFILK	0.0101748
AIIDHIFASK	0.0197407
AVYTKMMTKK	0.0380936
IVSGQPGTQK	-0.00489639
KVMQQNLVY	0.0129054
YEEQFVTLF	-0.0270882
QLFQLPAKK	0.0163631
VPWQGTMTL	-0.0164364
ALWGGTQPLLK	0.00247806
MPSSVSWGILL	-0.0107087
HEQALGANY	-0.0049994
TFDVSPKAV	0.0110601
SLGTIVSSK	-0.00476937
ATGPALDNK	0.0187225
GTSSVIVSRK	0.0431228
VAPEEHPVLLT	0.00194905
DEWTQLDMF	0.00650591
KIKEIAVTVK	0.0238218
RSQKPVMVK	0.0532749
SLPTVIMRNK	-0.0128533
VALPTEAEFQL	0.0312346
IPFGITEEAM	-0.0135841
KTSSAFVGK	0.0459752
SILNYVIYK	0.00576665
MPVHMVPTEL	0.0203121
ATAQVNPLYK	-0.00241693
IPMDDDFQL	-0.0173656
ATYSVGMQK	0.0337222
KMYEEFLSK	0.0417686
LIYVSVPGSKK	-0.0243907
MPVVAGAVFTL	-0.0162986
AVYETPTAH	-0.0296242
FAMPYFIQV	-0.00346824
SAYASGTTAK	0.00197935
GLEAIQRTPK	0.0295019
ALYQPLFDK	-0.0029533
KAASGEAKPK	-0.0027835
APLEDEATL	0.0190882
IIEVDPDTKEM	0.00576502
GTTHNFLYK	-0.0354289
KAYGQALAK	0.0534561
QEVYTAVTY	-0.00145543
TSGPVTTSK	-0.0224897
AMNHPGHLK	0.0724672
KTTAQVLIRF	0.0116514
KVAVATPAKK	0.0334083
VVLVVPVKTK	0.00720932
FPLTTESAM	-0.0266095
ATYHGSFSTKK	0.0267148
FPNPLAERIIF	-0.0675529
TWDGQEVVV	-0.0385816
TYDLMSSAYL	-0.0403356
GIAQTGSGK	-0.0149857
GIYVKSVVK	-0.0228675
YEFDLIDGY	-0.0547221
SVAASVTAK	0.024485
HDFEAKQAY	-0.0359265
SVYSTPEEK	0.0753317
SLYGPGTNR	0.0337949
DYDPLVVKL	0.00386631
SLAERSSLLQK	-0.0135569
YPFIQGEHVL	-0.0753214
HAGEYGAEAL	-0.0213765
GTWSTGLPK	0.0539733
FFDSAMESYF	-0.0285663
SMSTVVSTK	6.44512e-05
RIRNISNTVMK	-0.00733047
AVYVPFWQK	-0.0462732
SVYVLVRQK	-0.0066687
TDFDGTRVY	0.00613611
FGMEQEYTL	-0.0192583
SGLTVPTSPK	0.00133083
VAAKPVATK	0.139582
ALYHNNEEK	-0.113704
LVDTGIGMTK	-0.00121714
IVDTGIGMTK	-0.00121714
HFDDFVTNL	0.877372
HPDYGSHIQAL	0.0039031
AFDVAEKYL	0.0175306
KTKELIGSMK	0.0256303
TVAVPLVGKL	0.00498919
IQRTPKIQVY	0.00742288
FGYDKPHVL	-0.010529
LPTEAEFQL	0.0519241
KMMDVTVTIK	0.00434452
VPQHLVLVL	0.0185553
LPEVDPETM	-0.0237976
KVYNGILEK	-0.00281522
LPVQPENAL	0.00959731
VFDEFKPL	0.0586882
MPAFIFEHII	-0.0176699
FYDPVEPVDF	-0.00403022
IMDPLPLRTK	-0.0526013
MLFPGSIALK	0.0209569
LLDIQSSGRAK	0.030143
SPMDDGFVSL	-0.00620727
ALKQGWLHK	-0.0330432
FPVSEAQVHL	0.00554667
HAQNQNYTL	-0.0351388
LPEENYQVL	0.0128244
MPGAPLQPVPM	-0.00719488
AAAKPTPPK	0.0928599
EFDNAGAMM	-0.000977654
GGGLGSGGSIR	-0.00631528
LPAEFFEVL	-0.0102827
KVYYPKYLSK	0.0123186
TVTAQILLK	0.0172574
VPLDSDVEQAL	-0.00485055
MPSASMTRL	-0.0145671
YWEPAEVFL	-0.00673285
YPSPDISPPIF	-0.0320122
SVNSTVLVK	0.0195568
MPADSGYPA	0.0131823
EPYFDEYEM	-0.0125697
NAESGRGQVM	0.0479893
GTASTLSSR	0.00321878
GMTGYGMPR	0.013208
IPLEEGELEL	-0.0130594
QVSSPVQEK	-0.0283388
RMPVPMSAK	0.00931519
RTSAAAVSSK	0.0550992
LPFDGPNLPTL	-0.00799932
KTPDEIMSGR	0.0160193
QPFANAHDVL	-0.00208897
YPNGPDYQL	-0.0399092
EYDNAIITM	0.00846298
DDMQIRVF	0.0127547
QFDEESLESF	0.00698849
ILTNPVAAK	0.0140445
RTYSLGSALR	-0.0135235
MPVDDVIGTL	0.00386483
RVHAYIISY	-0.0035853
LVFPSEIVGK	0.0190842
AQNEPLTQK	0.0232466
SVAPSPAVDK	0.0460259
FPAHLDKSTL	-0.0295467
FPGFFSPML	0.0265205
FPNAIEHTLQW	0.00944785
YPEHISNIISL	-0.00982995
GTYQPLSTR	0.0346647
NTDEPPMVF	0.0194306
VPISEEGTPVL	0.00574636
HPVHPDIKL	-0.00389167
WPEGHFATITL	0.015205
RVLPYPFTH	0.00338787
TLSDYNIQK	-0.0511471
QVYRGALQK	0.0333913
LPLEEGQAVL	0.00135685
VIMNPPFGTK	0.0809585
RSYSDPPLKF	0.000588326
KSAPATGGVKK	0.053837
FPISEETIKL	0.0121419
VTFTWVEK	-0.0306871
TTSIPSTPK	-0.022142
RVKLPSGSKK	0.0928012
HPVDVSFGDLL	-0.0161581
ILNVTATDK	-0.0166109
IWDPDAVKI	-0.0225255
TIAPALVSK	0.0702021
IIAFVLEGK	0.0294539
KLGPNDQYK	0.0234716
MEHAMETMMF	-0.0084511
IPHMDIEAL	0.0155625
KAAGAGKVTK	0.0955511
KLNGKVIDPK	0.040766
TPNHVEHTL	0.00484558
HTFWGVVFF	-0.0786325
VVDYPNSAK	0.041427
TVNTSLVGK	0.0146118
DEEATGTIQED	-0.0343054
VVDENNMNK	0.0102654
TAYPQVVVV	-0.0754884
STASELSPK	0.0373901
KAKKPAAAGVK	0.0536693
KLEDGPKFLK	0.022427
SVYSPVKKK	0.0436861
IPMSDPQVL	-0.0264313
TANQASDTF	-0.00910952
FPFLDENVVSF	-0.0153902
FPEGGQVVITF	-0.0131136
GTYSLVPKK	0.0402145
VLGTVVHGK	0.0313056
AMNGHTAAVK	0.00187384
IVAGTLTNK	-0.00549196
IVDEAHRLK	0.0274111
IVDEAHRIK	0.0274111
YLDNGVVFV	-0.013676
VVHGKVLQH	0.00825922
ALNFSVFYY	0.0010901
LPLPNFSSL	0.0418466
DEFDYSVAEI	-0.0360885
AVYENAREK	0.0566305
RTAALPTFRK	-0.0140422
TTGEPATPK	-0.0782751
NAESNAELK	0.0392147
STLPKPVQK	0.0307761
GMAGSAMSSK	0.0187376
RYDEMVESM	0.00232011
QPASFAVSL	-0.0149444
QVSVRPLQH	-0.0076164
VVKPKKAAPK	0.0706175
LPETTFPAL	-0.0156924
AVYLLPVPK	-0.0107449
AMYSRKAMYK	0.0612474
TPLDEKSLAL	0.014871
ALAEYVIYR	-0.00105517
KGLSVFLNR	0.0168372
SVYAGAGGSGS	0.014086
TPFNTREPVM	0.0112846
KLRQPFFQK	0.0113345
KLYAVHQEGNK	0.0268657
ATATSSPPPK	0.0059784
YPLENAVPFSL	-0.016491
QPQSHETAL	0.00561778
ILNVSAVDK	0.01144
KLGEFFQTK	0.0411892
IVFVTGNAK	0.0164192
NVQGPDWHL	-0.00516257
LPIDDVLRIQL	-0.00916157
KLFDFVNAK	0.003816
MPLHVAPLL	-0.0184073
VTYSLPRTK	0.0474811
TADPSHQTM	0.0157862
AVLSSPLSH	-0.0329507
ATYGKPVHH	0.0701253
MPLFDITGQDF	-0.0263098
TLAAIQGLLK	-0.0186198
KLSKIPSTPK	0.0808917
KSSAPGMTK	0.0212793
SPDHSDHTL	0.038803
ALNHKVLHY	0.0125798
RLSYNTASNK	0.0613939
LPFSAGPTDVL	-0.0114686
AVAVTMGPK	0.0232795
KLYPTLVIR	7.99998e-05
LSYPAQTLK	0.0273316
KAAGNFATK	-0.0197805
DEEMFYKL	-0.0260913
HEDPGNVSY	0.0101363
IPFPNVLPDF	0.00447143
GQNAQTMAY	-0.00221678
FLDLTEQEF	-0.0034663
LPDPGFQKITL	0.0175826
GVHGGLINK	0.019035
GVHGGILNK	0.019035
HLNVQVSNFK	0.00168073
HPQPGSANSL	0.00546588
FPEQNVPEAL	-0.0322873
KAGEVFIHK	0.0316231
AAFDAAWMV	-0.00250005
LEDFLYHEGY	-0.013049
RMLAQQAVK	0.0123956
GLYQDGVFK	-0.000113086
KTLFPLIEAK	-0.00720373
KLFNPPEESEK	0.0143176
TFDIASDAF	-0.00239387
SLYWLSTQK	0.0315561
AVLFPAAHRPK	-0.0183385
AVFPFIGLGK	0.00712673
YIKSSPSPQK	0.0367377
STMGYMMAK	0.01772
FFDTNTSVL	-0.152576
EELIVVTSY	-0.0106809
FPYVRDFVM	0.0451998
GTFNRAMLRL	-0.0101474
AVALPLQTK	0.0242436
SVAQVVLSR	0.00376845
QYDMTLTSF	0.00787385
HGYDKDPVL	0.0292817
TVINQTQKENL	0.0092247
HWDPQEVTL	-0.00549378
KTLPYPLKK	0.0397418
KTGEVLDTK	0.0754879
VLPTFILEK	0.0487628
KMPFLSISSPK	-0.0472798
MLYTQPPLK	0.013553
TAAPFPFHL	-0.0763709
IPDQLGYLVL	-0.0132647
KLYEEGSNK	0.0372916
NEVTTEIRF	0.062255
GTPESVQSAK	0.0244495
VAPEEHPVLL	-0.00731673
TSFGADQVM	0.00658034
AIFPSPMLY	-0.0491363
NAMEDAQTL	-0.000809219
KVDGRVVEPK	0.0661297
HFDMAVYL	-0.0350311
SYDHVELTF	0.0384533
VIWSHAIQK	0.0159072
LPTENVDKM	0.00621998
MPGNIVFVL	-0.0346043
VPVDVVVNM	-0.0536614
GLFGNSQTK	0.0109021
ATQTRTVNK	0.0380276
SAFPSNIFY	-0.0830823
FPGPFEEEM	-0.00406766
IIYFARKANMK	0.0573392
QVAHADQQL	-0.00610341
KTAPPGSAVGK	0.0325353
KVSPASGVSK	0.0427599
IYDYAIVLF	-0.0210106
ATATVSVGK	0.0212247
KMAPTVLVH	0.0133513
KLIDIVSSQK	0.0988809
KVSTQVLQK	0.0257865
MPAFPLPYAQL	-0.0292966
FFSPMLGEFV	-0.0434624
SMPDFDLHLK	-0.0564906
HIHKSLIGK	0.0435134
KVLENIELNK	0.00460071
STTAVVTNPK	0.0241596
DESILIGSGY	-0.0719459
TPVDDPMSL	-0.0429735
QPVHGDLDL	-0.0283767
QPVHGDIDL	-0.0283767
KVFQEPLFY	-0.0291812
ATHTAFVAK	0.0143811
KTYQEVAQK	0.0407818
FPTELAFAL	0.00730549
FPHELEVPAL	-0.0121555
ATTKPPPAK	0.0780051
AYDSTMETM	0.00511336
FFDSVQVVF	-0.0265693
FPDSMTATQL	-0.00713221
FPSNLVTEML	-0.0158967
SAESWGTGRAV	0.0268415
RILFFNTPK	0.0175513
KMFAEIMMK	0.0156056
TLNPQMLQK	0.0430181
LPSSFVEKL	0.0303227
SAFGFPVIL	-0.102121
ALAGHQLIR	-0.0226188
VVGPVGAGK	0.0174828
MPVDVAMRL	-0.050157
TAYNLVHEL	-0.0618041
ATANGGLSK	0.0265716
YVKDIPATLK	0.0387099
GTPTQPASEK	0.069851
KSTSTSSMK	0.00671906
ASYENVRAK	0.0381748
SLYGLGGSK	0.101639
VLYEGIKVGK	-0.0300584
VLGQFLVLK	-0.00386974
AIYAKPANK	0.0636024
NYDFGPIHM	-0.00597489
IFDLGGGTF	0.0309201
VTGPSQISK	-0.00677847
AVAATAAAK	0.00458376
VMDVAFVQF	-0.019497
HPVEKPVVL	0.00715203
YPVHAQMPSL	-0.0230633
TGNPTVIKM	0.00118023
QTEDELQDK	-0.0660055
SMFTLPVVY	-0.0160722
KAAGGATPK	-0.0121233
SFDTIPTYL	-0.0137631
NESGQLVVF	0.00853784
ILFGGYVAK	0.0096999
RVYIGRLSY	-0.00898793
YAYFNFPEL	-0.0408798
YPLEDATHIAL	-0.00271405
KTLDEILQEK	0.0131347
ALITAVLYK	-0.00628395
AMADTFLEH	-0.0181629
SSAGPGLLK	0.0254359
YAFNGTQRF	0.00194924
TPSDVKELVL	0.00597389
MPAPHTSITM	-0.00551737
LPALPLAEL	-0.0160551
TAGGVMTVL	-0.00670074
LPDPGPPSL	-0.0167322
AVRPPAAAAAK	0.0401814
SANVPTEGFQF	0.00758495
TAAENEFVTL	0.0156723
SVSPASAGK	0.0751753
VIFKDFVNK	0.0335554
NEVPEVTVF	0.0185441
QTLSTQLWK	0.0139893
SLYNLGGSK	0.0529216
VPYWPEVGM	0.00980246
LPQDSQDLVL	-0.00833149
HVNQYDIVL	-0.0183773
KVHYGFILK	0.0343832
FPGFFSPMLG	-0.0139978
IPNEETILNAL	-0.015168
KLISEEDLLRK	0.0598764
FYDPDTSIIYL	-0.0315794
KTLDHVLTH	0.0149444
SVSPIPAGSK	0.0404086
KLKKTETQEK	0.0400681
KSFKLSGFSFK	0.0752227
KVWSDPFGRK	0.0395431
TYDLMSSAY	-0.00185624
TWDEVTVEF	-0.0117906
KSNNSMAQAMK	0.00996217
NPEHASVAM	0.00186052
KSAPSTGGVK	0.00710246
DENLVEVKF	-0.0031331
FPHSMEPQL	-0.0219047
DEENFGQTY	-0.00549978
KLAEVSQNIEK	-0.0193568
LANEVKVLL	0.00152387
KVLDAIIQEK	0.0407905
IVAYSLKQK	-0.00242653
FPAEGVESAL	0.016768
VVLENAAKK	0.0193472
GAYGEPRVK	-0.0312963
GLAAITMDK	-0.0329405
MPVMEQSVL	-0.128206
ISGPPLKAGK	0.00382876
HPPADSSVTM	0.00037223
KLMENILLY	-0.00209415
FPMELRQFL	-0.00107914
STYISILNQK	0.00674169
NEDPTVAAF	0.0147893
FPFVDDNEV	-0.0240067
KLSVTVDPK	-0.0429715
FYDENDAKL	0.039702
GVLGTVVHGK	0.00458602
DEFHNPLAY	-0.015092
AVGPHLTAK	0.00262529
FPYPFQVVY	-0.010778
DESQANHF	0.0260056
TEVGVQGGAF	0.0232861
IPILYEHQL	-0.00774856
VAYHQPTLK	0.0136136
HYDVQSLLF	-0.0214445
HYDVQSILF	-0.0214445
VLYQPLFDK	0.0232765
GVFGFPLGR	-0.0260977
GSYSSHISSK	0.0358825
EFDAVLADF	-0.0375629
LPITVTGAQVL	-0.0280112
HPALFEVPSL	-0.0106599
SPMALFLKM	0.000302806
ALLEVLSQK	-0.0191167
DASGPDPQL	0.00398679
KAYEKPPEK	0.0392826
FPADEASIQAL	-0.00579334
IYDEAISSFF	0.00827716
KVYGPGVAK	0.0300796
AINSKQLTY	0.000915784
KATGAATPK	-0.00923563
EPNPESLEL	-0.0176271
DEVYEWLVY	-0.00467485
AFDNMVTSM	0.0029149
VVYPWTQR	0.00379724
TEEAFMTFY	-0.0282077
LPYLQGQVTL	-0.0322723
AVLDEAKNINK	-0.00934476
SVYSPSGPVNR	0.00288054
RFDEAYIYM	-0.113516
MPETSHIVAL	-0.0255627
VPDPNVIKL	0.021049
VVDYRTRVLK	0.00906741
KISTVVSSK	0.018942
QLYKESLTK	-0.0253214
YAYTGRLEL	-0.0242528
MPSSVSWGIL	0.00128689
KILGPQGNTIK	0.0124164
ALMGYATHK	0.0114978
EPWESGYAL	-0.0211533
DTFGPDPTM	0.00508745
AIYNDVLTK	-0.00345654
FFDDVTVYL	-0.0124333
AVHQQILSNK	0.0113012
SQGPISKPK	0.0583458
RVLNKLGGVK	0.0281176
AVYGMLNLTPK	-0.0127309
VEDSVFLVF	-0.0371465
VVKVANVSLL	0.0308202
FPFNMQELVL	-0.0133455
KVVVSPTK	0.0544275
IPNGVQIFF	-0.0128851
YLSTTLGPK	-0.00446871
SLYKEGHSK	0.0342537
VVFVIDPGFAK	0.0288803
RTYLPSQVSR	0.0315857
VSYPFFRAK	0.0367736
AQISWVTVF	-0.00728401
QPPVSPGTAL	0.027219
RVAPEEHPVL	0.0439689
FETDTNLNF	0.0164316
GSSPVAMQK	-0.0398258
HPADMQLVL	-0.00577571
GIYPHEPKHK	0.0113678
SLYDSKIWTTK	0.010552
GVKWPQSNPK	0.0352021
RLYPTPRVR	-0.0440942
RIKPPWVVK	0.00545726
YVLGYKQTLK	0.0202305
FPSADEIIIKM	-0.00506602
TQYPHAVGK	0.0312581
AVAHALTEK	0.0158218
FPSGIIKVF	-0.00627085
RMFNAENGK	0.0359437
SLYPQFMFH	-0.0252286
VVGPELHHK	0.00179266
KILADATAK	0.0329685
KLFTSTGLKK	-0.0200925
MPNQTGSENSL	-0.00309135
GLNNKTIGY	-0.00201945
NAQKEIATL	0.00641498
VAAKPVATKM	0.056325
GVSHSFTPK	0.0152636
QFDSAWQEM	-0.0382391
GLFAHELFY	-0.000540155
EGSPIKVTL	-0.0181069
SYDVFQLEF	-0.0112631
NPVHNGHAL	-0.0175746
RLKEAYSVK	0.0399189
ALDTASHTNK	0.0188635
VFDEAIRAV	0.0330499
ILFPLRFTLK	0.0188301
IVDEGHRMK	0.00501862
TAYGPNGMNK	0.0274125
MPDNTAAQKL	-0.078819
GTFNRAMLR	0.000424673
ALYSVYRQK	0.0191216
YALPHAILRL	-0.0618541
HLPAEFTPAVH	-0.0202038
HPADKDYGL	0.0329858
SVYSGIRHK	-0.0343497
LPISQESLLL	-0.0115116
EEVDVTPTF	0.0060002
VLDNPLSKK	9.27772e-05
DEFHLILEY	-0.00774201
RTLPVLLLY	-0.0416956
SLGVAALYK	0.00116056
KIIENNTASK	0.0217953
ALNVPLHNR	-0.0117231
TWDDAFATF	0.0264104
QLYEKGLYY	0.0135021
AAFLKAIGY	-0.00600754
FPSTAEHTL	-0.0131444
IQNDRQLQY	0.00967411
YILSPLSYK	0.027784
RLYQHAVEYF	-0.00274371
LMAISATFK	0.00985448
KLGDIMGVK	0.00523525
LDMEIHAY	0.0016478
TAYYNDPAF	-0.020058
AVAAFVLYK	0.0149637
GTIAKSGTK	0.0649967
KMLEENTNILK	-0.0376363
YRQDAYDGKD	0.0504863
LYDVTWEEM	-0.00172356
EPIHADILL	0.0163991
VFDEAIRAVL	-0.00979174
DSHSLTTNIM	0.00175556
ALVSTPVRTK	0.0117969
TPQFPDMIL	0.012914
YPIEPSGVL	-0.0264599
HPSDIEVDL	0.00324067
MVSISSPVL	-0.118164
SMKMVAAAK	0.054801
AAFDGGFTV	-0.0125093
AIHSQLLEK	0.00677055
VQPDKPASPK	0.06748
ALNKEIMILK	-0.0303103
MIYSSSNLK	-0.00249528
SMSPTSTPK	0.0585379
ALSSYVVKK	0.0115167
APAAGDTIISL	-0.0101179
HPESERISM	-0.0244925
RINVPMVRK	-0.0642246
KVFGNEIKLEK	0.00586348
EESVPVSSY	0.0045888
TALNLFFKL	0.0170312
KLFPGSPAIY	0.014566
GTIGHVAHGK	0.00590823
IPATALLPTM	-0.0142696
TASQAKAVL	-0.0130755
NATDLLKVL	-0.0496259
RTNWPNTGK	0.0455383
YVNMQDPEM	-0.000987848
LPSDMAVAL	-0.0113594
LPAVSWKM	0.00364551
HPWMQDVLL	0.0307627
LYDLVTEKM	0.025101
IYDLVDRHL	-0.0100033
LPVLESFKV	0.0161956
GVEVPDVEL	-0.0361925
HGYENPTYK	0.0338995
QLSKPLSER	0.0192684
KAFQEGIAK	0.0103127
LPHSGEAQL	-0.023744
DEATEWITF	-0.0150129
KSLSLSLGK	0.106621
SVATKLLLY	0.00460073
HPFFKDMSL	0.0196455
SVSSQTITK	0.0123846
SEAPQDVTY	0.00328813
TYDPTYSDF	-0.0116854
DETVLPSSY	0.00647172
YAYGFSVTY	-0.0262757
APENKAFVL	-0.029223
GTATTMVSK	0.0218155
LFEISTAEM	-0.00932851
HPDVVYETM	0.0158556
GSGPAATNK	0.0505826
GSYSKAFAR	0.00682194
YAFVRPVIL	-0.0182908
RLYDAYELK	0.0213497
SEAAYKEAF	0.0302324
KLTDTLVSK	-0.00956384
EPTGYSAEL	-0.0036593
MPMNANDLQL	-0.0135562
TPWEESNVM	-0.0531029
EPVQGEEAM	-0.0917551
HYDGSYSTF	-0.00127922
GSGESGIQNSE	-0.0130338
IPDSGTEFISL	-0.0180006
DEDMDTYVF	-0.0154727
TPLPEEFEL	-0.0201819
KSFPGIPLHH	-0.000222258
TAIMEKHSM	-0.00200169
YFDAIPVTM	0.0565818
AFDSSLVFI	0.0038407
MPVGPAPGM	0.018023
ALNVPISVK	0.0155974
DENMTASTY	-0.00746898
GQYASPTAK	-0.0309283
SLWDRLIFH	-0.000729508
TAYNTDYQL	0.00660118
YPAFMEGIAL	-0.0369496
NVGGLIGTPK	0.0333244
GLHHRLVYK	-0.0224705
NLPQHPDVEM	-0.0469061
RLQAYTSVAK	0.0321205
HFDTPVQF	-0.00494473
FFDFTGMTL	-0.000844003
DEDVFPTKY	-0.000355523
IPVEEHFQTL	-0.00961786
TFDDIVHSF	-0.0398069
HLKPLGPGSGK	-0.0747907
YPHNGMIDL	-0.0267424
FPVIETSTL	-0.0875315
TENQSGVSF	-0.0034592
QATQVLQEM	-0.00789133
EEEYLQLTF	-0.0198075
AVQKAIPMYK	0.024062
TAAEVQQVL	-0.0167918
FPMAHPPNL	0.016226
DEYDALQITF	-0.0096272
KTPEMIIQK	-0.0219612
SIYFPYVLK	0.0155053
EVSSLPLVL	0.00227403
RMYLTPSEK	0.033051
NMAINPSK	-0.0400946
KLGDSPIQK	0.0122165
KSYPSLTTK	0.0215999
SVSAVNLPK	0.00517996
TFDDVAVTF	0.0297871
RVFPWFSVK	-0.0336878
ILRIPTQVGK	0.00567957
SSFTTIVTY	-4.47651e-05
MPSPMPEYL	-0.0272029
HFDYQSLLM	-0.0371762
GIAGSLTNK	0.0763249
EPIHGNFLL	0.0157169
TAISLFYEL	0.00999495
KVLSSLVTLNK	-0.0295329
TADKLYFVL	0.000546972
LPETANSVTL	0.0168495
FADIALAPMEA	-0.0186028
KTFQDGATK	0.00749961
VLYDRVLKY	0.0215647
LLNYAPLEK	-0.0067928
KSFAKAFISK	-0.0542898
EEIESSAQY	0.0294424
QVYGNPQQY	0.00832993
MPVEVQTELL	-0.0422597
KTAEAQLAY	0.00559173
VFDESLSMF	0.0287701
AVDGNTVELK	-0.00262886
SIYPMEVLK	-0.0268467
STYPVDVVK	0.00802208
AVRTLNKVAMK	0.0443739
GIFPGTPLKK	0.0271903
GSSSVILEK	0.00582298
YFDPQYFEF	-0.00210958
IPQDQLVVM	-0.00838349
RVSEFFMNAK	-0.0069578
KIGDFGLTK	0.000490539
HAGPVINTL	-0.0103206
AVADSVLTK	0.0172813
RTFTWLVGK	-0.0333635
RLFEHPLYR	-0.0443536
SEQEFQMF	-0.0382001
HSNTQTLGK	-0.0457304
SLWEQKGGSK	-0.0283115
KMHDKVFAY	0.00679596
SVSSHLFTHK	-0.0182448
STAQKAIGK	0.0143192
FPQEPLSVTW	-0.0193339
SVNPNKPATK	0.0686798
DEDLYPEHY	-0.00287282
MPALAPPEVVM	-0.00889872
KSNKYLTVNK	0.0327703
TVSEASYEL	0.0183786
QVTQPTVGMN	-0.0195271
AANKVVLQLK	0.000936147
HVTQEDFEM	-0.0360809
KINPNTAYQK	0.000509193
ISGPISTSK	0.0024043
SIDGRVVEPK	0.0419296
QIHDHVNPK	-0.0670869
AVAYHQPTLK	0.0127885
DAAKMALVL	-0.0195758
KTSSGFLAK	0.0368123
RVTYPAKAK	0.0754536
FPVNSDVGVL	0.000929972
HTRTPPIIHR	-0.0109788
KVTDTASMK	0.0380557
DPNNTQMIL	-0.000344912
SFDTGFTSF	-0.0187548
HPLTQSAVM	0.0124763
TPEQQAAIL	0.0296349
HPDVATQMVL	-0.000113735
QIASFLLSK	-0.0012635
KVFDINLKEK	0.0341491
MVNEFKLEL	0.0145304
LGYEEVVLY	-0.0230149
GLNVSSISR	0.00497085
QVTSQILQK	-0.0110376
ITSPVVTQK	0.0605296
ILNSLTLPNK	-0.027884
FFDNISSEL	0.0117389
GTAEPGGSMK	0.0220918
DELFQDRF	0.0784058
KVADMALHY	0.0415584
VTFVPGLYK	0.0282473
AMKIFVTTK	-0.0360439
FPDTGSLNLEL	-0.0273086
DELLLTEMM	0.0159104
RIFPKEMLK	0.0365578
HYDMNTASL	-0.00244131
FPATPLLDYAL	-0.0203814
MATAASSSSL	0.00652551
VVDAHVREK	0.0333639
QPYGGFLDIL	-0.01878
KQIEHTLNEK	0.0181874
TATEVDIKM	0.0177103
FAFFDPVMY	0.00848543
GTYDQKVQGGK	-0.0217466
TVAVGLYAM	0.0117539
MPDPVVPPVSL	-0.0216855
VVAAVIWRK	0.000786991
HPVSALMEI	-0.0150323
HADHSSLTL	0.014381
FPFPVTVSL	-0.0268389
IAFEFPVLV	-0.0222063
TPIEGMLSHQL	-0.0151897
QIASFILLR	-0.026637
QEWLQLTMY	-0.00155553
KASEVFLQR	0.0138792
SLSSPLNPK	0.0560484
QLYAAQSTK	0.0222372
TAYGNALIK	-0.00804677
QLVEAGRLVAK	0.00822548
TELDTAFMY	-0.0211328
SIGQVFLLK	0.00879593
GAYGKVFLV	-0.00662176
DEHGIDPT	-0.041298
LPVGQHIYL	-0.00305775
KVLHFFNVK	0.0293974
RSLGSSPVK	0.0201914
RQVVPISKK	0.0281818
GVSTNISTK	-0.0551074
RLINTQAIFAK	0.00191623
VAWAGFMVL	-0.00621337
FPAAPIPTL	-0.0431506
LPFGKVTNL	0.00792741
LPFGKVTNI	0.00792741
RLYQHAVEY	0.00632131
GLYPSPASR	0.0226747
MPYGSLYNVL	-0.0101679
DENEFVRDTAL	0.00159486
HFDLNLRQF	0.0012736
LPAQSAATL	-0.0392462
QPISGNPVTL	-0.0211328
VEDPVTVEY	0.00492836
QSNARLLYK	-0.0138805
DELFVVMEY	0.00699938
FFDDVGAVTL	-0.0234724
DIDGDGQVN	-0.00330135
TLYDGTRQK	0.0250217
AVSKVSTNK	0.0349389
DEELYSQTY	-0.0551276
NTDEMVEL	-0.00880749
TGKTFPGFF	0.0193211
VTAEVVLAH	-0.0156094
QPENSLEGISL	-0.012376
FYDSQPTLI	-0.0123775
SPTENSFTL	0.0430955
VVYKYLTEK	0.00807775
EWDQVTVYL	0.00108868
NPIKVDPTM	0.0363462
YEQQDAHEF	-0.0115799
NEESVVIYY	-0.0282781
RTEESVRYK	0.0652166
FPEEIQQQI	-0.0160064
FPVEKIINL	0.00659114
TERIIAVSF	0.00158304
RIHGSPLQK	0.0344774
LLYGGLLVK	-0.0324531
RLATSLVEKL	-0.035836
DEEAAVVQY	0.00865176
LPEEVLFGNL	-0.0115093
HLKAEPLTK	-0.000479408
LPVDFERSF	-0.0138977
TAVKNDYEM	0.0226511
SAHDQSLVL	0.0251202
HVDDMPNAL	0.0100494
SAAKAVKPK	0.0617672
LPDIDSKML	0.0254977
TASEMILVL	0.0170616
MPADTNKAF	0.0111322
HLSSLQLFY	-0.00279446
RIFGQANTTLK	0.0121328
AVATALGLK	-0.00836954
TDGKVFQF	0.0104179
TATTITVLL	-0.0564451
TLLGFFLAK	-0.00315739
YYDLQEVLL	-0.0140419
FPEAIIVKP	0.0131456
DEAAFFDTA	0.0124404
GTYDAKVKK	0.0153932
EAAHEAEQL	-0.0215951
TFDGHGVFF	0.0200558
LAAHPDAQA	-0.0126332
VVYWLYMKK	0.0288264
SLYDRPASYK	0.0399598
NPIEEISVL	-0.034786
KSLDQPFLSK	-0.0709911
LPLDDQVILL	-0.048561
QVNERVLNR	0.0077668
TLSNQPLLK	0.0230546
DEGILWQMF	-0.0232558
EEFLAFPAY	0.00415476
TVEEGQRLK	0.0310278
MPNAMPVSEL	-0.00959441
HAYEHSLGK	-0.0697004
LFDANKAEL	-0.0706056
ITYKPVKH	0.0124432
AVDATLRKK	0.0104409
VPNEEDPSL	0.00727465
IVTSVLLLY	-0.00921832
APDEAAEAL	0.0026065
ATYREGMTK	0.077939
SLNSTSNTK	0.015193
AAYAWPFYK	-0.000697083
EPLEGDHVF	-0.00728327
IPNPQERTLTL	-0.0759482
SSNKQILINK	0.0627861
GTRYGASLR	0.018226
FPIGPDVEDL	-0.0131929
IVNPQAAEK	0.00990973
DANKLQIML	0.00692214
IPVPINAEL	0.000869367
NPDESSKPNM	-0.0197198
KLQANGPVAK	0.0264489
YAIDNPLHY	-0.0149347
IESAIGGNAY	-0.00869164
FTFDNVLPGK	-0.021422
ATNSSMFLK	0.026933
YLYVTKVLK	0.0515718
MPSSEDLLLTL	0.00285748
FPNALVTKL	0.00678455
KLWDNELQY	-0.0237683
RIFDSPEELPK	0.00937853
ALKGGPLMK	0.0210311
QLYDKGLVY	0.0265674
DASKLQFIL	0.0142817
FPVEVNTVL	0.0102247
VMFTPLTVK	0.0231352
KMPKVKMPK	-0.0103871
QPQHAFNAL	-0.00710539
ATLKWILENK	-0.00793466
ELYVILNQK	0.0161374
SIFGGAKPV	-0.0399238
LPNGQPTVL	0.0078043
VPMPLPTVL	0.00427675
NASLEIFEL	-0.0235602
RINPPLAKPK	0.0186025
SSSAGPGLLK	0.0217383
FVELGTQPA	0.0027096
LPEPAGHTVL	-0.0021998
DEVIFSYVL	-0.105406
VFDVTAPNTF	-0.00911816
STNSHPILR	-0.0107775
KVLFPLLTKL	0.000394598
EAWNGFVAA	-0.0138461
QTGKPSAPK	0.100513
KLALLKAPAKK	0.0383632
KSGPVIAK	0.0447326
HAMEDQESL	-0.0100158
KLKENNAPK	0.0576857
TPFPYNPLIM	0.00610051
LPFMDPLKL	-0.0135914
SMPDFDLNLK	-0.0385261
NEAPGPINF	-0.0179122
SLYAKVKKK	-0.0162859
QVKGPTQEFK	-0.0100074
GLYPKPRTK	0.0524231
YPVEVELKL	0.021697
SYDEIEGGGLL	-0.00827283
VEWEGTTPY	0.00761458
MILTNPVAAK	0.0118608
FPELYDFAL	-0.0622954
KLGTEMVITK	-0.0653138
VAYPLYILY	0.0273329
GSALRPSTSR	0.0309511
LPSPVDAAF	-0.0463197
HPSASYNQL	-0.0148721
VYDVVEEKL	0.00540496
VVYQYWNTK	0.0150401
YPQGDFPAEM	0.0117369
QSGTIMAVK	-0.00212969
MPQHIMAIL	-0.0309316
ATAAVSSMK	0.0260239
KVLEVLLLY	0.0241626
EASDVETKL	-0.0300245
KVAPETKVK	0.0348967
YFDENPYF	-0.00471992
MPLQDSISL	-0.00626025
DALIDSMSL	0.00224397
LPVKVMEAL	0.00770203
KSTFVNILK	0.0219601
VLSQKVIAH	0.0169264
NENDIRVMF	0.0214268
MLDPLEVHL	0.0050461
TLAAWLINK	0.00351731
KTTDRYIQQK	0.0136058
RTGKVTVEK	0.0662871
AIYEPKTFK	0.0316174
FPLELDMTP	-0.0706458
FFDSAMESY	-0.0206757
NQVIFPVSY	0.012368
ALYPHVLVK	0.00342017
AAFAGLMYL	0.00884701
SFDSALQSV	0.00946934
HEFLEFEF	-0.0235204
RIAAQAVTK	-0.0166317
GSYESTLKK	0.00780256
ISDEANSNF	-0.013281
STSEPLSSK	0.0163042
SAVDVHINM	-0.0140073
NEFPVPEQF	0.0093482
LPDPIIIHL	-0.00334909
FPMEIRQYL	0.00744915
DEHELLEHL	-0.0188338
YPEDVSEEL	-0.00943404
AAYHVEVTF	0.00108784
VAINHIVDF	0.00539402
LVSESSDVL	-0.0152034
GLYADTREK	0.0399828
NPANISVAL	-0.0337525
EAFEGVIVF	-0.0859884
FPEDVVRVIF	0.0284422
QIYSVVLKK	0.00478132
RLGDSQLVK	0.0115269
MAYLGTITK	0.0171482
DEYQFVERL	0.00265422
QAVQDNPAM	0.00681367
SVFNHAIRH	-0.0808726
HPYIQYNVL	-0.0165644
ALKTGIVAK	0.0202811
LLPNHVLQK	0.017423
KIYEFTLQR	-0.0252323
IPAPTDLKF	0.0193807
AVYNSPKVY	0.0018686
EPIPEEQEM	-0.000509246
FPVAEDISL	-0.0207544
LPYEDSTWEL	-0.0071802
RLSFPNLFK	-0.0046682
NESDLFMSY	-0.0159841
TPFAFVIDL	-0.00730302
TPSEPHPVL	0.00801988
FPGSEDVKL	0.0281568
IPEENIATM	-0.00239879
GLFQGKTPLRK	0.0791417
ILFSEGLIK	0.0115446
TPDETKLKM	0.0190511
MPFSIGQVTM	-0.0316037
HVYTPSTTK	0.0291044
EPIVENGETEM	0.0103526
YYDPKHVIF	0.01196
TPVDDPMSL	-0.00533834
LPDYSSIEIM	-0.00669101
RFDESMQVF	-0.00511847
HPQQFQYTL	-0.0100355
NEHGMETAL	-0.00695936
QPVHMILVL	-0.00356694
EELFLQTTF	-0.0217188
RIIEETLALK	0.018003
FPQQGQISL	-0.00801765
RLMEQQGALLK	0.0151237
MPVQNQMTM	0.00240203
HAFVQDTTL	-0.000466365
SYDLFVNSF	-0.00338543
HPLSNPAEL	0.0327752
SIYQRDPLK	0.0136622
AVSEHRLSNK	0.0449212
NEIWTHSY	-0.0387154
SLNDANMLK	-0.0126395
KTSDKPLMY	0.035674
VPVSVQQSL	-0.0143416
RAYPHVFTK	0.0323948
MEAPTTAY	0.0327065
GTALVGSQK	0.030389
QWDLVENYL	0.0145126
AVNKQLADK	0.0287469
TYDDRAYSSF	0.00225232
GSKSTQTVAK	0.0545723
SASDIFNVA	0.0165982
HANSVDTSF	-0.00956552
KAFPFHIIF	0.00051208
HAAPFQNIL	0.00458182
SISAVVMEK	0.0122372
QEQAFADFY	-0.0251537
LPADIQAQF	0.0144446
ALYGNLILRK	0.0428806
SIKRPSPAEK	0.0443556
QLYKSLQQK	0.0265177
ATPAATTSPK	0.0248319
SAAKPWNPA	-0.0545097
DPDQQYLIL	-0.0165739
TPQDHEVAL	0.00236789
TFEDVAVYF	-0.0202718
ATQTPVSNK	0.058108
QPYSQEWEL	0.00130695
GLYQRAFQH	-0.0197538
ILFPHQPLSR	-0.00477614
EPAFEDITL	-0.0150232
KLFTTSGNLK	0.0243915
APAPKAYVL	0.00120663
ALYEAKRQK	0.060047
GIISSPLTGK	0.00341657
KLLAHPLQR	0.0163305
SLAEILLKK	0.0279876
KGNDIIAAAK	-0.0115491
SAYFAEKLYK	-0.00611903
MPSPVSPKL	0.0491274
AIAEAMKVK	-0.0434886
LPIGDSASNLL	-0.0119778
APHDYGLIL	-0.000834127
LPSEEDPAL	-0.000576966
SVGSASSVK	0.0153804
LPISETLFQM	-0.00852632
MPIGPDVSL	0.00696724
TANNDHTVL	0.00895993
LPDPTGIFSL	-0.0380944
HPVEEEDEL	0.0176899
RLYSVSYLLK	-0.00362539
NESGTWIQY	-0.00304639
TLYEGGVFK	-0.000161071
KIADFGLAR	0.000138795
KLADFGLAR	0.000138795
SLSPVILIK	0.0479032
VMLGTQLLY	-0.0169886
QPVDNSTISL	-0.00410817
VAYDSDYAL	-0.00493647
DEYQVGQLY	0.00550569
LPIKDGKLVF	0.00916957
YPLLLKVLL	-0.000320718
ALFHAQLAY	-0.0389307
GSSLPTSSK	0.0200618
QPVHPDVTM	-0.00194302
KLAPISIMY	0.00522685
EEYDSIIVF	-0.0278795
ALKVPTTEK	0.0283203
LFDSTLTAF	-0.0256912
KLFNGEFTK	0.076947
EAAKSDETAA	0.0570345
KIMSSPLSK	0.0170137
FPVAEDISLL	-0.0120141
RTFPFSLQY	-0.00608931
FPVFATVIL	-0.00643332
ALANIAVDK	0.0121232
VLYPSSDPK	-0.0291936
MEAPAQLLF	0.0578781
MPNENIPEL	0.0141916
KIADFGLSR	-0.0292329
TPTRASPQL	0.122194
MPVGLIAGASL	-0.0127856
SAAIPAAGK	-0.0345402
SVDGPVSQK	0.00777302
VVSKSGSLK	0.0570863
VYDALNVLM	-0.0908511
GTQPGPLLKK	-0.0309575
KLPSSFVEK	-0.00246365
HIYDTKLGTDK	0.0422807
MAVEGDHSM	0.0135959
LPAHIPYQEL	0.0243301
APPSEDLFL	7.30689e-06
FAEEQTLVL	-0.00477829
FFDTELENL	-0.00268651
QPINFSVSL	0.0212954
GMGTLLISK	-0.0513036
GMGTLLLSK	-0.0513036
HLEDIVRQK	0.0451865
FAFESVVAI	0.0101603
TGASGSFKL	-0.0453235
KSFEDPPNH	0.0243303
ATAPPGADK	0.0359084
RVRDVFEAK	0.0114782
MPATVFMLF	0.00500548
VPQSGVPAL	-0.0117494
DDITQEEY	0.0183272
ILYPATTGR	-0.00870402
SMMSPMAER	-0.0139892
RAYQQALSR	0.00707275
VPLGGQQVPL	-0.00116958
ATKSPAKPK	0.0872793
VVVPPVGAK	0.0205023
QMNHSVLQK	0.0321348
STGRPLGTTK	0.00934374
KIADMGHLK	0.0287739
SPEEEEPIL	0.00646344
LPVGGFADLM	-0.0144113
DEHHFVAV	0.00856798
YPQEDYESF	-0.0152876
VVMENVGQQK	0.000988041
IYDVQHANL	-0.0183593
ITNPKSLLY	0.0363332
TYDEIGVMF	0.0310832
ALWPQIIQK	0.00148323
SLIGKKGQQK	0.0250843
SWERLAVLV	-0.0283474
SFDDTNEKF	0.025029
HINGRVLYY	0.0302556
YPYEHSYGL	0.034411
STIKSTPSGK	0.0166398
ETNLDSLPL	-0.0132788
ALYPVGRVSK	0.0138326
FMSKPSIAK	0.0127778
DESVGNVTF	-0.0404867
KIFNVAIPRF	-0.0242019
STSVPLGDK	0.00556343
LPFTDGDAQQL	-0.0396256
HPFLAIYEL	-0.0163071
QISIPFLLK	0.00415181
IPFEFPLHL	-0.0154679
LPIAASSSL	-0.142764
KLFGFLLEY	0.00682326
YFDESLVLL	0.0471282
IYDKTSVLF	0.0190867
MPLADSQAV	-0.0102823
IFDLMDAKA	-0.0136576
RTQNVLGEK	0.0178696
FPDGLAHSDLM	-0.0318698
QVSGTPLQR	-0.0291918
MEFGLSWI	0.0245358
MEFGLSWL	0.0245358
EELLSLKY	-0.0372605
GTVAHKIMQK	0.0158055
YPESESIMM	-0.000857472
KIPDTVLEK	-0.0126868
MPPPINPIL	-0.00806729
LTGPIQVIHL	-0.0285462
MPHEELPSL	0.0452661
NESVWQISL	-0.0249652
VPIYEGYAL	0.0104039
GLSLLPLSEK	-0.00113831
HPETGLFTL	-0.0478583
RLFIGGIPKM	0.0159952
IVASFFILK	0.0182909
NEEGFFSA	0.0265933
MEQVIFKY	0.00793102
TPVDHPDYPL	-0.0222926
KLPEGTLGH	0.0131661
TEELAYLK	-0.0078466
ILDPHVVLL	0.0056975
HPNVQKVVL	-0.00172662
EPEPFLRLAL	0.0147435
GSSSVFSVL	-0.040756
FPQEGMHQM	0.015721
TEEIIQVAF	-0.0198086
QAEEGQYSL	-0.0064135
GTYSKIMNH	0.00957018
QAISQDVNL	-0.00417144
LPSFDAHLTEL	0.00408908
LPQEDLEAL	0.0616943
HFDLSVIEL	-0.0021903
HYDPATEEF	0.01471
MADGNQAQL	0.00879307
FPDFTNPTAL	-0.0274168
FPVGGPGTSL	-0.0710401
SIAPPVPLK	0.0212257
HAVLLVTQL	-0.026527
LPQDMVVQL	-0.147449
HPYLAQNEL	0.0106943
QVYEQKSLK	0.0338759
YVVQDDVVM	-0.0909972
FPNFDKQEL	-0.0140203
LQAQVRIGGK	0.0400192
GLSTVYLNK	0.00567717
TYDEIGVMF	-0.0164296
LPVGPENGVEL	-0.0190987
RTDGHTLSEK	0.0464834
IYDKFIAQL	0.00571657
FYDPDTVEL	-0.0445104
DEMKFITI	-0.0600341
HPIDGFLQSL	-0.0102749
RTLQQMLLK	-0.00309616
HPDSATGAMAL	-0.0264243
FPWNSHVVL	-0.127541
STRDWKDHKFK	0.0998375
TEAPVLNIQF	-0.0266031
TTNDIVISK	0.00740878
AIYTGMETK	0.0322068
SVKTSVPSSK	0.00872034
VPITDQHIL	-0.0218073
VLSDINLKK	0.0428581
AMREENGLK	0.0411568
MPFTTVSEL	-0.000591557
SLYAHPIEH	-0.0210295
GLTDVILYH	-0.0063314
KISDFGLSK	0.0217263
IVGDPSTAK	0.0334762
LPALEVLDL	0.0441627
GTLPHPLQR	-0.0163046
STYEKALGY	0.00990975
AFDNMVTSM	-0.00427484
FPTVVIYVM	-0.080384
AAFAHFPEL	-0.0545442
VVRNPIIEK	0.00263453
VFDDLESKM	-0.00874509
YPSINPPTL	-0.0213746
TVWNKPTVK	0.0427436
APVFRDYVF	0.0306869
FFDDLSDSF	-0.00757455
RISVSAASK	0.0184276
RVASVMQEY	0.000959271
SETALPGAF	-0.0191298
APEEHPVL	0.0117121
KLFNGTFLK	0.0445474
VMDDEVFM	-0.0206295
AFDEAIAEL	0.00585532
SFDGIIAMM	-0.0138803
TAFPGTDKL	-0.0122654
YPLQDPKNLIL	-0.0299667
AMMAIAIMK	0.0135337
LPFSDPAHAL	-0.00159563
TVYEGPFASR	-0.0014717
QVISDRQTPK	0.0241696
TFDAGLQAF	-0.0282234
DEEMAVKY	0.0285424
KVYDKAINR	0.0295957
NPQAQTITL	-0.0061235
NPNKTQPIL	0.0348385
MPPPPGPAL	-0.0864179
NPVEYSIVM	-0.0291683
QPLHEEIAL	-0.00564063
QPVQVPVTL	0.0286409
FPLATESNIL	0.0286423
LAYANLMLL	0.0199349
AVFEWHITK	-0.0291983
VTNPEPMGK	0.0201395
FPLDGHVL	0.000799188
DEHYILTF	-0.0282705
ALDSHPLSR	-0.057419
TPIGVQAEALL	-0.0440078
FPVEHVQLL	-0.0205371
TIFTARLYY	0.00469054
RLSSLRASTSK	0.075309
APFKFDMEL	0.0367634
VFDDTITEM	0.0064984
GTASSVSYPK	-0.0117503
QEQFLELSY	-0.00139685
APIFQDVLL	-0.0196882
SLYMKPPVK	0.00543376
FPEEDAEQL	0.00452174
GVSSIFIYH	0.0166654
QAMQVTETL	-0.00278777
KMSSSVISY	0.0124708
IPLDDPTLLF	-0.0630634
RVLEKDSVTLK	0.0439188
EADPGSAAP	0.00878845
DELPIEVDL	-0.0207385
LPLPNFSSLNL	-0.00908246
KLAAIPLQK	0.0617535
NEMEAPTT	0.000973042
KYDSTAIYL	-0.0026566
SLADYLTSAK	-0.0174987
AMMGAVAEK	-0.0295188
EPNPDDPLM	-0.011157
RLNSPPSSIYK	0.00576589
FAYTAKLIL	0.0239678
FAYTAKLLL	0.0239678
KNFDMVIVY	0.0137552
FPGPAGPSF	0.0103028
VTTEPSSLK	0.0115301
GVFLSLIQK	-0.0278976
HAVQTVETM	-0.02595
FVNVVPTFGK	0.00314963
SSFSGLLRK	0.00618974
LPIDGANDL	-0.0148201
DEKDFYLY	0.00474356
VKEAMAPK	-0.0289542
MPLSEDFVWM	-0.00833922
FPLAASGPTL	-0.0750385
KMMNTIIFH	-0.00985278
IPVDTVVNL	-0.014692
SMSAQLLYK	0.0127825
RYDDMAAAM	-0.0311974
KLYQSIIGY	0.0213439
DETAVMTKM	0.00605152
HAYPYPQMY	-0.0202531
HPEKLATVL	-0.00786018
FASSFKIVL	0.0137161
AVSPSSSEK	0.0419403
AVLTKQLLH	0.0411086
KGNSPLLQK	0.0287991
AALEKPLSH	-0.00732977
MPVVAGAVF	-0.0191765
AFDVHLNAF	-0.0217742
LPFDFTWKM	-0.00953615
IPEPASPQL	-0.00634474
FAYPAIRYL	-0.00934495
FPIAEVFTL	-0.00718179
SAFGYVFPK	0.0206026
DEVPVELY	-0.0174876
HASIVEVLL	-0.00712483
FPSNLVTEM	-0.0227339
SPEPGAVVL	-0.00575882
KLPNTVLGK	-0.013254
DEVDKVNQY	0.0374203
GTSGLILKR	0.0627325
KQYPPNTSK	0.0274114
IPMPDFDLHL	-0.00963714
DEFDDFVTY	-0.0194346
QALLDLHAL	0.0194473
GTYGFWYPK	0.0253504
VAGAATPK	0.0363648
HPALAIPEL	0.00433685
SVDDTIVAL	-0.0227031
EPEDHYFLL	-0.0123833
IPVPIVSEL	0.00573318
IIGPNGSGK	0.0244181
AISSVPLLY	-0.00156617
EPAPADGAAL	0.0486506
IVNEYAFLL	-0.0186834
GLSVAFILK	0.010043
KLLEAMGTSK	-0.043951
MPVINYDLL	-0.00447879
DPTDQPPAA	-0.00400442
YAYPYSYYY	0.0118322
SLLGYFPNK	0.0107613
FPAELGIVF	0.0152008
HVSLVQLTL	0.00105381
QVKEEGINK	0.0226446
TVYGGSDEL	0.00207313
MPTIPALAL	0.0223852
GLYTSLIYK	-0.013306
HVNWVVSEL	-0.0432622
GLAPSIRTK	0.108195
FPAAPAPKM	0.0206247
TTSGPTSEK	0.0456514
IGTLTALQWF	-0.158176
DEKSIITY	-0.00721168
QPEEVLVISL	-0.0180465
YPVASVDQVL	-0.0287874
HYDYIDVEM	0.0123354
SPSPMDPHM	-0.0264762
LPSDLLENVL	-0.0356415
TFDNEIVMM	-0.113109
IISSPLTGK	-0.040736
LPIDESNTIHL	0.0175846
RVYVGSIYY	-0.0299703
ATLKALRPK	0.0711054
QLFEVKVFK	0.0248333
VTYGFPIML	-0.00536527
LEQEMPVQF	-0.0174757
HPLFSEDVVL	0.00255953
FTDDSARTF	-0.0283978
FWDDSIVEF	-0.00225652
VVNSYPLAH	0.0104269
FPQSYIYEIF	-0.00245956
DEWHEHTAF	0.0148659
TASSVALDL	0.00255314
QAQKDELIL	0.0173544
SPLESDVSL	-0.0306746
HPNEGALVL	0.00968911
NEFIDASRLVY	-0.0573702
KLGLKSLVSK	0.0214844
KLGIKSLVSK	0.0214844
DDVILKEEF	0.0318543
YPVSLNINL	0.00533939
MPNQSIDVSL	-0.000866888
NENPVDYTV	0.000264049
IWDETPLY	0.0235648
QPYDQAHLL	-0.00440493
AVAEKMLQY	0.00357326
YSYGAIIIY	-0.0191986
SSKAAGTPK	0.0403896
SVASQASAK	0.00621502
GMNDKIVIEK	0.00798851
DEKNIQEVF	0.0152665
AAVAAVLYV	-0.00810811
FVNSQEWTL	-0.0215732
YSGQQSTY	0.00518039
AVAPAGILK	-0.0536531
FPNIVIKGSEL	0.00429334
ATDIPSSQK	0.00422667
YPNFLVNELIL	-0.00926184
YPDDRTARTL	-0.0168293
QPTNVSEAF	-0.0616083
GLFALPFGR	-0.00593036
AAGAGKVTK	0.0819669
NAAFPDTSM	0.00131221
QEVQPITSY	-0.0111908
AVSTPSTQK	0.0223867
QPEGMISESL	0.000341397
DENPQQLKL	0.0126868
FPDEFHLQTL	-0.00446323
MAQHHLWIL	-0.00530839
KLPHRLIEK	0.0325593
KLLPSVVLK	-0.00580097
SAASLYPVL	-0.0110116
REDITHTY	-0.0152435
RIFVYFITK	-0.0124076
KLYPLPSAR	0.0047204
ALDKNFHMK	-0.00309557
MVVDIVQEL	0.00656396
VAYMNPIAM	-0.029806
TTAPSLSGK	-0.0571968
IVAGSLITK	0.0355277
LLAEKVLAGK	0.0259621
KLATTILQH	0.00345018
RLLEYTPTAR	-0.00176305
HAVGPSTAM	0.0167022
KTHAVILSR	-0.00718133
QVAQMQLKY	0.0192939
HPYQPDPKM	0.0625448
TEESLRNYY	-0.00945902
HVAQGDATL	-0.0411478
VYDVAMKL	0.00873012
FPHLLQPVL	-0.0165282
AVVTNPKE	-0.0162639
KLYLPVQNK	0.0118351
KITAPLINK	0.0188626
KLLDDPSKQK	0.0252203
FEGNVFMY	-0.0384914
LPIATVEEL	0.00698138
AFDDVVGET	0.00417165
KLYEMILKR	0.0482627
VMDDFAAF	0.00353653
KFDDIRIYF	-0.00491933
TEDPDLPAF	0.00661349
SYDVTEESF	0.001655
NPVTSTNVL	0.000986843
FFDTASTG	-0.0181121
QVDTPIMTK	0.0126415
GLYTSVVVK	-0.00334228
FPGFFSPM	-0.0182487
FPSEDILLV	-0.00495554
GAVITGAVVA	-0.0277214
LYDEAIRHF	-0.0181123
DAFAKSLAL	0.0243848
GLPAHPREK	0.0215269
DELSFEQF	-0.0223508
GSFGKTLGSK	0.0260579
LPFAEAEAF	-0.019614
TPINQNVSL	-0.0192923
KIMKDILEKK	0.0215342
HEIIWPAGF	-0.0031301
HPLGSFEQM	-0.00617696
STPKTTVSSK	0.0340969
GLYGGLPPTH	0.00640446
HEGPVWQV	-0.00775775
EALGVGEVAL	-0.033317
KSSKPIMEK	0.0414441
VLYAGSGTK	0.0285136
IQGPPGTGK	-0.0142601
VVLTSGIPK	-0.00387231
SPEPSKIML	0.0029536
SVSTPLIIK	0.0173917
STAQRVTYK	0.015412
MPTSTILRL	-0.050157
VISSNTSLK	0.000154037
DEVQFEISI	-0.0263918
YAVTGDVKM	0.0010494
KTLDSALFY	-0.00322013
ILPSHTLEY	-0.0189125
MPNAVQKLLL	-0.0186561
MPVMILTEF	-0.0132844
MPFSPYEPLNF	0.024596
YPETLGRLL	-0.0483881
VFDTDVVNV	-0.0180888
FPSPPAFIF	0.00504199
LPSEHQTIL	0.0053316
RTVYVYLEK	-0.0199312
RLQHQQLYY	0.00146949
EERTFHIFY	0.000351874
FFDDPMLL	0.0242817
FAMYPPSMI	-0.0686939
IPIDQAGLFL	-0.0503795
EPVYIDLTL	0.00735981
VEIEFLPVY	-0.00732473
TASQVYETL	0.0123892
LPSMPEPAL	0.0338291
AVKPKAAKPK	0.0726342
NFDNILNSF	0.0599149
KTFHGLLTR	0.00987273
QVYMKPPAH	0.0307358
FLSAVFFAK	-0.00318525
KTPVSDRVTK	0.0315776
HPQTHETAL	-0.0218416
NVFATDAIL	0.00494129
NEMTTIHY	-0.00295263
RVAPRSGLAAK	0.0610173
SIFVPGTQK	-0.0118237
MPLPWSLALP	-0.000689314
NANDITQSL	0.00371439
VPLEQVEAL	-0.00832505
VAFITTVTF	-0.00336714
AVSLQQLTY	0.00251631
SVLGQAMEK	-0.0224925
MPEHVLTSESM	0.00875121
AVNSIFLSH	0.003533
FLLFPDMEA	-0.0479404
FLASVSTVL	-0.00191826
MEVPTYLNF	-0.028818
RTKKVGIVGK	0.0484351
MPFGNVISA	-0.0752609
MEKFLVEY	0.00855238
IYDFIGEFM	0.00987936
KYDEYGFL	-0.0890803
SEDTISKM	0.0412377
VLLGSLFSRK	-0.0914063
SAAPVAHLL	-0.00451969
TATIISENL	-0.0266947
LPEEVLLQEQL	0.00379448
RINTANSRK	0.0536649
LAFGFAVTL	-0.0223389
KVLSILLKH	-0.024453
QLHLPLSQR	-0.00497635
KLLPKILAH	-0.0129643
YPNGTSAAL	0.000417652
TEGVSETSF	-0.00211328
RPFERTITM	0.00736257
RFDSDVGEF	-0.00102831
IPFEQDEEIL	-0.0688779
FSFPGLKSL	0.00844496
IPEESQLVF	-0.0220278
SVELEDMEM	-0.0360059
SAIPHPLIM	-0.0136946
RLAEWKATKL	0.0336819
VFDTAIAHL	-0.00358487
SPVDVLQIF	-0.00515543
QLTSVQLLY	0.00232372
VIFVTTVWK	-0.0301404
SLPGYRPTTR	0.0243245
HPIFLLVVL	-0.0118238
RLFNAIIHR	-0.0125265
RTLNPQMLQK	0.0068618
FWDVLDSEL	0.00856978
GVYSGRAHPK	0.108579
AVKETSSVK	0.0367521
EPMGITLKL	0.0324807
QEVPIIIVF	-0.0275466
LLHLPLSQR	-0.0185652
MPLNTSIVM	-0.0244789
LPTFQSPEF	-0.000180756
DEALVRTV	-0.00969327
KLDSLLLFY	0.0182366
YEEFVQMM	-0.00488029
TATRVAHQL	-0.0881655
FATSLSIVL	-0.0132872
RVYEANVEK	0.0246905
VGYDRFVLY	-0.0203236
NEYIFDFEL	-0.00673269
KVYTHNLYY	-0.00590932
IPVDTVLTM	0.00117252
MPSVFQNVL	-0.0460261
TFDDLPARF	0.0144378
AVYPVFLFY	-0.0127078
GTADVHFER	-0.0205379
DIWKDLHAA	0.00788895
LFDDNIDIF	-0.0955744
RVKTNLPIFK	0.0355417
TPLSSTVTL	-0.0546359
SELQARETF	0.0053691
MIIAIPTGVK	-0.00100649
MPTGGGKSL	0.0295118
APMGNDTIL	-0.0501749
EELILVHDF	0.00396707
FASGLIHRV	-0.011828
AFDDIATYF	-0.0201035
NATTNAEVL	0.000707309
YFDALVKM	-0.0161502
LPALFGATL	-0.0241457
FPFHSAPAL	0.00174316
DAINDANLL	-0.0182105
NFDLTKNYL	0.00391693
LPSEGQPAL	-0.0123468
NETELTEL	-0.0175137
RVAELILHH	-0.0388084
LAVSENHIL	0.00265061
DESEQYLY	-0.00697464
HPIDSQVAM	0.00838769
FFDPAIRVL	-0.0347664
VEDIIHESY	-0.0118671
EEIEGLISA	-0.00917745
DEVLVAGF	-0.0140363
KLHDETLTY	0.0110262
SPHDISNVL	-0.00123859
IPYGERITL	-0.00154081
GLNQNLTLK	0.012017
EELQVANY	0.0118351
TVDNARIVL	-0.00636024
EEYLLRQVF	0.00988178
LQIDNARLA	-0.0034949
DELIQQSQW	0.00946139
RVYDLGKKK	0.0363343
KTFVLGLLH	-0.00810186
EPFTFAMEL	-0.0394599
NPIKVDPTM	0.00441091
VPYSTSASL	-0.0074593
YTPDWIFL	0.0190754
DEFKVDIRF	0.0254331
ITDPHSPSRFR	-0.00351695
IINESLLFY	-0.0363428
ALAIKVLNK	0.019741
KTSNLLLSH	0.012691
KLHEETLTY	0.034351
RAASVFVLY	0.0206659
NPISTVTEL	-0.0293044
ALLGTSGLK	-0.0121069
NPTEPDHAI	-0.0258763
TVGSAISRK	0.0189286
ALNFAARSK	0.0190412
RIKEVNETNK	0.0277488
IPSPVLVKL	-0.056368
NVTDIMLIL	-0.0191513
YASSSVQDF	-0.0150275
KFDPVGEIL	-0.0109702
GLTVPTSPK	0.0226538
IYDTHSLM	0.00610453
ILFFNTPKK	0.0122039
EPEKLGQAL	0.0155585
APQSLILKL	-0.0262756
NEAHAITM	-0.0392757
DEIENPHY	0.0135682
HAASVFLTL	-0.00229368
KTLITFVNK	-0.00490156
DDVLTVDY	-0.00698079
TVSDAILRY	-0.0185608
IPWLEEAVSL	-0.0239837
KLGPTVASR	0.0323524
KTNMPIITSK	0.0479875
SPEEVTELVL	-0.0125961
KLQQGILVK	0.022305
SEDKIWTSY	0.00161713
FAFDEIVAL	-0.0184827
TFDETVSTY	0.00161852
YPEFLANAL	-0.0171721
FAFEEAIGY	-0.00681504
YPVEDYLDL	-0.00773835
YYDVPIATL	-0.0100353
SVAQLLLSK	-0.000145875
YVTTSTRT	0.0336729
NASENDERL	0.00155662
MPPWENIWL	-0.0391717
YEELFPAF	-0.0317276
ALLSSILAK	-0.00166154
VFDVLDGEEM	-0.0173533
YPNTYIFDLF	-0.0153897
DELHYLEVY	-0.00469364
SVLGISTPK	0.0130266
VFEVSLADL	0.0232294
SIGDIFLKY	0.0247341
FPIHVQTSL	0.0161544
NIAGPDAAL	-0.00354407
KMAAWPFSR	0.0120736
DEINFLRTL	-0.0308464
HLAPYSDEL	0.0210796
NETLIVSKF	0.00214518
FVNDDRHVM	-0.0114771
RVYGQPSTK	0.0459593
GLNQTQLRK	-0.000955756
EFDNAGAM	0.0271975
APYSVDQSL	-0.0102747
GTHQQLMEK	0.0299776
NEITGHTY	0.0162626
EPFSEEATL	0.0139574
RLVTPRVLQHK	0.0637376
YDVKAPAMF	0.0239758
VPQREPLVL	-0.0245156
TAAPVQETL	0.00659136
SPIGDDVQL	0.001845
QPEDSALYL	-0.00197142
FENKFAVET	-0.0272743
HAGEAIPAL	-0.026144
AVSNSFLAY	-0.000353727
NELEIPVEEY	-0.0207397
MPSDQYEL	0.00840018
VPLDEKLLPQL	0.0162149
GLFTHTIFY	-0.0485108
VPFNIPLEF	-0.00547772
MPNLDSVTL	0.00675324
NPLVDFVEL	-0.013324
IPIALSGRDIL	-0.0136517
RFDYTNSEF	-0.00278768
TFDAQIVII	-0.0203392
SPNAEIHIL	0.0265589
MSKLISEM	0.00805956
GILEHTLFK	0.000110382
QFDNYGEEF	-0.0243246
MPLVEETSL	-0.0065501
VPTEGFQF	-0.00967934
FAIPLIEKL	0.00677644
VAFLGVITY	0.034755
SPNEFKVYM	0.00412788
SVRESSFVEK	0.023109
EASPVEPQL	0.0193881
LPFPKDASL	0.0307101
RTQAPTKASE	-0.000246454
RPVPFASEM	0.00738192
DELVGIDY	0.00210363
[truncated: 2,857 more rows]

## Sheet: O
Peptide	Log Fold Change
KFFTSHNGMQF	0.0291742
TEMDSHEEKVF	0.0392928
EPEEESERHIL	0.0320451
FYVDSDMVNEF	0.0230183
MIYDSLDYAKK	0.116229
DWYDVKAPAMF	0.034098
SAAAVDAGMAM	-0.0167841
EYVNDFDLLKF	0.012418
AEIVEGENHTY	0.0186339
SYMFVDENTF	0.043519
NYPETLGRLLI	-0.0069612
KTSTVPPSLRK	0.017267
IPDDDNERL	-0.00391908
DEDPTGNKALW	-0.0341059
IEDPQIQAHW	-0.0175787
EEFTHKDGVW	0.00113055
VFYPYPQYF	0.0194933
EPLAESITDVL	0.0186563
AQYEDIAQK	-0.0196231
GEVTNDFVMLK	0.0451761
SESSDSGSGFW	-0.0471829
HEDPEVKFNW	0.00977737
QPIDDEIYEEL	-0.0188319
DSANDGFVRL	0.00304388
GIYVQDVKTGK	0.0100586
HMDDGGYSM	-0.00197528
AWAPKPYHKF	0.0624113
HEIESAGQTW	-0.0364775
MPDQFDQAVVL	-0.0189587
TPDEIDHVF	0.00246264
YTQKSLSLSPG	-0.0349743
EETETVTKSY	0.058303
NEDNGIIKAF	0.0342421
LPSPAIDHEQL	-0.0111464
EETEQINKHF	0.0221245
SAAAVDAGMAM	0.00324199
NESEEVRQF	-0.0198141
VMSATFAKF	0.0401949
LPEEEQQRVL	-0.00529882
TYTQDFNKF	0.151519
FAVLEDHTL	-0.000332991
IYDPNLAFLRF	0.0160063
IYPSNMQTMLL	0.000633288
NFDDHGMM	0.00922267
ALYSGVHKK	-0.00811665
TVDDPYATFV	0.00281094
GESSFTYRAY	-0.00874466
GQILMPNIGY	-0.00665913
SEEAESQQQW	-0.0373397
TEQDSKDSTY	0.0454047
QPEHGPNTDLL	0.0102434
KLDVDAPRLLK	-0.0137851
GEWASGGVRSF	0.00271371
AEFKEAFQLF	0.0140049
NYSGAAEYLYF	0.00371017
EEVHDLERKY	0.0148174
KYILVVPLI	-0.0077976
EEQQALQKKL	0.095144
SEEDLKVLF	0.0237649
YVQDYEDFM	0.00319589
VYMPASSYQSL	0.012463
SESAQSKML	-0.00523633
NEIEDTFRQF	0.0227099
EEAENTLQSF	-0.0267119
YYITGNLETF	0.0191306
HPQIEPANQEL	-0.00682789
EEMDFERGIW	0.0305188
VYSQIPAAVKL	0.0376316
QPDEEPMDM	-0.00364851
FVDDQQTFF	0.00851321
EENTNILKF	-0.0226062
YVDDTQFVRF	0.0371236
APEEEDHVL	-0.0031063
GEDVETSKKW	0.0373839
KEQYQQQQQW	0.00986899
EETPLTAAQLF	0.00482321
MPESEEIAQLL	-0.00260595
KYFLWVVKF	0.0136261
AEGIHTGQFVY	0.0145817
TMAPPIKSK	0.0168402
EEEEALQKKF	0.0064474
FFSPMLGEF	-0.0695094
MPDNTAAQKV	0.0156156
IEQEGPEYW	0.0159126
SLSTFQQMW	0.0200762
FPEVYVPTVF	-0.0184285
HPEYGEVIQL	-0.00851611
IPITETEAYQL	0.0554547
GEYTLVVKW	0.015448
EWSPYTKIFQF	0.00560899
SESLFVSNHAY	-0.0228491
AYSTVPGYYSW	0.0101921
GEVNDIKTRSW	0.0342096
KAHLGTALK	0.108152
TYLPTNASLSF	-0.00126684
EESDLSRQY	0.0245707
VYVDFEGINF	0.00619954
GLYEFFRAK	-0.0582732
TEHYDIPKVSW	0.0439514
LYQFNPAFF	0.00298363
GLYGQTTGK	-0.00562268
LPPPSEELAL	-0.00975697
SAYEFYHAL	-0.028305
TEQSQIKGYVW	0.0013911
SEMNTDKQYF	-0.0357997
EYNTVASKF	-0.0119444
EYFSYPVSL	0.0744249
SFIPSSVPATF	0.014111
EEGSALKTSW	-0.0609589
APEEHPTLL	0.0636001
MPPHIGDQPL	0.00301627
QPDNIVYVM	0.0100524
FPEEGDIMVTV	-0.0026305
RSYVTTSTR	0.0141959
EPDPEFEAIL	-0.028397
AEMLPGVLQQF	-0.0336133
SEALALTQTW	-0.000998926
TENDIYNFF	0.00500572
HPEPASGLAAL	-0.00257529
EYMEHTYLI	-0.0594865
FFDEESYSLL	0.0117205
VPAEELVEM	0.00821438
KTIDASVSKK	0.00697126
VYLTDPQGLVL	-0.0340866
AYNDNWFITF	0.00971714
AEMEVKRESY	0.0222793
HPISDHEVTL	0.0118826
SEPDFVAKF	0.0249773
DVHGPDWNL	0.0727624
EEQPKNYQVW	-0.0010199
SEIDMNDIKAF	-0.00669804
SPDGSDPKL	0.0129426
TENSAKLHW	0.0141408
TYSNSAFQYF	-0.0251165
NPPPNADPNM	-0.0375919
LEPEELYQTF	-0.000720257
FPLDLDVKM	-0.0184262
SELFMSSFQSY	0.00810746
AYLEAYKEF	0.0444727
FFKPHWDEKF	0.043768
KVAGAATPK	0.0097381
EESLEYQQF	-0.0199744
YPEEDNEAF	-0.0383428
QEMEGTVKSKY	0.0013842
EYVNDFDLMKF	0.0161296
LPAAGVGDMVM	-0.00914138
AEQQVPLVLW	0.00431218
IFPPVVNITW	-0.00969804
TENTEENRRFY	0.0262856
AAAKPVATK	0.152849
RYLEKPMEI	0.0173074
HYPPVQVLF	0.02512
EEEGSALKTSW	-0.0142862
VALDFENEM	0.0338724
TEGGAPAKLF	-0.00599156
VPDHVVWSL	-0.00057327
ATYMRIYKK	0.116863
YPDTDVILM	0.0128346
VLPEGGETPLF	-0.0114912
VLPEGGETPIF	-0.0114912
NYASTFTWW	-0.0139706
SEAPSGESRKF	0.00259537
EEFQILANSW	0.0051668
QPEANPSHL	-0.00852537
TPSDEGISYIL	-0.0632545
MEQPIKVTEW	-0.0247501
FYLDQVALSW	-0.017704
SVELEEALPV	0.00382032
SENPGQTHF	-0.0142235
AYLPKILQI	0.0527907
AYIPKLLQL	0.0527907
SEEITTGSAW	-0.0328377
ATKKPAPEK	0.0558199
TFAVTDELVF	-0.0105654
VYTPTDTLVF	-0.00726469
QPTGENEM	-0.0111171
EEIREAFRVF	0.00624319
DPMMEHEM	-0.0111171
EEAESQQQW	-0.0394287
YPTEEEEQAL	-0.0139402
MPANGETVTL	-0.00284826
ADAINTEFK	0.0393951
MPESEEIAQL	-0.0414299
PWFQNSSVILF	-0.00515522
LPPEMEVAL	0.0419397
MPDTGPGSSSL	0.00900163
SSGPVDPMM	-0.00649345
LPAEEDSVL	-0.0365836
HPEEGDLDL	0.0585798
VEITELPVRTW	0.0261511
EPDEDAYDM	-0.00305903
SYQKVIELF	0.115798
SEDQVQIHTY	0.0164048
AVFPFKPPQR	0.0180682
MPEQIVVQAL	-0.0125394
AEGEINNVQW	-0.00297936
MPLEEGDTF	0.0225864
VYVSRPSHF	0.0229463
FPHDNVEDLI	-0.0104199
YPEGFEIHSM	-0.00759797
ASYGSTTTK	-0.0131452
SATLVDEVF	0.0121754
ALYGVVNVK	-0.00849923
YPETLVNLIVL	0.00187355
LGHEEDYAL	0.0309194
VPVEEPIAF	-0.0103966
VYGVFSIAEF	-0.0105833
LSYNTASNK	0.0375348
TAADDSSVKL	0.00628979
KVLDTIMATK	-0.0176606
YFEELITML	-0.010725
NPDPAVYQL	0.00505468
YFQNTQGLIF	0.0578728
IYDEDEVLL	0.0548026
LPAVFEEVL	-0.00979345
VALDFEQEM	0.0213337
MFDQSQIQEF	0.00334437
EYTDVYPEI	0.033104
IIYKGGTSR	-0.0109006
AEGTEEGARW	-0.00729053
HPSDIEVDLL	0.0145577
TYTSYLDKF	0.0781341
FPEEEAPSTVL	0.00760645
YYPTEDVPR	0.0712341
LPEDEGHTRTL	-0.0223647
SVASAAAVLSH	0.00320632
DVQGPDWHL	-0.0250748
LPDYTSPVVL	-0.00289645
MPFQDGQEFEL	0.067802
AENAEFMRNF	0.00468627
DEVIIPHSGW	-0.0254778
DPEEDEPTL	0.0172506
LPDIFEAQI	0.00570008
IYNGDMEKI	0.17946
SYDPVLNPVL	-0.0298583
NYISDPTILW	-0.00235477
VYSFVTPTF	0.00830818
TYTEFVPQI	0.0206278
MVDITQEPVL	-0.0830883
EEITTGSAW	-0.00407749
VVDPNDPQM	0.0104485
EQPKNYQVW	0.00105513
SISDKFFQK	0.0270513
DADDAVYEL	-0.00811557
EQPYKWEKF	0.139691
EDNGIIKAF	0.00598329
YFPEPVTVSW	0.0101293
AYTSQFVSL	0.0149446
DPMMEHEM	-0.0299556
RYFEVGAPVYF	-0.00180758
IYKPGQTVKF	-0.0145536
EPIFEDVMM	-0.0195517
ISFGAFVAK	0.00210666
KSYFSGLSK	-0.0158278
SVGESSSKGP	-0.0163677
FSEETPVVL	-0.00784211
FPASHDPDP	-0.00402383
QEVDASIFKAW	0.064251
TEITDDLHFY	0.0460392
HADEKEALM	0.0498574
EEDAALFKAW	-0.00930677
VLPNSDFLVHF	0.0151065
IPDTENQTL	-0.00806041
KVLFPLLTK	-0.0254519
YPEEISSMVL	-0.010583
YVQFEEPEM	-0.0143356
LPLTEHEL	0.0211952
AYYPAQGVQQF	0.0303449
KSLSLSPGK	0.129424
LYEEAFTVF	-0.00695151
APAEDPVFTIL	-0.0146867
FVVEHDFIM	-0.0143042
NYKDLNGNVF	0.0196862
YYVWLQHTL	-0.00114745
KYLEHPLLL	-0.00407225
QYNTYPIKL	0.12341
VFTNSSWLW	-0.0883084
TYLDIPLVI	0.0139144
NAAFKDVAL	-0.00588303
SLSTFQQMW	0.0128368
SELIAKIPNFW	-0.00674681
VIPATYYLW	-0.00518784
SELVFGAKQAW	-0.0342725
FVDDGTETHF	-0.0424817
EYPSGINTW	-0.0744635
QELQEINRVY	-0.00630501
TATSVQDVF	-0.0274566
EYLIVFPKL	0.0503731
DYVPPELITLF	0.000930296
TEMNGKNTFW	-0.0096403
TYGMVMVTF	0.00586897
WPDESFDEM	-0.00999799
GTNKVASQK	0.0431677
AIRVTNPNARL	0.0243784
SFITSSWTF	0.0294997
SYGSVFKAI	0.0294187
EEAYTTEHW	-0.0700068
YQDLLNVKM	0.0816831
AMYDKGPFRSK	-0.0271593
QEAIQDLWQW	0.0132902
SEQSVTQSF	0.0290524
MEQEGSEYW	-0.0330739
EWASRFWLW	0.0344335
IYADNQVMHF	0.0118308
FVDPNGKISL	0.0296833
SEFIDSQRVW	0.0239962
QPEGEEPEM	0.010137
SPDENENEV	-0.0244375
SEDGTVRIW	0.0457287
SEDGTVRLW	0.0457287
EYGKVEFVF	-0.010582
EEMNTWIQAI	-0.0191223
EIVLTQSPGTL	-0.00507698
YYPNPPLVL	0.0119452
IPEPIDPLF	-0.00267894
AEKVIGAGKSW	-0.00619105
EPDAVHVVL	0.0125454
YPDPEVVWF	-0.00502337
KAAGAGAAK	0.0365839
SGDPAEYNL	-0.0020184
EEIASSGTSY	0.000172226
EEIAIIPSKKL	-0.00513592
HPDVEVDGF	-0.00415
TEADAEKTF	-0.0028343
AMNREVSSLK	0.0130302
VYVLTNLAYF	-0.0279351
FYNSFLEQL	0.0239144
GESQTLQQF	-0.0179594
YYTDIMHTL	-0.00401308
MPVLEQSVL	-0.00310284
NPDSSEPVV	-0.0261114
AQYEEIAQR	-0.0389752
STGDVNVEMN	-0.0900371
ALEEQLQQIR	-0.00945164
VAPEEHPV	-0.00746638
YYQPLVHLL	-0.032079
DEFSHQVQEW	0.00455618
LPQEEDYGF	-0.0023922
QETQALQQSF	-0.019542
LEGNPDTHSW	-0.0345612
QPDPESVVL	-0.00320183
EEPTVIKKY	0.0107747
TYESIFSHF	0.0022265
LPHTDFTL	0.000508951
EPTEDSGISL	-0.0109851
RIYGESADAVK	-0.0171702
LPDEEQEKL	0.0225359
SYLPFTEAF	0.0209621
DPDSNPYSL	-0.0207245
EYIQFVPLL	0.011741
LYSEVDVHF	0.0337109
LPEPEPPGAM	-0.00352256
EEASLLHQF	-0.0351181
LPDDPAKTTM	0.0353428
TPNEERNVM	0.0131965
FYASNFSLW	-0.0362305
ALPSRILLWK	0.0920202
QYQNYYAQW	0.0355246
VENNPAIKW	0.0146113
TTYPNTYIF	0.0122081
ASSPGGVYAT	-0.0225142
EYAKIEETM	-0.00158822
RWSPVRPLVF	0.0112509
EEMPLNVADLI	-0.0358528
MVETHDPIL	0.00458928
TEGDTQLNW	0.000298352
DVFSYEVVM	-0.0047817
YPESESIMM	-0.0329619
YPDSHLPTL	-0.00596317
SYQSVFLFL	0.0229959
IFDLQSNTVL	0.0363742
FLDGNEMTL	0.023068
DVESYDPVL	-0.00328448
VYSFGFERL	-0.0124756
SADPEEYDL	-0.0150258
EEQVARESY	-0.00138097
NIEGPDAKL	-0.0195005
EEGMYVLRW	-0.0169402
KYTPPPHHI	0.0954716
TYAPLFSLPSF	-0.00898198
IYSVFRNAASF	-0.00338887
MINTDLSRIL	0.0181096
LPYVGKELNM	-0.100691
HEAEVLKQL	0.00488504
LPDQDEMDL	0.00469635
TYNQKHSLF	0.0611475
SYNPAENAVLL	-0.0078683
QVVEEDPEL	0.0106559
RPEEDAAALEL	-0.0525668
EEVYAGSHQY	-0.0274275
SYIDVAVKL	0.068619
GLNVSSISRK	0.048055
IPAEADFLL	0.000876889
SANLEEVTM	0.0115149
IPMDPEHVEL	-0.07282
TVRPPVAVK	0.120707
KLFTSTGLK	-0.0487369
VEQQIQKKY	-0.00951948
SPMEMEDAL	0.0111747
FFDPSLLHLL	0.0355028
LPVEEEAVTL	-0.0107358
NYDLALKYF	0.112889
VEQNTLQEF	-0.00924171
AETPDIKLF	0.0486006
LPDEDLASF	0.0268321
VADPYVVIM	0.0037084
LPTSSQDEEL	-0.0117721
MVSTEPLAL	0.0831532
EELLGDGHSY	0.0206225
YYEYNHDLF	0.013001
KLREPNFTLK	0.00388517
YYGPLNLLTF	0.0250349
FPEPQEVVEEL	-0.0256433
AVYSHVIQKL	-0.0183217
MVSDEYEQL	0.0116169
SFDSVPVSL	0.020812
RLSPSPTSQR	0.0187086
AVYGGFKSK	-0.112091
YPESESIMM	-0.0316727
VEINIDHKF	0.0189648
LPTEKEVAL	0.00757424
MPLNVADLI	0.0198705
TATATNHVL	-0.00407714
GIYQGFEKK	0.034078
KYLTEGLLQF	-0.000501311
SENGVSKDVW	0.0332121
YPYDGIHPDDL	0.0107957
FPEDHDPTI	0.00387511
HPYVLTEDTL	-0.00601253
RYFSTSVSW	-0.0033017
NVDKDTPVL	0.0984032
VPQQELVEM	-0.00270026
DVSHEDPEV	-0.0124384
LADLQNDEVAF	0.00151514
FPTEQDNEI	-0.0226973
IPDDDNQVV	-0.0188193
YVSSPDPQL	-0.0345202
SYKNGFLNL	0.0433468
AEEQLLKHGW	-0.000768238
TYPQLEGFKF	0.00998975
ALPSKLPTF	-0.0214871
FVDLEPTVI	0.0106889
LPDTTGEIVL	0.0155384
DYLEVAKHF	0.0298398
VPILSEEEL	0.0219412
FPETTEEEL	-0.00365024
EYNPQHSLL	-0.0199796
AYQHLFYLL	-0.0173255
DEAVGVQKW	0.00241509
KFVETHPEF	0.00239738
EESPSGRGW	0.00105663
SETKGIWMW	-0.0389895
SEDNIMQVW	0.0284377
QPNGGEPFL	0.00396464
VYSGGVYLF	-0.129883
SYIEHIFEI	0.00504848
VSTGDVNVE	-0.0247151
IPFDGDLLSM	0.00546
FPDAVKQIL	-0.0254483
VYTSGVYHI	-0.0449127
KETADFKVY	0.0362933
AEQMFQGIILF	-0.0106171
AEKAVTKEEF	0.0305857
VLIQKQIFK	-0.0596182
STYGVTKGK	0.0128462
EEGPDVLRW	0.0202714
LPEEVSLQEQL	0.0214462
MPDVDLHL	-0.0203257
YYALEVSYF	0.0360591
FVEQHTPQL	-0.028398
SEIGGITIAW	0.00435381
NASTDYDL	-0.00604126
TWTPSALKF	0.0413793
LADAINTEF	0.0394023
AESIVVHTY	0.0215897
TYLPQTYII	0.0486504
ASYVSPVLK	-0.00153512
KENPLQFKF	-0.040047
NSSKDVAVM	0.0461317
LPDEASEAF	-0.0168925
DIHGPDAKL	0.0439774
IYDPNLAFL	-0.00415056
AEAEPEHSF	0.00318273
WLDPNETNEI	0.0142382
VADGYPVRL	0.0262241
YLSPVRSPK	-0.00665786
LPSEDPYQL	0.0132384
HADDFIQEM	-0.0217554
MEWQPEEQAW	0.0111307
TATKIEITM	0.00688382
MPELETLEIM	-0.0301759
NFDDYTVNL	0.0403589
YYTKGFALL	0.0980184
AYPPAPFMHIL	0.00966068
RSYSDPPLK	0.00491791
AEMGLATQAF	-0.00639134
TPDAMKAAM	0.00880139
MYPDVFAHF	0.0118487
SADEVQRF	0.0149774
EEMEAKQNL	0.0699314
IPDQETTSL	0.0162126
AEDLGGPYVW	-0.022375
QPDNIKALF	-0.00188234
VLNGNPLLH	-0.0108211
TSAPDDDVAM	-0.0203146
SLSLSPGK	0.0338298
FPEGLFYEF	0.0114425
AEKAPTNIVY	-0.010594
TVSEESNVL	0.0028914
HFDPEVVQI	0.0376638
YVDDTQFVQF	-0.00563651
MPFPTEEESV	-0.0420357
QYTHKIYHL	0.0238345
IPEQTYITL	-0.0103493
SEGGTVKNY	-0.0843993
VFTEVGEGVTF	-0.0197672
IYLDELQVI	0.0556864
SYIALPLTL	0.0296674
ILPGSLFRF	0.0141056
SYGPITVYF	-0.00650531
TYINPFVSF	-0.00693538
GLYKAPLSK	0.0173767
HAIETEEGL	0.0197861
SYGDILHVI	0.0839038
HPTDDTTTL	-0.0174088
GYGFGSDRF	0.0247655
SEGELVVKF	0.0219274
VPTEENEM	0.0118987
EEKNISSKY	0.0931118
TYAPETMMF	-0.0125759
AENNEFITW	-0.0143909
SAAAVDAGMAM	-0.0173459
QYVSAFSKL	0.0812274
AETTTLFQF	0.0072791
SEADARIFKAW	0.0321194
MPSEDVVSL	0.0152588
EEMGDYIRSY	0.0101803
YVDTEVEM	0.000919761
HPDQAQAIL	-0.0203944
LPEQEEEIL	0.00247321
IENEVVQITW	-0.00794818
SVPLPISHK	0.0213117
KLLNYAPLEK	-0.0111204
VFDNYSANV	-0.0162012
VYVTIDENNIL	-0.00309592
KKEVPAVPETL	0.0560159
AEVFPLKVF	-0.0169278
LPDSNYNTL	-0.0139424
SYLNSFFQL	0.00845776
TPINEGQTVL	-0.0125624
HPIAKEETVM	0.0146933
MPIEIEQKP	0.0116092
LYVPVMITW	0.0449137
NATNVEQAF	-0.0183352
IPEDVSGLVSL	-0.0280372
LPVEVQEVSL	0.0113693
FPESSAIEAL	-0.0103704
LPDMEVVGL	-0.00633542
TIYTSYKEK	-0.00307147
SPEAQPKTL	0.030099
YPTNSDFEL	-0.000895293
TEGRQDGHLW	0.0331725
HPQEENEPSL	-0.0247288
MPSDVLEVT	-0.000157863
EESYSRMGY	-0.00743424
TYLPQSYLI	-0.0139087
SWPDWALPRL	-0.0396703
KESPLLFKF	-0.0925682
VPEVYTPVL	-0.0125885
APSGGDPAF	-0.0248148
IYEPYLAMF	-0.0622089
KYGIVQEFF	-0.00549408
VVLYPLVAK	-0.00617335
TWFNQPARKI	0.0489777
DAQDAEAAM	-0.0248381
LPTENELTF	-0.0283184
SYPDLLPTF	-0.0453608
EEIQQRLAQF	-0.0239576
YEQDQKYSF	0.00167373
QYVTQINRL	-0.00783668
HPDYSVVLL	-0.00237159
YPVEIHEYL	-0.00265095
VYLDKFIRL	0.0495574
YPDGSKPVKV	0.0949891
VYLQEFELL	0.0136479
IYVTGGHLF	0.000325987
LPDGDHDL	0.0141607
IPDGDHDL	0.0141607
SYTPVLNQF	0.0335225
KYMPNVKVAVF	0.0101818
EPTEAYEVL	0.00745403
AESASEAAKKY	0.014128
KYITQGQLLQF	-0.00486359
SYRELFEFF	0.0814992
VQPSLFYHL	-0.0297486
VADPVEAVL	0.0106276
LPDHEYKF	0.00972732
IYEEEPFNF	0.0078791
TYFSAPGVMNF	-0.0165795
SEMDGAQHAAW	-0.028173
RYMPQNPHII	1.20037e-05
VFDPIGHF	-0.0233842
AYMREHNQL	-0.00409282
MEAPAAGLF	-0.0126645
MPDIDFNL	-0.00573655
EYGPVYSTW	0.0339628
IYSTQASILSL	0.00489463
SYLYGLLAF	0.00558203
FWDDAVKEV	0.0943935
YPDATPEEL	-0.00127483
SELDNVTFSF	-0.00410458
VYTVVDEMF	0.00245488
LYGKIAEAF	0.0123895
SADSANDGF	-0.0191228
YPSESSVLEEL	0.0207912
TYIPGTQITF	-0.00730623
GEAAISRSF	0.00470265
EEIDLRSVGW	0.0165197
IYPDLLGLQW	0.00218956
VYMDWYEKF	0.0304806
LPSNDEPIL	-0.0101367
SAPSADAPM	-0.0286093
QPDEEPMDM	-0.0277767
EPQPGEARL	-0.00937679
LPVEEFNEL	-0.0185311
FPEDVSEELI	-0.0130216
NEAGPPEGY	-0.00880354
HKEMPFPK	-0.0529108
VEELFERKY	-0.000519011
NPDLHNAVL	-0.0334479
SESAQSKML	-0.000508517
LYSGVFVAF	-0.00338232
YYYGNTLVEF	-0.00252657
HPDAVVETSSL	-0.0270943
LPVVDFNEM	2.4847e-06
AEQDFISKF	-0.0106077
EYIPKWEQF	0.0751071
SYVQTLVYI	-0.0208618
RSSVPGVRLL	0.006961
AYILDTLVF	-0.000222469
SEDGKIHVW	-0.00769269
SEPGDPKVTW	-0.0356431
FPAEDEFPDL	-0.0128376
STPSRPSSAK	-0.00699638
LPISIPEPVL	0.134191
NPAQDGEVQL	-0.00981456
MPETTETVL	0.0106291
EPMEQEPAL	-0.0115565
LPESVSIFSL	-0.0754383
QEDLRTFSW	0.0705633
RLFGTTVTFK	-0.0244268
VYPGYYLTF	-0.0197285
DYLEKYYKF	0.110534
FPAEQVDDL	-0.0372908
ALYQNVLFY	-0.0774252
APEERPAAL	0.0251296
RYLPTGSFPF	0.0417103
AEEAEPQGAAW	-0.017761
HVETGEIVAL	-0.00468256
DYIPASGFALF	-0.0280167
VYIDQTMVL	-0.0239331
EEQNFVQKY	0.0178654
HPEVAPDVRL	-0.00806182
MPLEEGDTFFF	0.00917224
LPVDLAEEL	0.0081406
HYLNVAFDL	-0.0119916
YPTVDSNSL	0.00409656
MPDHVIPEI	0.00280886
TIDDGIFEV	0.0229054
YPEGFEIHSM	-0.0213999
LPDVSLQEF	0.00750709
VYLPPEAFTF	0.00465283
RFEEKHAYF	0.0422842
VEVSPATERQW	-0.0125059
ITDPEVVFV	-0.00780202
IYKIGQGYLIK	0.0582833
MPSQFRDIL	0.0126815
TYIKSPPFF	-0.0229358
MPLEEGDTFF	0.000502478
SPEDYYTSL	0.0172417
YYLNDLERI	-0.012084
LPDLIKEVL	0.036486
AEGITFIKF	0.0590383
NVEIDPEIQ	-0.031008
NVELDPEIQ	-0.031008
EEFDFHVRW	-0.00143404
IPEGLPAVI	0.00420819
VPSEVEPFL	0.0241343
SPDEHEPLL	-0.0466711
EYSKYLQQAF	0.0562663
YYLTHGLYL	0.00274255
SAEPSPTVM	-0.00411893
EEGKALAESW	-0.00256703
QAAPDLHVL	0.0206507
FPPSDEQL	0.0223771
EPADDSSFSL	-0.0202068
NYQVQFVTL	-0.0226941
FYTFPFQQL	0.00814173
HPIAKEETV	0.0568934
VPDEETIFHAL	-0.00248209
KYSLIKGNF	0.0655914
QPELPEVIAM	-0.0218187
DPEQEEVEL	-0.00731066
EVDDPAVEL	-0.0272826
VEDELVKKY	0.0472076
SPEDGIHEL	0.0141555
AVASWSRIK	-0.0724591
APAPAEKTPV	0.0193492
EEQLKVHGF	-0.0321847
MPEKEPSVL	0.0183007
AIYGTRKFK	0.0594401
YPHPGSELPL	0.0161885
HPEGPDSTIL	-0.00964258
FPVSEELEADL	0.0051837
AYDPQTNEW	-0.0205308
ATDNEPSQF	0.00838052
IYEIIDNSQGF	0.0150639
KLYEQLSGK	0.00870323
SYIRPEDIVNF	0.046294
LADEVITVF	0.0614147
EPDSPPVAL	-0.0240031
EEMTLKQFL	-0.0141032
NPEENEAIA	-0.0117848
HVDGVAVTL	0.0413311
ATALPTGTSK	-0.010602
VYTIQSDVW	0.0231957
NYLPFIMEL	-0.0170543
VYSTPTPFF	0.00468944
AEDEGVSQRKF	0.0383256
EADQEDPQL	0.0171337
NPQFLDPVL	0.00111675
SAGPADAEM	0.0103014
IVDEAIYYF	0.00825954
MPTTERVTL	-0.0250262
YYVGFAYLM	0.00713924
KFSNIVDKF	0.0546916
NESDMIRNW	-0.0437918
HPDINVYIIEV	0.0137861
IYEPYLAMF	-0.00198112
HPDYSFGEL	-0.0124291
MPVDEEVESL	-0.0866927
EEYIPFKQY	-0.0242428
EEQLLKHGW	0.00110853
IPDEQIVVM	-0.103279
APETNETVM	-0.0067716
EELTVQVARVY	-0.0123423
AVKGIGSGK	0.0300181
FPDFQDSVQTL	-0.0226577
HPEDSEYEAEM	-0.0271416
SEMDSERLQY	-0.00416363
AFLYNDQLIW	-0.00592248
QELPGLSHQY	-0.0102669
LPDFGGNVL	-0.0170888
LATKTEVAL	-0.00303021
DAEHGAWAL	0.0125445
EYTLMRATF	0.00516327
AEDGLKHEY	0.0158606
KYLYVDKNF	0.0751423
FEYEYAMRW	-0.00551922
EPEADKGTVL	0.0138083
AYVEKVERL	0.0238452
GPHSPDPLL	-0.0202237
DEIERKFDKW	0.011848
FVAEYEPVL	0.0136794
LPDQDEMDL	-0.0314591
NAWDKEPVL	0.0450115
IYAPPLPSL	0.00132575
HPVSLEQYL	0.0270345
SYLEKVVTL	-0.00731697
AEELFARKF	0.00419405
FADQEVRSL	0.0251015
VAGGGGGFGAA	-0.0286213
QASLEIDSL	-0.0688257
QASIEIDSL	-0.0688257
EYLERAPEL	0.000246806
AYSLNFPLL	-0.00391305
DADEEKASL	0.0805077
LPVEDDIDL	0.00850893
SEAGSHTLQW	-0.0162839
TYLEKAIKI	0.0205226
EERDGVRFSW	0.00553181
VTYVPVTTF	0.0366161
NPASVEPTM	-0.00764655
LFDDKAVEI	0.0949559
YYPELAFQF	-0.020087
RVDGPASNL	0.0308995
LSHEESVSF	-0.0154892
EYSWNWNAI	0.014616
WYQTKFETL	-0.0417253
NELGVGGTSQW	-0.0197753
AYLLNLNHL	0.0256237
SPNSDDTVL	-0.022928
VYQVGGVTAYF	-0.0234823
SEEAEIIRKY	-0.00944563
QENMQIQSF	-0.016195
IEVNGKQSW	-0.038772
LPSEEMVM	-0.0167066
EYYDKHFTEF	0.0110571
HPLHNDPNL	0.0254074
NASNNELVRTK	0.00990188
ATAPPGVLK	-0.0445517
SSSKGSLGGGF	-0.0340408
AYGSLFNTI	0.0148465
QADSLERSL	0.0208555
HPLYVDVVL	0.0121418
VYIDKVRSL	0.0580064
NEQTLQRSW	-0.0121166
QEGPQYWEW	-0.0426452
KYQEVTNNLEF	0.0452159
FPVEDVFTLP	-0.0581319
FTDVSEQLM	0.00494114
HINEGETAM	0.00535209
LEQVLQWNW	-0.00259737
FWAPESAPL	0.0135214
SYMLVNENRF	0.00816729
SEDGLLKLW	0.0549071
QEDFGIFQAW	-0.00223332
LYVDFPQHL	-0.00384669
GYNVKFDMF	0.0181604
KYKGIFNGF	0.0387109
YYQSSVQYL	-0.023345
IPDSHEITL	0.000421955
LPDVEPAAF	-0.0495103
IPDVEPAAF	-0.0495103
VTYVPVTTFK	-0.025397
KLPDSPALAK	0.00802134
AYGGAFYAF	0.0127271
YYMIGEQKF	0.029575
DADPTEEQM	-0.00160547
SYAYILEAF	0.0197425
IYPSPTGVLI	0.00809166
NYVANTNVF	-0.0115778
EEETTRISY	-0.0365945
QEDEVMRAY	0.0228409
NVDPDSVVL	0.000544946
FPVRDGKIKL	0.0243958
TYPKIWVKV	0.0814122
KEQGQNLARQW	0.00436212
LYNWEVAIF	0.0710585
KLDHYAII	0.0149582
IPVTIMDVF	0.0141577
FPAEKESEW	0.0212619
TFDNSGEL	0.0385992
IYPEAVTMF	-0.0120733
FPELDSPQL	-0.0101182
AEQESARQL	-0.0168672
FSDEQLVTM	0.00766822
AEVMPAQWEF	-0.00632676
IPDEADFLL	-0.00346961
KYNDTFWKEF	0.0129307
SENDTYFKKY	-0.0128707
IPTEEAEM	-0.0546895
ATSNVHMVK	-0.0191531
AEDKENYKKF	0.0630536
VVIQDPMGQK	-0.0203413
TAVEGDEVSL	-0.00261451
MPLPEEVTQIL	0.00334482
RPSGVPDRF	0.0191478
IYGEGFQTW	-0.0164843
NPDDEEQVL	-0.00853742
QYVDFHNQL	-0.0117248
TYQSITERI	0.013716
IPVDENAVHVL	-0.0256881
GADNSVVRF	0.00981048
YPFKNDEVLP	-0.011812
MPDVDFNL	-0.00592527
GEEGSARMW	-0.0310972
MPDFDLHL	-0.00871319
QPDPAIGVHL	0.00974078
YPESNAEYL	-0.00506473
DVFADEFIF	0.0031902
HPDYSVVL	0.0226232
FAMEIDPSL	0.00846603
IETILVQSW	-0.00921456
VFDMAGEIGF	-0.0435618
VPATITDIF	0.0307867
FIEENDEVL	0.0363858
AEFQSIPRVF	0.0127918
EEEALAKKF	0.0117684
AEDDFKKVL	0.0519083
SYIELPAYL	0.0153435
PYNPILGETF	0.00671921
PYNPIIGETF	0.00671921
KQALKYFNL	0.0747442
VVDDEIYYF	-0.0144054
AGVGDMVM	0.0105132
MYIDDLPIW	-0.0147759
TEQTAPKIF	0.00407325
FPEPPYPDQII	-0.0331067
RESEYKQVY	0.0306628
NADPQAVTM	0.0379521
YPEEDYESF	-0.0252067
IPVWDQEFL	0.00314904
SIDRNPPQL	0.00908262
TAYMELSSL	-0.0134755
VYTSVVEEL	0.0100288
NFIPTIVNF	-0.00993773
SYANVKQWL	0.0471947
SPVTQEPEL	0.00592839
FPSDLDLDMF	-0.0158516
HPISSEELL	-0.00687035
MVTSLEESL	0.00862299
YVDDTLFV	-0.0420499
EEMIFQIPW	-0.00280567
TYLDKVENI	-0.0364877
NYIGLINRI	0.0234462
VYPTAVHVL	-0.0012045
AYLKAIVLF	0.00179177
IEAELNKHW	-0.0036539
AYMPHTFFI	0.0107215
APDAKSFVL	0.0222828
SYLITSVEL	-0.00215216
GLYPKPMPK	0.00161565
KTKLLGSTK	-0.0873359
LYGAPGVEF	-0.00556232
IYGAPGVEF	-0.00556232
VPENTMHAM	0.00184281
QDSVDFSL	-0.0640997
LYEPIWQNF	-0.00147166
VIDFDENTAL	0.00100886
HPDAMNQQL	-0.00643354
QADEEFQIL	0.00773373
LPISQESLL	0.00990227
NEDSQSIVW	-0.00730825
EYGFISQTL	-0.0198507
HAEPLAAVL	-0.0130221
YPQNPDHVL	0.00347996
QPDDYESYL	-0.0235406
EQELIYFTF	0.00324923
EYLPIGGLAEF	0.0471326
SPDFDNQTL	0.0162277
TIKEGSQLK	0.0119645
LYPQFMFHL	0.0108303
FVEDSKVVL	0.00695412
TAVAVFEIL	0.0118192
NVEEADAAM	-0.0369757
LYTVVVYDF	-0.00485011
IFIPALPATF	0.0057766
AEELERQGY	-0.029966
QEQGTHPKF	0.0142142
YYDNADKL	0.0351747
VFPDDMPTL	0.00987393
QPDVVVVEL	0.0270966
AYPYNFSNL	-0.0212059
FPAYERVLL	-0.0199839
TYDPTTAAI	0.00703846
FPWDIDEAL	-0.0287555
HPVGTDEEPL	-0.0163764
SPDEGQEEL	-0.0086408
QPYEPADPAL	-0.00617648
TLVTYVPVTTF	0.00919939
TYHPGVPVF	0.00890972
SETDMVRQI	-0.00840025
KYPSDLPYM	-0.074767
EEIAFLKKL	-0.0268112
LYPEGLAQL	-0.146128
MPDFDLNL	-0.00413875
LPPPEEEPL	0.00363977
FPASYFDEM	-0.0226449
LPDDTEALQSL	-0.0125371
EEKPNNPEF	-0.0264552
EAVVEYVF	-0.00201049
AVYGKAQNR	0.0156057
NPDEAEKAL	0.00668275
SEAGPNQTF	0.006672
EEQLQQIR	-0.0199112
AYELTQYYF	-0.0141284
YPEEDASAVL	-0.0192155
LEGGQEDFESS	-0.029883
YPEDVAEEL	0.012963
SADESGQALL	-0.00340177
LPDTTGEIVM	-0.0163463
YPYAEEVM	-0.0211751
SPAEFFELM	-0.00462696
MPLGSAVDIL	0.0104493
AEPGSVISW	-0.0259541
TPDGTENGDFL	-0.0292741
TYTDKLFKF	-0.0115524
SVDWPESSL	0.0253705
TATLHEPIM	-0.0152938
DANPETHAF	-0.0161557
MPQKERESI	0.0285615
YPDTDVILM	0.0021551
HLKRVAAPK	0.0837997
YYTPITPHL	0.018748
EEADGGLKSW	0.00665456
MPYPDETNL	-0.0225875
TQNPNYYNL	-0.00307151
RLRAQPVTK	-0.0807755
FVLKHKVAQK	0.0534606
QAVRQDPLL	0.00617871
AADEDEVSF	0.00913619
YPEEAYIADL	0.000815564
AEGDLIEHF	-0.00520706
LPDPFTPNL	0.0056855
AADPETTTV	0.0214773
IVYGQPRTR	-0.0170503
DPDNPLVL	0.00757121
AENQTVVKY	0.024502
AEQADLEQTF	-0.0123993
YELPTNTQW	-0.0316637
KIYDRQVTK	-0.0168766
EPDYVQPQL	-0.0114629
KYGQGFYLI	-0.00356588
RLRSSVPGVR	0.0293421
VPDSTYEMI	-0.0200111
HSLPQEPVM	-0.00263563
LPSGEDYNL	-0.0138266
WPDDKVHKL	0.00472626
AYFDFPELL	-0.0329948
LPNSGDSTL	0.0307521
QYNPKFQTL	0.0443474
EYTRALFLL	0.000151874
LPEKEGEEL	-0.0234291
HPTWGDEQL	-0.0264652
FPDYGKVEL	0.0441058
FPDGSFIQNL	-0.0270093
FEFPEFQL	0.0447255
EPDTNLVAL	0.0108907
YESDPVKAW	-0.00462432
KLNWTGTSK	-0.00258854
LPDYYDTPL	0.0256504
TELDSNWSW	0.0086993
KVISSNTSLK	0.0067833
HPYEVAEVI	0.0219322
RYLPTGSFPFL	5.97678e-06
TEGALGYAYW	0.0262982
EEENLLQVVW	-0.0282944
AYIQEFQEF	0.0206236
IYIKQIKTF	0.0136806
AELERLNKQF	-0.00522062
EELDGLFRRY	0.0268662
MPQKERESIM	0.0277805
TEVITGTLW	0.0335651
KLPNSVLGK	-0.0112231
SPEEIDAQL	-0.0195242
QEMDLVRML	0.00959625
RMWEIAIQH	-0.012818
SEEVVTHMW	-0.0336009
VVDNGSGM	0.0662758
SESTNQRVLW	0.00631143
AEFQRLPSY	0.0322874
VYTLDIPVL	0.024953
QEKGSQLQERW	0.0084319
LPENQAIQM	0.00429328
YTRPTPVQK	0.00506322
LPAEDEVLL	0.0454334
FPLSESQTLL	-0.0278312
DEEETYRLW	-0.0235043
EPDPEEWQL	0.0729647
HGVVPLAT	0.00213151
EYNKSWQTF	-0.00919401
EEDPNTHILY	-0.0643704
RFEEAHFTF	0.00527331
MPYSVIRGEAF	-0.0302567
LPDSIESAL	-0.00312667
TYVIYAHLL	-0.00390961
EEERTRQGW	0.0104162
YPEDSSSDGL	-0.0440027
QEEINEVKTW	-0.0250371
HYNSDLNNLLF	0.02332
EPAGTDPGL	0.00462987
TYKQVVDLI	0.0464087
VFVDSVPEF	0.00483157
PYFYAPELL	-0.0282163
RVFTGVVTK	-0.00719641
TEWQSGQRW	-0.0659431
IYAPKLQEF	0.091862
SETGALKTF	0.00518261
TYMKDLYQL	-0.00497868
EESEQIKTL	-0.0474413
NVEEADAAM	0.0532446
TVKEVGLLK	0.000873448
NADAIVVKL	0.051945
AYVEKVEKL	-0.016817
IYIWDLNNF	-0.00297233
TEVSLLRVGW	-0.00158483
IPENVDITL	0.00821839
NAEPEPRSL	0.046166
SAEQAKVVL	0.0160365
ALRPSTSRSLY	-0.00996319
VYAALQRQLL	-0.0129175
FPVESEAVM	0.00315164
AEITGEIQQY	-0.0290816
YYAADQWVF	-0.0151399
TADDPSLSL	0.00522413
LPVDDFNEL	-0.0212725
IPEGNEKAL	0.0218895
IPDEIIDMV	0.0270201
TEIDARAGTF	-0.0104922
QAHLEVQQL	-0.00604027
EEDNVQKNY	0.0691331
YPDTAGPEA	-0.00818614
IWEQHTVTL	-0.0330264
LPDMVVSHL	-0.00618121
LPDFSDPLL	-0.0145667
SPEYFEPIL	0.0199338
NYISDPTIL	-0.0228308
LPEEEEYAL	-0.0307236
DPDRMFVEL	0.00475537
YPEDFAIDL	0.0015044
LPEAFPITL	-0.0187802
IADEEQKAL	0.0479084
AETPQAKKI	0.0210988
ETTYPNTYIF	-0.00113859
TYDPETQEF	-0.0150333
AYAQLAYLVF	-0.00581975
LFIATSQKF	0.00681236
HPDPDAEL	-0.0104136
FPDAGEDELL	-0.00451863
NYLGSTQLL	0.0223736
RVYGGLTTK	-0.016693
SEDNPTPGI	-0.00361588
EEALNLATEF	0.00189275
VPVEEPLEL	0.000648826
VYSSDYFSF	0.0363384
SEQVQGAQKQF	-0.00698695
DASVEPDPL	0.0287109
QEYPDLIHIY	-0.0120499
MPSDQYELQL	0.00945158
YYLTFVQEL	0.00499555
AYEHKFYEI	-0.013645
EEEADRLITY	-0.00840004
SEDKSIRVW	0.0551975
KLIGEYGLRNK	-0.00572092
EEPDVIFQNF	0.00230765
AESVGAKHY	-0.00627491
QERDPSKIKW	0.0140016
AENEFVTIK	-0.0425494
AENEFVTLK	-0.0425494
TPVDDRISL	0.00778609
FVDEHEPSM	0.00129351
IPEEDQELL	-0.0041367
LPDADKERL	0.0278169
SYVGLVYMF	-0.0138687
NYLPAINGIVF	0.0102786
AETHIVLLF	0.00410025
AENNIQPIF	0.00577603
AYSRVQYQF	-0.0207982
LPEDDEPPA	0.0326637
QLDDLKVEL	0.106994
FPDRIMNTF	-0.045548
VYKGEEATF	0.0144672
QYLPYISYL	0.000645114
EELEERLVEW	0.0419354
SPEEKQEML	0.00943047
IPEEEQMGL	-0.0171551
IYGIFLTTL	-0.00370465
FSDDSDLQL	0.086026
GEASRLAHY	-0.00447958
MPQSMPEYAL	-0.00366828
DVQEMEPVM	-0.0106477
NYGDIELLF	-0.0223583
NPDNSFEIL	0.0102981
DADQASNIL	0.00378336
VADLQLIDF	0.0145331
IFDGNVAHI	0.00650731
SIFSKFTSK	-0.0308365
MPTQEVQEL	-0.0110568
EPEQFVVVM	-0.013068
YPEVRIVLM	-0.010168
EEYQGVIAW	0.0531537
KADGVPVYL	0.0501933
VGDGETVEF	0.0210217
RLLSPPLRPR	-0.00526699
RYIHPQQEAF	-0.0141888
VYSLWKTDV	0.0571993
YPEDVSEELI	-0.0152672
KGQILMPNIGY	0.00644628
EEFAFAVRF	-0.00530083
FPEQIAEKL	0.0174773
KYISKPENL	0.0207184
GLGPKASQK	0.0233065
EEANLMKTL	0.00248807
SEGNITKQL	0.00886402
TPESQEPQA	-0.00520752
TIDFPEFL	0.0202349
FYINGQYQF	0.0208295
MPDVDLNL	-0.00762717
IPQDGDYEFL	0.00783218
NEDNGIIK	0.0271637
IYPWVHVVI	0.00977196
SYPTFFPRF	-0.0281572
IYKAPSENW	0.0380191
EERAALLELW	-0.0174544
EPDLISKVL	-0.00860083
DPEEDAPVL	-0.0272084
MPEPQAPGRYF	-0.000939478
EELERGIRSW	0.00969285
TEFQMRLLW	0.0323302
SEMDKVRVF	0.0429137
FPVEEQDRVL	-0.0196404
TAVHDAIL	0.00330697
AFDLSQVLF	-0.00273121
IYELMQTEF	-0.0303884
EEITTGSAWF	-0.0193856
NESLFGKKY	0.111417
ALEERQRQK	0.0174204
LPDEVENPGM	-0.0275593
IADGGFTEL	0.014194
MPDHTDVSL	0.023643
HPDVAWDLM	-0.0167021
VVDEEVFF	-0.00800197
EEAPSQQGF	-0.0211578
VYLNSKLPSW	-0.00250021
MVEELEKAL	0.00844517
GPPDDEAAM	-0.00489967
DPTVHDDVL	-0.00291817
VTDEPVYIDL	-0.0927162
YVDDTQFV	0.0163288
VVDSEDLPL	0.0111794
VVDSEDIPL	0.0111794
FPVEVEVPM	-0.00277636
YYGSAAEW	-0.0573446
AYQSIQNYL	0.0303507
AEFQRQLHW	-0.0135572
YYDGKVMKL	0.0576441
YYITTRAQF	-0.045803
VLPKLYVKL	0.0743237
DAFLKEPAL	-0.00617285
QEELENGTAW	-0.019143
FPQEVKDLL	0.00838513
EEAEIIRKY	0.00728296
NADMSEEM	0.0311245
KYITDVVKL	0.0488408
FPIEAGDMF	0.0306453
KVANIILSY	-0.00227454
EEGNLLRSW	-0.0315944
AGDDAPRAV	-0.012046
VPVEEEEEL	-0.0225646
LEGEESRMS	-0.00323117
TASWPDWAL	0.0445472
TLDPVEKAL	0.0184562
EYNTIKDKF	-0.0138629
YPDPYGGEKL	0.0279469
QYLLVTALY	0.00819234
HPDFPTVLTAL	-0.0047315
YYPAGTQLF	-0.0631288
HYLDTTTLI	0.0406334
VYSAAILEYL	-0.0524607
EELGELLQQF	-0.0127476
TAVVMAEVL	-0.101993
FPSEITDTV	0.00112844
LPDQTFTAL	-0.0284916
LPEEIREPAL	-0.0309679
AEIDARNDSF	-0.0440113
YEMKDRVTY	0.0169045
DISAIEEAM	-0.00737566
LSYDQPRKK	-0.00414176
HAVIQEYML	-0.0142794
SYNNFFRMF	0.0459064
YPDTDVIL	0.000266733
SADEPMTTF	0.00232698
SEPEGEGQAW	-0.0183854
KYIDFDHVF	0.0205334
TITPIVLYF	-0.0172137
VFDPALNLF	-0.015517
HPEEGVVAEL	-0.00944567
NVSKLNILK	0.0661112
LPEETVDLM	-0.00402688
AENETNEVNF	0.0122617
EPEPGEPLL	0.0149835
AEESDLSRQY	-0.0130954
KLNITPTKK	0.00687366
EPVEEDAEM	0.0209159
SAVTEEAAL	-0.0244421
QYPHWAVYV	-0.00623223
YVVDDAAVL	-0.0225368
VYTYIQSRF	-0.0391932
RVAPEEHPV	-0.0199613
QPQSGEEAV	-0.0354065
QPERDWVL	0.0107149
KYGVVIASF	-0.00232467
EEKSIDLIQKW	0.0112193
QIEHEVSSS	-0.0352787
KEEAIEHNY	-0.00819548
NSDPYSVAL	0.0181472
AVDGNTVEL	-0.0144914
GEDLGVAFW	-0.0128547
MAEGKQHAL	0.00140971
IPQDPIDDAM	0.0192457
YYSTAVDIW	-0.0174783
YYLNDLDRI	0.00156179
NAVYTFETL	-0.0552894
RVKLPSGSK	0.0016362
LPEQSSDAL	-0.0019049
QYIDKLNEL	0.0177605
NEIVQSNLF	0.00384446
AADDTEISF	0.00139244
SPQSNSPVL	0.000464415
IPDSTAETL	-0.0376848
GESVLKLTF	0.00307789
IADEGTYTL	-0.00088179
GENDRGVSF	0.00155327
VPDHQDIAF	-0.00806916
TYFSTPLLL	0.0116307
YYWGGQYTW	-0.0372547
EENKLVKKI	-0.00848477
WVDEERASL	0.020287
LYVPVMITW	-0.0102209
RYPNKLDTI	0.0596307
ATYERVVYK	-0.00438058
APVLPEPIL	0.0452907
NSTEPDPLL	-0.0286112
IANLEPVSL	-0.010662
VWNFPIDVTF	0.00783721
NYAQVLDKF	0.0190636
HPDEDAVEA	-0.016041
QYLPSPPLL	-0.0225461
ILDDSVEM	0.00355223
QPTGEEPAL	-0.00596707
LPDEFSPAV	-0.0142473
YTHEEYISL	-0.0216875
EYISTVKTL	-0.0122818
FAAFEEPEL	-0.00479353
YFLKGVLVF	0.0046462
GYGGGFGGGF	0.023056
MEGTVKSKY	0.024595
IPMELINEVM	-0.0125052
FPDAREQEI	0.0141266
TEWTIYQDW	0.0128009
TYLDLSSNW	-0.0201867
TAAEEAEAL	0.00268187
VFYPPNGVIPF	-0.00774784
SEDGKVQVF	0.043065
VYPEEHSRW	0.0232254
EPEPEPIVL	0.0216205
LKSPEIQRA	0.119682
FPDQVAIQL	-0.014878
RLYDLPAKR	-0.0123146
AEAAASAYY	0.00416332
APEDQVVLL	0.00442319
VLSPADKTNVK	-0.051448
VPQQPEQVL	-0.0127092
FPAYERVVL	-0.0257383
QAFIGEEVL	0.000986007
KYVHLFPKL	0.0168051
IAHLEITAL	0.00800851
FPQYVMDVL	-0.0496877
QYEPLFHML	0.0210934
QLYWSHPRKF	0.0552233
TAVIWEPVL	0.0152087
QADQEAKEL	0.0421223
MADEDYEF	0.00812122
SPQLREAVL	0.0405775
LAQAMETAL	-0.000120645
TPAESDFQL	-0.00499539
KYQIINEEF	-0.0105327
EVDHGDFEM	-0.0217473
TPETEETEM	0.0298279
QPSDEEELL	-0.02453
YFSTISSSF	-0.0280363
TADVTSAVM	0.00915179
HAPDKEPEL	0.0147345
EEIENAINTF	-0.0226013
DAIREVETL	-0.00236799
KYINEHSFNNF	0.0150562
FPTLEITL	0.0432484
NPDYSEEIL	-0.0017456
HPEPGTWDSF	-0.00665896
TAAMIDAVL	-0.0280025
VFQEHQTL	-0.0180789
SEEEFLRTY	-0.0144291
LYFHINQTL	-0.0234693
WPVDLVEKL	0.0300326
EDSLQAQQY	0.0184268
TADDPSLSLI	-0.0770681
LPVQPEVAL	-0.0073081
AEVQEGRAW	0.0260533
SEIEKNDVVF	-0.0290733
EEAQVRKENQW	0.00292811
WVDPNSPVL	0.0120387
FPEGNPAKI	0.00437625
APVETEPKL	-0.00569179
SPEPSPVTL	0.00918388
FPSAKDPTW	0.0140268
LPVNGEFSL	0.00611165
MPDLDLHL	-0.000451236
SFDLLPREF	0.0498649
NFGIGQDIQPK	-0.00663663
MPESEEIAQLL	-0.0220069
ALDFEQEM	0.0209074
LPEGGETPL	0.00876302
LPEGGETPI	0.00876302
VFDTAIAHLF	-0.00344591
KYEELQIT	-0.0380075
HPAWYGDTL	-0.00957889
SENKIVGIGY	0.00991931
NFGGGGGNF	0.00132654
SSFFDDPVL	0.031208
YPDQENNKL	0.0436445
KMGVAAHKK	0.0551128
YAEQLVVEL	-0.0116511
EYKFQNALL	-0.058181
HPQPGAVEL	0.0192074
VYSNTIQSI	0.00158803
VYSNTIQSL	0.00158803
FPTGDANSL	-0.00652874
LPDVDLDL	-0.00818965
EPAVYEPSL	0.0341835
HPDKEIEQL	0.018714
KEIGDVENW	-0.0049759
LFAVFQTTF	0.0231361
LPDEEHDL	-0.00435553
VLYVGSKTK	-0.0868808
TSDPTEATAV	-0.0175426
HPDPDAELQRM	0.00330592
YYAEVETRI	0.0417641
YYGPSLFLL	-0.0184755
LPYGREDVL	0.0135168
SYTALFPQL	-0.0294108
KGDSSAEEL	0.0352463
LPSQEVQAL	-0.00593193
LPDKWQHDLF	-0.0546073
VYGIFNSVLF	-0.00493747
HPDEDISL	0.00623256
AYDVLFHQW	0.0114636
IPAEDVPLL	-0.00742517
MIAFHDPEL	0.0147156
YADPVTDLL	-0.0436201
HPESVSQSL	-0.0064012
EESAIRVGF	-0.0116885
GYPEVALHF	-0.0796987
ISDHEVTL	0.020229
MPSVPDFETL	-0.015081
LPEFVEPFL	0.00568143
AYLSKAMEI	0.0442065
TEVTGHRW	-0.0252822
IPDDGDPSL	-0.00903364
SSGPVDPMM	-0.0053023
IPLHEELL	-0.00956458
LYPSIIQEF	0.0129018
AEVAAEKSF	-0.0017557
GTAAKSITKK	-0.0027471
LAIETEAEL	-0.0116648
NPSGESQPL	-0.0129914
NFDLSIEGM	0.0422393
EEIKQSHSF	0.014437
IPEVELVTL	-0.0802988
TIDDPTKQTKF	0.0529673
SEDEIKKAY	0.0984526
FPTPDPAAL	0.00312194
FPNEVSVVL	-0.0798119
KYLTAASYL	-0.0110412
TPSSDVLVF	0.00671855
EESSFATLF	-0.0504376
TYNKHINISF	0.00309236
LPAADPFAL	0.00441328
VYLTDPVLF	0.00310505
QPADAERAL	0.0131225
SVRPGASYK	0.0171225
KTFSEVLAEK	0.000620553
EAIAELDTL	-0.0139802
EEQPQGWVSW	-0.00298501
TPTSVLDYF	0.00380611
TPDPDANGL	-0.00806054
LPLAGEEEL	-0.0856655
FPDKVAIQL	0.00143361
MENGIVRNW	0.00970054
IVDDDDYFL	0.00820501
SPSYPEISF	0.00580798
KYMATVTSI	-0.0252164
VDTDGNGTIN	-0.0193738
IYILGGYSW	0.00767641
DAIAELDTL	0.0139581
GSFDATGSGF	-0.0398242
TYIDKSTQL	0.0240179
NYFHLAVAF	-0.00250088
VVDSEPVRF	0.0286385
VVDPNDPQM	0.00559969
DPDYENITL	0.0108796
FPSGETIVM	0.00392313
VPDTVVEPAL	0.0156585
KYMDVVKERI	0.0693018
EESQPAKKTY	0.031238
VPINVVETL	0.00307524
DVTSVDPIA	-0.00916878
SEIDKRVQY	0.0250711
EEVQFLKTL	-0.0118393
VEADDVRAW	-0.000601306
NPMTKEPKL	0.048356
EEIFGTIGM	0.0172774
TAVKNDYEM	-0.00546876
DIQMTQSPS	-0.00348121
MPAETIKEL	0.0539609
EEESPIINW	-0.0408277
IYPSNMQTMLL	0.0144208
EYLERAPELF	0.00670723
AYDNFGVL	-0.00395822
SAVPSDPAM	-0.0303421
VAEQDRAYL	-0.010746
LPAEVLDSL	0.0132613
FYEDVLPEF	0.0114565
KMAEVIGSKL	-0.0334306
AEEVAKLW	-0.0637543
TAEELQATL	-0.000502025
NPSSDVAAL	-0.0241946
NVKVDPEIQ	-0.0746878
NVDEGIYQL	0.0266457
DYTILLHNI	-0.00810076
SVTEVPDVM	-0.0243956
NPIGFVEKL	-0.0101254
VFTEVANLF	-0.00203676
KYFEKQFEL	0.0628337
EPQAEVTSL	-0.018184
FNDTFVHV	0.0127794
YPSMSDPYL	-0.00627841
FAENNFTEL	-0.0251586
VAIQAVLSL	-0.00368615
AESVSTLIW	-0.111132
VYAQVARLF	-0.000209319
VVDKPPSTM	0.0286119
VYGAAIQF	0.00458907
VYGAALQF	0.00458907
HADEKEALM	0.025333
SPIPTEDQF	-0.0292321
SYNTASNKTRL	0.0344067
QVDEVVDIM	0.00799608
NKNARATL	0.0844853
LPDGYEFKF	0.0287715
QETPLPRSW	-0.0209352
TPTEVKDYL	0.0301882
MKFNPFVT	0.0194119
KISALALLK	-0.0242544
MPTKTIEVL	0.0125189
IPEGTILTM	-0.0568316
KGDPVIYSL	-0.00965046
KYTKNIVSW	-0.05186
VYINLANLI	0.000579152
DVQEMEPVM	-0.00436031
EPSDEEPAL	-0.000786217
AEIASALGY	-0.00814712
KIKQVDSVLK	-0.0518314
FPHGDLTEF	0.00252831
NADTVSSKL	0.0252504
EEKTGNAW	0.00914754
AEDLNTRVAYW	0.0181862
MASEDKVAL	-0.0347631
EGHEEMVAL	-0.0104393
YPDSKDLTM	0.0314085
MPDSENPTSVF	0.0114818
LPQHPDVEM	-0.0138036
SASVENVSL	-0.0116665
SPISSDQSL	-0.0309817
FPDLYEPIL	-0.0126693
DPGPDFVV	-0.00099589
MPDEINIDEL	-0.000364383
SEKLGVMTY	0.0017836
EEAQFETKKLY	-0.0205572
IPAEDSEQL	-0.00650188
VPTEENEM	-0.0119833
KLGGVVSIK	-0.0328435
FVHQGETEL	0.00305119
MEKVEAIMW	-0.0157326
IPYEATEEQL	-0.0475042
AYLSGMLRF	0.0216302
HPDVVYETM	-0.140961
SPDYGNSAL	-0.0289889
SPDAPDFQL	0.00154285
TATTEDPEL	-0.0100662
FIQEIEHAL	0.0275772
ADAINTEF	0.0142817
KADSSPVKA	0.0650239
GQDGSVVQF	-0.0121775
FYGTFDVHL	-0.0367054
EYAVMLYTW	0.0199877
KYKDQPQQTF	0.0251574
AARVIIEKY	0.0759653
TSDPNAVVM	-0.00838911
VGAMEIVAM	-0.00655747
ATSQQPLRK	0.0136023
EEYERATRY	0.00731822
NASTEETEM	-0.00537095
YPDINFNRL	0.000479782
HPEWGDEQL	-0.0110105
GPDGGEEVSM	-0.00625356
NVGAPDVTL	0.00236462
MVDPLEATV	-0.0325578
RWPKKSAEF	0.0963012
EENDKLRQEF	-0.0226946
MPEELDISQL	-0.00800876
NEQPRQLFW	0.0206142
TVPEDTDPEL	-0.0159777
EPAEGEQEL	-0.0113682
EEKTISAKY	-0.000623553
AEIRSLVTW	-0.00214304
SLYDRPASY	0.0182113
KYLLTPVNF	0.0159378
LPDENREVL	-0.024219
MEGVEEKK	0.0496584
NPSVREFVL	-0.0829056
TYIPVPAKI	-0.00129574
QEQEAKQKL	0.0237378
EEGDRVITY	0.0043883
EAFVWEPAM	-0.0350888
AEMLPGVLQQF	0.00345194
SPDAQVPVF	-0.0151523
MPHDAIILL	-0.0199096
AEYVSAREW	0.00594054
FYPPHPDYTW	-0.0037605
SPAKGEPSL	0.00296522
LPSSDTLDL	0.0228925
MLDPLEVHL	0.00922136
EPDMIKQVL	0.0239546
FADPNMLDTL	-0.0192039
AEGDLVRLL	0.0269236
FLDTEEAEL	-0.00393853
YAIEVDPVL	-0.00470199
APQYVDFVM	-0.0171407
KYSDITIMF	0.0239195
LYSSEQLLI	0.00105754
YGDGGSTF	0.0147782
EESEIRYSTW	0.0456588
EDWIRGVEW	-0.0429126
RYLPQTYVV	-0.022663
LPAASEPVI	-0.0026758
IYLDTHFRL	0.00647558
EAALELEEL	0.0109623
FPEVEDVVM	-0.00541306
EEVALVQLF	0.0293789
MVTDDFVV	-0.0138423
KYPGHLAAITL	-0.0124293
KYLVIGDLLF	4.83089e-05
FPSVSDSLLQV	-0.0133729
AVLSKMLGK	-0.0750394
LPQTGEQEL	-0.017557
FFLDRDGFLF	-0.0139204
FFIDRDGFLF	-0.0139204
FFSPMLGEF	-0.0257673
LPEDFMESL	-0.00159476
EYLGKLVRF	0.0157174
EEANVGRGY	-0.0070454
SEGDITQKGY	0.00644428
EEHSKATQEW	0.00029952
EEQKTVALI	-0.0333853
FPDTGSLNL	0.0155995
EEGSARMW	-0.012412
QPEGEEPEM	-0.0534109
LPDLGGPRL	-0.0221109
GPSENDPNL	0.00236315
QEQEIEHHL	-0.0137359
YYTEFPTVL	-0.0144437
EELSRLSQY	0.0175327
VYDPSTSTL	0.00170373
YYGDVIWVI	0.00723421
QPVESDESL	-0.00264406
NYGLRTFLF	-0.0228533
MAIADEVEI	-0.00913406
FPETVNNLL	-0.00450872
HPGGEEVL	-0.0144529
LPAWEERETIL	0.0211655
MYSDVWKQL	-0.0403615
MPDSAAALL	-0.0504447
SPENEEHIL	-0.0226868
LPEDTTSVL	-0.0885024
VFDTSQFF	0.0326391
MYPDQVQLL	0.00520515
LPEEDSGEL	-0.0142714
VPNEELINL	-0.0242358
DTYPEEYAL	-0.0116924
IPFDGDLLSM	-0.0154901
TGQKAAPAPK	0.0557426
DPEGTENPL	0.00533749
SADELVTRI	0.0357849
DYIDSSWEL	-0.0125394
FYLPSSPNL	-0.00868233
LPLTEEEL	-0.0310289
EEIGSRNFF	-0.0154812
EYLLKVNEI	0.0113644
EYLIKVNEI	0.0113644
AALPFVRQAGL	-0.0327973
IYADVGEEF	0.0238405
IRLENEIQT	-0.0232924
IYDGSDFL	0.00545529
TEEEMRKLF	-0.000573972
TEPKWVSVW	0.0234501
NYGRVFSEW	0.0160474
NELNIIHKF	0.00755387
QPSPILEFL	-0.00274617
LPSSYELDVL	-0.018846
SYLEGAVYI	-0.00266873
TPDEDDHLL	0.00109948
EAAKPEPVI	-0.00797709
VYTKANPTF	-0.0188766
HPVKIGDLF	0.0121476
MISELEVRL	0.00829694
FPTKQESQL	-0.0491735
KYLQSTISF	0.0347508
DAAIEEVEM	-0.0101954
MPDFDVARI	-0.0646751
QATAQDPVF	-0.0194548
VYGFVREAL	-0.000711983
SPAEGSERL	0.0064162
FPISMSATEFL	-0.0192101
MPQEEVELL	-0.0210136
VSDSSALNL	0.00537846
NYLVLPNRI	0.00271912
QELLQTQDF	-0.00547142
MPVEAASEAL	-0.0124536
AEIIKEDLW	0.00398096
KLNNRQLNY	0.0121574
APQPPGDPLM	0.0120152
VPDDAVEAL	-0.0506346
VYIIGSSGF	0.0573466
LPELNPPVL	-0.0136458
NYMEVVSLL	-0.0392306
QVDVGSYVL	0.00726247
RILSGVVTK	0.0152356
LPDKWQHDL	-0.0198705
TSYVRTTI	0.0532226
IADPDEMRM	-0.000271494
NVTQHAVGIVV	-0.0153428
LPSYEEAL	0.00865828
VFIGTGHLL	0.00813429
EESFFILKY	0.00188868
EETEELMRKY	-0.00490734
EEQRELQKL	-0.0402206
ELPKHYFSF	0.0244786
HADDSFLVL	-0.025253
LYLKALEGF	-0.0544749
FFDEESYSL	0.0024938
FPSPVDAAF	-0.0326866
AEEAEKQLF	-0.00631369
KYPSDLPYM	-0.0352164
VYTQHQPFL	-0.0155086
NEDLIKHGW	0.0135505
SQPSEYYLF	-0.00496262
KYVSGEFRF	0.0260138
LPQQVQPSL	-0.033887
EEWLPRELW	-0.0076369
FFDPASIM	0.0145972
NTDQGVYL	0.0125529
TYPSPDIFLVI	0.00161863
MPDSGPLPLL	-0.0242862
SPAADNIEM	0.00145711
FPAEDWAGL	-0.015254
APDDDVAM	-0.0203787
RYPDTIALTF	-0.0131679
AEGPAAQEAW	9.97863e-07
NENINLGKKY	-0.0142023
MLWDAKLYK	-0.0176607
QEVNELLQKF	0.0876529
EEAEWQTRW	-5.55004e-06
VYTTNIQEL	-0.0123232
YYNGMVVFW	0.00148441
LPDTILEKL	-0.00204838
TETTVKTAAW	0.00252425
APETNETVM	-0.0331507
EEAQYQREY	-0.026891
EYLKVDAQF	0.0293156
EEALKQLAEW	-0.00256544
TSAPDDDVAM	-0.0257698
AEPWNHGKTF	0.0198849
LPDNDLTTL	-0.0282101
SADETWDSA	0.0074621
LATVTKPV	0.0591002
TADPLDYRL	0.0251479
EYPLVINTL	-0.0264366
MPSSREDFL	-0.00178656
IPVPYVEKL	0.00053128
LPEADVAVF	0.00857831
GEEGSARMW	-0.00381812
YPDLFQVNL	-0.00230554
YYISPRITF	0.0105819
YYISPRLTF	0.0105819
TEIPGTKVF	-0.0253531
YFPDKVALL	-0.0129892
TADVTSAVM	-0.00660104
SEIELFRVF	-0.00566828
FPDTPLAL	-0.0968861
TPEKSVVSL	-0.00127687
KEEEMRQMF	0.0076763
RTLEPLAKK	0.0102482
GEANGVWKY	0.0131524
REMPGGPVW	0.0373999
IYKGIPLQL	-0.00981398
LYFENAMRF	-0.0866026
YPSQDNDRL	-0.000959527
AFDDAIAEL	0.00954201
LPASLERAL	0.00921202
LPAGDALYL	-0.0132034
SYPDVSAMIL	-0.00614297
AEQEAQRAQL	-0.0414259
EEVKLIKKM	0.0475357
AELPQQVVQYF	0.000506316
RYIDRIHIFF	-0.0154853
EEMDTSERKI	0.00535746
KYLESFLAF	-0.0273741
IEGSGKQVW	-0.0473942
IPDEDDDVL	-0.0172746
FPDSMTATQLL	0.0302934
NPIEDEAVI	-0.00854394
RENEVLEAW	-0.0325172
KYLDIPKML	0.016062
GEVRLEKQW	0.0100173
NASEDRLEL	-0.000237984
FYPALWPQL	-0.145087
LEQDPEGLHLW	-0.0176808
SYPITPWRF	-0.0343526
EEGALSVLQQF	0.00764494
TPEEPEPEL	0.0643427
DALLEQAM	-0.0437608
LPSADAPSL	-0.0150242
EVHGPDWHL	-0.00806466
FADQVEEIL	-0.0119192
VFDVALLDL	0.0261775
ATAGPGTTK	0.00140005
IADPDQPVL	0.0337298
SPDSLAVSL	0.0891029
VYGFPVNQL	0.00342845
IASETEIAF	-0.0024351
YVYFTNELK	-0.0271073
HAVVQEYIL	0.0415289
KPESNEQVL	-0.0153887
YYNINQVTL	-0.00589606
NVDDPTGNF	0.0123686
ALSPSLKNK	0.0156569
KLDETGVALK	0.0199673
TYIQDAFQL	-0.00107122
IPDEVLQTL	-0.00580703
AETGSVKDF	-0.0126105
DYGIVADLF	0.0131266
EEEALQKKF	0.0157554
SYMFVDENTF	0.0128753
FLLALEPEL	-0.0007954
SPNYEGPLHSL	-0.0112468
SVKGGGGNEK	0.0148185
EPNNDAEAL	-0.0345806
MLAVPVRLK	-0.0199097
TAVEETSTF	-0.004209
QATAEANNL	-0.0072282
FYLISPSEF	-0.0192423
NADPLEVML	-0.0460855
GESLLIKTL	-0.0638448
EASEDASAL	0.00917479
VPDSPENEL	0.00246311
ITDPSVIVM	-0.0409685
DPENSPVVL	-0.0285156
VPAEELVEM	-0.0227378
APTDVLDSL	-0.101669
TAVQDNVKV	-0.0197155
GEVLISRVY	0.00151069
LYADIDAAW	-0.0140192
NFFPIAGLEF	-0.0288451
DYKPSFPKW	0.0818726
EIVLTQSPG	-0.0301319
SPEEFNPKL	-0.0162246
AYIERMNYI	-0.0172942
LPEDFSDAL	0.0113022
QYPFPLPVF	-0.0221297
SSDPKAVMF	0.0635303
KYSTTFFMV	0.0232272
YPINEEAL	-0.0358926
VYILQPEVI	0.00784699
LPQNDIEIL	-0.0527087
YYITTRVQF	0.00564
KYVADFSQF	0.0623351
QYDPYTDSRF	0.0571772
SANLEEVTM	0.00797363
EYPSVTNYL	0.00362525
SADPNVVDL	0.00666334
TYVGIGWLI	0.00737701
EETEYVKKI	-0.0891053
SAINEVEIL	-0.00560355
EDVETSKKW	0.0191692
YPLPEDPAI	0.0198895
IYVVGGYSW	-0.0190726
AEPEGTHSF	-0.0239599
MPDEPVEA	-0.018536
FPDAGEDEL	0.0323736
LYPAAIVTI	-0.0181494
TATKIEITM	-0.00874249
GAEDPETQV	-0.0165799
LYSTDFIVF	0.0155298
FPEVYVPTV	-0.00689766
SEDNRILLW	0.00231401
MPQAEKEKL	-0.0539615
LPDNISSVL	-0.00453923
LPEDSKAVL	0.0081444
FLGASLKD	-0.0103346
EENRQKLSL	0.00450901
TPIEVIVVL	0.0377224
QPDDLINQL	0.00717502
TYIQKIFRM	0.0281451
VADPYVVIM	0.0249165
KYPLLLDNI	-0.0162202
QPLEVEEKL	-0.010475
EPSPDFPAL	-0.0489645
YLDGEVEL	0.0199268
LPDNTNQPNIM	-0.0645248
RIGKVGNQK	0.0350625
LAAEEPHAL	-0.012798
LPDDGVEL	-0.0684522
SEIINSKNF	-0.0315632
SADDKTVRL	0.0505142
RTGKPIAVKL	0.00729484
QYPVIIHLIW	-0.0192797
LPDDFIDSL	-0.0223021
YTKPNPNQI	0.0163783
QAVVEEQVL	0.0273215
KYISKPENLKL	0.0244301
YYPGSGIAQF	0.0154354
APAESREVL	0.00083815
FPDDVPTSL	-0.00449864
QYDPTPLTW	0.0311864
AASALPALV	-0.00391794
TYGPITVTI	0.00776534
APTDIEEGM	0.0272244
EPEEHQQTL	-0.0206696
YYVGGEIVTI	0.0222929
MPDIDLNL	-0.0208838
DVSQLEPLL	0.0273647
MPPHIGDQPL	0.011119
AESEKSQKL	0.0107123
GIGQAGKEAE	-0.0204197
IYTLNLNEL	-0.0133838
KYSEIQQLL	0.0122866
SEVGGLFFW	-0.00465245
LGAVITGAVVA	-0.0220258
RYPAIIYNI	0.017018
IYPLLGATL	-0.00115334
GVRSPPGLAK	-0.039019
FPDVEKAEW	0.0072497
IPDELVIKL	0.001736
SPSPSDPVL	-0.0596701
IYAPQGLLL	-0.00167046
SEDSMKDAW	0.0460949
KWPETPLLL	0.0092717
SVNDGEPVL	-0.0069957
FSDSVKSTF	0.0512689
EENLLQVVW	-0.0371743
SEIESNRSF	-0.0304194
FPEDVSEEL	-0.022893
NYQKRFQNL	0.0287269
LPDQTLPIL	0.0242987
FPDGDQEL	0.00419672
VYAPPVGGFSF	0.00196305
DPDKEYNM	-0.00387419
EEQPPGAERTF	-0.0440309
GPMYDDPTL	-0.0104321
EPISVEVQL	0.0138682
KYPDSHLPTL	-0.00846492
MEGKINKQL	-0.00408497
KYLEESTIRHF	0.0186692
DPLGYEIQL	-0.0232015
IADWPVVVL	0.00125134
AELGKSVVY	-0.0335268
ATARVMTNK	0.019265
YYNPHLLLNTL	0.0163349
LFPRKPSAPK	0.0601845
FPLTTESAM	0.0291673
TYITSVSRL	-0.00659545
YPDPELEVQVL	0.00211984
EEMPATKGGF	0.00500988
EEQLQQIRAE	-0.023961
FVDTRTLL	0.0993548
FYGPQVNNI	-0.00802939
SEDNIMQIW	0.00307988
IYKIGQGY	0.0358352
QPVDDAAEV	-0.00656881
SIYDVKYLMK	-0.0080374
QEDRPGLHAY	0.00971736
FPDGLAHSDL	-0.0140081
TADSQPPVF	0.00535471
EVDPGSAEL	0.00810534
QPVGGDPEV	0.00823025
HPATAEYEF	-0.017545
SYIQRLVQI	-0.0277222
LPAPAIRKEIL	-0.031158
MPTSQSPAV	-0.060662
LPDHINIVL	-0.0823397
YYLDAVVSF	0.00320018
FPVRDGVVL	-0.0191873
NELQSIQRL	-0.031884
SEPESIRKW	0.0126273
QEQEIEQRL	-0.00591457
AENPGKYNI	0.0119595
DADPTKSAL	0.0403958
AEIPQQVVGY	-0.0297325
YVPPPVATPF	-0.0206447
ITQIEHEVS	0.0128823
EERGFDKAY	0.014147
DYTEGWVEF	-0.0556023
FIDQSQSL	0.0284402
LPDKGAQRL	0.00630189
EEDKLEQIKKW	0.0515398
KADGSPVKV	0.0229287
FAVEEGDHL	0.00528454
EYVEKFYRI	0.0439878
FAEDITTGQVL	-0.0544268
FVDFEGISL	-0.00964016
DYATIFNNL	0.0138461
MPETTETVL	-0.00460871
SLEEIYLF	0.00159555
KVSTSPLTK	0.0192434
VPEEKAAEL	0.0177667
TATLIEDIL	0.00957374
EEVDQVARAY	-0.0220578
EYIRALQQL	0.0492312
[truncated: 1,211 more rows]

## Sheet: P
Peptide	Log Fold Change
SYVTTSTRTY	0.0251555
ETFGFEIQSY	0.0313721
DTDSAIGSFRY	0.070519
SAIDTWSPSEW	0.00487845
DVYNSEYYHF	0.0680808
SSATDAAIRVW	0.00847233
NTFDGSMYSF	0.00806168
EVVGPEGMEKF	0.0327174
DVIHEVAHSW	0.00115048
TVAFVPISGW	0.0300523
DTYDDRAYSSF	0.000851075
YADYSGQQSTY	0.0190473
VLDSEGYLLFY	0.0315365
SADGEDEGEEY	0.0100365
ASLSTFQQMW	0.00991198
ELFMSSFQSY	0.0147686
FTAGPDEVRAW	0.0244465
STDSSYQMY	0.0152302
TTDFPGNYSGY	0.0272982
SSDSVGGFRY	-0.0131567
YTQQATQSY	-0.0349275
VSFPDVEKAEW	0.00281547
VTEQDSKDSTY	-0.0216799
SVYSIVPQSW	0.0202769
HSFLYQPDW	0.0470448
DVFSSKGMTRW	-0.074969
TDTSGYGQSSY	0.0133012
ETDEKDFYLYY	0.0303549
YIEGGTASGFY	0.00954941
HTDDPLTWDY	0.0317988
ELDPLTGEWHY	0.0329867
YFYPYGLQTF	0.0226707
AIFDDSYLGY	0.0192549
YTDHQNSSSYY	0.0328378
SSEQTFMYY	0.00711544
SSVSGSTGQW	-0.00719791
GIYEGVFKTY	0.00141358
YSQSQGDSEY	-0.00227154
DTVDKIVVQKY	-0.0431162
YYSQSQGDSEY	-0.0139879
DTFSGIGKKF	-0.0466551
YSDLNTQRPYY	-0.0154621
SVTEIQEKW	0.0179052
NYYDQGYGNY	0.0220417
ETVDSGYRSF	0.0519949
AAKNLQEAEEW	0.0145176
TFPGFFSPM	0.0180726
LTDITKGVQY	0.0311859
SSDVGHDEY	0.00573161
QSQGDSEYYDY	0.00769714
DAVTYTEHAK	0.0555275
QTDPSGTYHAW	-0.00266061
YADGESFLGY	0.000137031
TVDPASLWEY	0.0574878
ITSQVTGQIGW	0.0097493
TTEESLRNYY	0.0191761
QVDPLSALKY	0.0874148
SSYGQNYSGY	0.00437031
YTENGGGQGY	0.0109332
DTDDVTYQVY	0.0106111
ATKVLGTVKW	0.0124535
QSYEGYEGYY	0.0189628
DLVSEYQQY	-0.0153094
DTDHYFLRY	-0.0184706
SFPEVFTTY	0.00230497
SFGSGAGSSSF	-0.0189771
EETGDTLYAPY	0.041265
VTDMSDAEQY	-0.0243821
ATESVSLYYY	0.006526
ESDEVELSY	-0.00216301
GTSYVVGETW	0.0118411
SYYPTSSSTSF	0.0066262
NYIDKVRFL	0.0450712
EVFHPTHEW	0.0117496
DVYSSDYFSF	0.00418386
TSFEQHVLW	-0.0198884
DSDGSFFLY	0.0804709
YYYDTHTNTY	0.0381043
EVFSGDGRNY	0.0187569
DAYVLPKLY	0.0403044
SVSSSYLAW	0.00268142
YTDTYTEAY	0.00491737
ETIQGTGSWGP	0.0114153
DSYSQNQQSY	0.00629227
QSDPTQSGMY	-0.0191744
VGLPAAGKTTW	0.0134198
EFANFDFDVW	-0.00730973
SSDPNAVMY	0.00771327
ETVFTKSPY	0.00084614
EVADYEATTF	0.00538287
DLPSNHVIDRW	0.0304526
NSDPGLAVGY	0.0192595
ITSQDVLHSW	-0.0169365
IYPVNAISF	0.010942
ETPSWTGSGF	0.0395571
ATDWGDTQAY	0.0096766
RVDPIGPLSY	-0.0536017
IAANEENRKW	0.00401201
RVWQWDEKW	0.0100158
SLDGDLAGRYY	-0.0174943
NMDNMFESY	-0.00539685
QLDTHMELY	0.00753382
YTEEDAASY	0.0176192
HSDAVFTDNY	-0.0747508
VVYDGEHLGSF	0.0204188
TSSYTAQEY	0.0108072
MSFVQKGSW	0.103094
STYDGFGLAW	0.0153108
EAYPLPGVTY	0.0156652
YMIDPSGVSY	0.0188934
TTAVEVAQRW	0.0205868
GTADGNTWMW	0.0107104
ISVPIFKQF	0.0119098
SVIDSAELQAY	0.00295126
LLDQGQLNKY	4.43684e-05
ELMYGGVSSY	0.00201777
ASEFPGAQHY	-0.042471
LFMSSFQSY	0.0156719
EIFGFSNNYW	0.022662
ATEEAPYWTY	0.00892602
YTDNLVRVW	0.0180776
YTETEPYHNY	0.0314902
DAYSSFRSV	0.0175567
FTDEEVDEMY	0.0114068
ADGAEAKPAE	0.134279
SVMNPKPSSW	0.0378481
VVSSTVTQLSW	-0.0228557
YSQDYQQFY	0.00915603
FLDASGAKLDY	0.0196239
GTYENLIHVW	0.0162474
EQIGHILVSW	-0.000835211
ASSPGGVYATR	0.0870605
STFDGTSYTF	-0.0104908
TAAQITQRKW	-0.0173797
AVVGQYQSY	-0.00159642
ASLSTFQQMW	0.037249
HTADVQLHAW	-0.00776485
VIDSAELQAY	0.019887
LVHAVQALW	0.00484184
ATDPDDTHAY	0.0866597
ETFDGVIYGF	0.00727066
TVYTGIDHHW	-0.0102614
ELMDHGIVSW	0.00669767
VTEDGNQHVY	0.00950271
EVFMHVSTAY	0.00370195
HVITGLLEHY	-0.0178397
AYPEYLITY	0.0179264
SIYDDSYLGY	0.00910332
NLDQATRVAY	0.0241182
HVHSEFESF	0.00193501
TSDTQWGWFY	0.0152745
DSFSDLYSSY	0.0181351
YMENGGGGEY	0.015061
SSQFGGGSQY	0.0288839
TSVPQGHTW	-0.0447944
AYPYYASAF	0.0086838
DSYTPKVI	0.0208124
NTDANILFY	0.0362786
SSDPASQLSY	0.0420427
VTDGPGNYKY	0.0150875
SYGGQQQSY	0.00486694
FYPGASPTEF	-0.0171712
ALDENGNLWY	-0.0519487
GVHTVHVTF	0.000127426
DVDFLPYMSW	0.0174377
NYIEFTRIL	-0.00888825
VTNPHTDAW	0.0122436
EAYSAKIALF	0.00647803
VTTVVNPKY	-0.00474963
ASFDGRISVY	0.021644
EVAQQGTMW	0.00054743
SSYSQQNTY	-0.00542866
GTHKVTVLF	0.0112465
YFPENVKAM	0.00548825
KSDVNKEYY	0.0164408
DSDFFTSYY	0.0218447
SVVDDWIESY	0.031391
QSDPKPSQY	-0.0151519
TSDSTVYDY	0.0117046
ETVSGLKGY	0.0124314
TYNTQVNFM	-0.0103848
FFPDGEDRPV	-0.0875359
NSDVSLLNY	0.0150975
SVYPGAYNAF	-0.101099
EVVDFSSHY	-0.00567273
SYLDKVRAL	-0.0662724
TTDLFGRDLSY	0.0320141
AYSNMGNTL	0.0102342
EAIETDIAAY	-0.0130791
MTQIMFETF	-0.0100953
GSDDTELRY	0.0118424
KALTLSVVF	-0.00473076
HTFQNDIHVY	0.00295771
IIDHHDNTY	-0.00144583
YQDPDATSLKY	-0.013235
VSWDGNPERY	0.0359174
DPPPGSHVI	0.0141457
YGNYGYGQGY	0.00825212
NVFGDGPYSTF	-0.0127139
YSDSGLFGIY	0.000579855
QTDDPDVGLAY	-0.0153041
DSFNFNPHKW	-0.00788373
MMDPNSTQRY	0.0394961
QSDYYASYY	0.00510143
AVYDGSWSEW	0.00176253
DVRALPWLPW	0.0229098
SYQEHVKQL	-0.019042
TSSKPDPSQW	0.00432739
ITDQNSDGY	-0.0406734
ATEESDLAQQY	0.00496568
GTYIVTITW	0.0169951
QTEDNMLFY	0.025311
GTYMGHTGAVW	0.0118763
EVIDLMIKEY	0.0187988
EITESGRIGF	0.0170787
NSDNNTIFV	0.0120194
EILKEMTHSW	-0.01824
DAYVLPKLYV	0.0408141
KTYGEIFEKF	0.0185119
KSMWEKGNVF	0.0426587
STFPGFVSW	0.0131205
YTAVVPLVY	-0.00694653
TTDFIFNLY	0.00222397
TVQTTTTSAW	-0.0170154
DVSSSVYSTW	-0.0127301
YYYDGDVGNY	0.0158151
GTTTLAFKF	-0.0373905
QSDPWQQELY	0.00901883
EVIQAYETL	0.012687
STDSETLRY	-0.0402357
VSDGNFSNYY	-0.0398224
YADPVNAHY	0.00988426
AFFTGIYGMW	-0.00559658
ELDPNNAVYY	0.0117094
ELYQSARAW	0.0666471
EVPSEPGRLAF	-0.0406606
FASQQGMTAY	-0.0261703
ATLKNPILW	0.0179818
DSDMQTLVY	0.0222595
YIDEQFERY	0.0174214
YTDVPFHNQY	0.0210858
ASDKETYELRY	0.0611502
YVEDTFVYY	-0.00103198
FTDVNSILRY	0.0103156
GTVYEDLRY	0.00417543
EVIGHYPGSSF	0.0439433
RSDPGGGGLAY	0.0510934
TTESEVMKY	0.0266954
AYPEYLITF	-0.0332035
ETHKILGNTF	-0.00188711
LYASSPGGVY	0.0138993
NSELGSETRY	0.0174971
FVFDKTSQSW	0.00833764
QVVDAARLQW	-0.0443501
TVGDDKTVKQW	0.0401471
QTDADFYQQY	0.0255479
SVSGSTGQW	-0.0205717
YTDHQNSSSY	0.0367023
FFPQEPLSV	-0.0698867
EILEKSFSEF	0.00529356
ESFNEDIAVF	-0.0115416
MSDSYLPSYY	0.0240751
EIMNSLIESW	0.011139
NSIKELNERW	0.0201548
APPERKYSVW	0.028092
TVADDRLLRIW	-0.0012532
MTDGFQFEY	0.0483979
SFFTNANSY	0.000278609
ATDIFSYLVEY	0.0337178
HVKDANGNSF	0.0435452
VADKVHLMY	-0.0108726
YIDAQFEAY	0.0162917
LTEQYNEQY	0.016205
ASDFITKMDY	0.0111118
VTEEFQPVY	0.0342214
ETLPSKIQQW	-0.0618664
TSYVVGETW	0.0465155
LTAPELILDQW	-0.000459908
AYGGGGGGSSY	0.0327067
RVLGVSDVITW	-0.0014901
HVKDEQIEHW	0.0137839
QSDNDMSAVY	-0.0615333
GTFNPVSLW	0.0355752
QTESQQIRY	0.0286082
YYPTSSSTSF	0.0130906
IGYVDTTHW	-0.00765414
YPAEITLTW	-0.0170606
TLDPQTGLFY	0.0155841
ASQQGMTAY	0.0172356
DALGSMLISW	0.000373395
AIDEDVLRY	0.0136022
NMDTFSNLLY	0.0042885
VVFDTGSSNLW	0.00202234
ETLGFLNHY	-0.038039
EALALTQTW	-0.0251729
NMDNMFESY	-0.017553
YYYDGDIGNY	0.0425831
DMAFRYLSW	-0.00164276
GTHTVSVKY	0.0253812
YTELEAIMY	-0.00645134
KALEVFPEF	0.0223086
EVPGSIPNSW	0.0280394
GSFQGNFGW	0.015403
QTTDSSYGQNY	-0.0010782
EVPTQLVSY	0.00512668
EVFEGDIQQF	0.0515266
GTNDNEQSVW	0.0168386
TNAENEFVTIK	-0.0114162
DVVDFLMETF	0.00102676
NMEADPGQY	0.0032706
EVMNQNLAYY	0.000573339
EVVSEPFRSF	0.024353
STYGNPGSQGY	-0.0525277
ASDDGTVRIW	0.00966038
DSDFEYSTQSY	0.00422054
EIVTTIPTI	0.0269091
VTDTGALYLY	-0.00682961
AVDPTSGQLY	0.0342722
SFVDYQTTM	-0.0285036
NYVEFTRIL	0.0258051
SSTDFTFASW	0.0162005
EVTDSLLFTW	0.00488244
NSVAASLMSW	-0.0167923
DVIGLQVDYW	-0.00784675
GSDEPAFMYY	0.0196416
FTEQYNEQY	0.00726426
VAGQAHAQVTW	0.00749715
ESLRSHFEQW	0.0124992
IGLPGAGKTTW	0.0108982
YTDENQHQY	0.0360882
ASLNLPAVSW	0.00327801
EVMKYITSL	-0.00395666
SVFSGFLLFPD	-0.0211666
DIPTEWEAW	0.0106741
EVEVGDKTHW	0.00227057
DGYEQAARV	-0.00487722
TTDGLGKVYY	0.0232965
MLVDFEYSSY	0.00622968
NFQTAKESL	0.00631416
TMDPKPLAY	-0.0499237
HVFSDGVTNW	-0.0159512
ETVDAEGRTSF	0.00829006
STSDYVSQSY	-0.0167087
ATDYHVRVY	0.0171832
HAATTSLSW	-0.00469727
NFQTAKEAL	0.00737609
MLDSHEELY	0.00443522
QSDYFRALY	0.00459584
QTESDYSYY	-0.00550214
DTFPGPYAVL	0.0192396
NPSEFFVDVM	0.0341225
YSDASGFGY	0.0622755
TYPTGAATF	0.00844781
GIYDQSTTHW	0.00126752
MPMNVADLI	0.0171627
QTVSPAEKW	0.0299554
DTFLYGVMTW	0.000122882
AFYEHAQTY	-0.0305101
YTADGKEVLEY	0.00701962
LTDTFTAYY	0.043266
DTVQHGAVY	0.00582331
DSDGAQDYY	-0.00282285
TFLEAGVEM	0.0201466
NYINQGVSH	0.0159652
DTTVKFEIW	0.0109997
GSEDGTLRLW	-0.0370946
SYVTTSTR	0.0143539
DVNDYVSYAW	-0.00684537
FAEHNDLQY	0.00471845
VVDEIFNEY	0.00168792
DVMHFNYTAW	0.0326714
SLRNYYEQW	-0.0117688
SIPDIQAHEW	-0.00378817
IYQYMEEIY	0.00965057
GVHTIDVKF	-0.0454301
LVDPSVYGY	0.00531102
AVWIEDQNW	-0.00811821
HFGGGKTTGF	0.00577815
SYNAQSAPY	-0.00228777
ELYTGTVSSF	0.0149507
STDLQDYTY	0.0143958
YTDLLRLFEY	0.0160246
EVNTEKLTAF	0.0152835
ETPFFLLTGY	-0.00885778
EIFDGNVAHI	0.016326
ASADGTIKLW	0.0424392
ESLNAVTSNW	0.0132491
ETEYSFLDY	0.00578862
KSFEGLFYF	0.00486998
ESIGNAVLTW	-0.0183183
DMDTFFLHY	-0.0389532
SSDSGFSNY	-0.119736
MPVIPMNTI	0.010096
ESEDPDYYQY	0.0334462
EVFQTKIQEF	0.0153242
EAFEKSAATW	0.0137614
IADMGHLKY	0.0370176
HSYPGASGW	-0.0148038
GSYTIMVLF	0.00322184
HTVEDYQAI	-0.014259
TTEVHPELY	0.0277976
DAENAMRYI	0.00812827
ETYQSVYNW	0.0032999
VTEFSLNTY	0.0525688
QLEDGRTLSDY	0.0165323
TSVPDHVVW	0.0247526
EGIDFYTSI	0.00731186
DPVNSYQAW	-0.00731997
TSDVGGYYY	0.00729399
SSDGAISLLTY	0.0106811
LTDYDIRFY	0.0130003
TTLEHQKTF	-0.025504
ATVEQQEHW	-0.0457934
DVGGYNYVSW	0.00230828
GPPPPPPGKPQ	0.0160707
GYMVMGDSF	0.00962113
KSSDIAKTF	0.0494565
KYLTSNVAY	0.010969
FWPEENANTF	0.0282325
TVDSYVISY	0.012779
LTETEDWLY	0.00962041
ATESVSLYY	0.000550529
SSDNIMVQY	0.00849412
ELFEGVQKW	0.0315782
TTEFLYNLY	0.00059155
SVDPHGFISY	0.00720916
TGYGMPRQI	-0.0581611
TVFPEVGASVW	-0.00829612
QYSNNIRQL	-0.017218
YIQDRIPSW	0.00185032
NVTDFKSSW	-0.00558591
DLYNWEVAIF	0.00206314
ESEVNLDRY	-0.00302298
FFPDKPITQY	-0.0102344
HVAEPYGSW	-0.00869523
FPDGEDRPV	-0.0752495
SVFSGNPSIW	0.019991
YLETVAAYY	0.0162703
EIIGPYASW	0.0154884
DVFFPPSASF	0.0171043
EVFETIIHSY	0.0226425
SSDPFLNSGTY	-0.000199936
NSDDVDGNDY	0.00931372
NVHQSVISSW	0.0176064
DTTSFDSAW	-0.0477428
SYQDGVRQF	0.0172451
KSAQPADGW	0.0145833
QTATTTMVY	-0.00837499
EVAPDAKSF	0.0301092
YPYHYAPFL	0.00546913
KTYQEVAQKF	-0.00215428
DTDDEIAKY	-0.00268301
SYAEALREV	0.0161182
ENMWNTGSTY	-0.00510424
HTDAVWGLAY	0.0119657
ALDGGFQMHY	0.0144706
EVIKNFIQY	-0.0128267
GSVSIFRQF	0.0100567
KSFENISKW	0.0103851
YSSSYTESY	0.0230696
SYNNGGGGGF	-0.00908981
ATEYKNEEY	0.0203942
ETQDATYLWW	0.0111671
KSVTAFFKW	-0.0810658
STEQFQEYY	-0.00110135
EAVGSVHQAW	0.00649328
GLGSGGSIRSS	0.0159198
TYLPAGQSV	-0.00150755
ASKVTEQEW	-0.00479806
ETDKNGFLQY	0.0105158
EAIQDLWQW	0.00152423
HLDLGILYY	0.00324793
VADLVENSY	-0.00199071
LVFPYTHQNW	0.0165476
TSQDVLHSW	0.0173629
ESDINSVRY	0.0322305
DAYVILKTV	-0.0204299
GTVLKIITF	0.00176698
GIMDSLFQSF	-0.0204985
SLDVGGPLRY	-0.0122859
GSWDGTLRLW	0.0324231
SSVPGVRLL	0.0194064
ETVHFATTQW	0.0191474
DAYALNHTL	-0.0107813
ETTKLILQF	-0.0806051
ISQPASGNTF	0.00346727
VSGMLNVKW	-0.00880916
ESEDPNYYQY	-0.00974667
LSEPEEAAALY	-0.00353223
GSNPHLQTF	-0.0519555
VYNASNNEL	-0.0249567
SSEAHLQQY	0.0187577
DGMAFNALI	-0.00795024
KTDESLTKY	0.00181894
EIKDSVVAGF	0.00202711
DIADNFEAF	0.0232211
AVTALAARTW	-0.0450783
TVSGTTQSW	0.00217642
NVDDPDAANY	-0.0381279
SVAGFAFSIF	-0.0177277
TVVEEYLAF	-0.00906197
ATVTNAVSW	0.00286812
DTTSNTLTW	0.000166018
DAHSNLASI	0.00917614
TYLNQGQSY	-0.00794437
LTELPDWSY	0.00765631
SIKSVVSYW	0.00226841
ENMGQYIEY	-0.0122002
EVIFGEFSW	0.0164829
EVYYDSSLW	0.00751148
SVDKIVIQKY	-0.0271628
RSAPPGPFAW	0.0714906
YSDGLAASQMY	0.000652915
DVFGGASKW	0.0305842
VSHPNEVSW	0.0125468
KTLTQGGVTY	0.0397808
KSLEEAQEW	0.0187099
GALALTQTW	-0.00189971
IYQESVGSY	-0.000215197
KTHLEDLYW	0.0154088
KAKTNVKLW	0.0173495
DSDYHQEAY	0.0263169
ETVGKFIQY	0.036116
GFPEAASSF	0.0428492
DTPGHTLSW	-0.00059685
TVAEFVAAVW	-0.0194439
DVPGGGISSY	0.00831863
SFIDKVRFL	-0.0618873
DTKQMMSSF	0.000573388
DVSFMYLTF	-0.0081011
FVETESVRY	-0.00418569
VPLEIMIKF	-0.00404138
TVADQVLVGSY	-0.0239494
DIYGGDYERF	-0.011153
LYGPSSVSF	0.0540262
SVIEAVAHF	-0.019523
TVDQVKDLY	-0.0601196
GTHGVIVVY	-0.00512371
VSERDVYLTY	0.0177472
TSDQQRQLY	-0.0267932
EAYDPETRAW	0.0160198
SSVMSTVEW	-0.0117385
SIKELNERW	0.000225012
STIDWEGTSF	-0.00843924
EVINRSMDTY	0.0144438
KTLTLPTVW	0.0156205
IYYENRQGY	0.0721662
ETFGSFLNW	-0.00885219
ITDSAGHILY	0.00344967
ETDRGMSAEY	0.0483068
SYLQAANAL	0.0145916
GTADELVLHSW	0.0111841
EVIQHRFESL	-0.00849208
GSFSSENYW	-0.00503816
GTKYPVEW	0.00663257
SYQESTKQL	0.0198415
DAAWFNESW	-0.00598207
SYYHQQVTY	-0.00215197
GTDGQGGTFRY	0.0111122
EVMTVGINAI	0.0089685
ATDPVTGDLY	-0.0550087
ELDPDNETY	-0.00294286
TVIGITPSSF	0.00409049
SSDAHTSYY	0.0186725
DVTGVVRQW	0.0396122
YTDVSTRY	-0.00447143
AYSGSATEY	0.0252915
EVISGYEEL	0.00440779
AALQTQWSW	0.00186314
QTWWHGVLAW	0.020377
YVEGVHQQY	-0.0154575
ETLVAEVQAW	0.00786784
SSTPHNVSW	-0.000846114
DVVKLTAQF	-0.0536082
ESIEYVQTF	-0.0111747
SITDFHPDTW	0.0219253
SSDPNAVMY	0.0605358
GVIDVFLHAW	0.00134916
FSDYLHPQY	-0.012717
FTDNFSFNTY	0.0237042
GTDRNAYVW	0.0143702
SSEQTFMYY	0.0167348
STDILTLVY	-0.0325474
VYNYAEQTL	0.00101476
AVYVGSFSWW	-0.0254132
FYILTSKEL	0.0257302
KYQAVTATL	0.00639574
AVVEPYNSI	0.0146381
TTDFIYQLY	0.00114641
TSDLQLSTY	-0.0029473
IVYPGIAVFF	-0.00427747
GTLKGHNGW	0.00430646
TVLPGELQSW	0.0500452
AFFEAASMM	-0.0106719
GIVEGAFSGW	0.0162797
FADGFVLVY	-0.00992861
EVYEGVWKKY	-0.001512
TSDELQFGY	-0.0123621
ATHSPPTDLVW	-0.00444997
SIFDLDYASW	0.00889893
TASQVASTW	-0.00124691
AVFDLDYTLW	-0.00309977
ATDFKFAMY	0.0278625
DIWFDSGTSW	-0.00319866
KITDVIMAF	-0.0199114
GLGSGGSIR	0.0246679
SYNDYVREF	0.0342883
QSEIASMLY	0.00386817
AYQEAVRTL	0.00412765
AFNVMGEQF	0.00341661
GTIAEVGKW	-0.000633551
FSEEGAVGY	0.0161225
DLIEHFSQF	0.00963311
NSDGYGGNY	0.0377881
GSYNGQVGW	0.00540519
PTDYADIMMGY	0.0194582
KGFSEEHNTW	0.00454923
NTDPWAGYRY	0.0113182
VTFLLPAGW	-0.0295886
SLPEFGITHF	0.0117133
YLASEISTW	0.00128104
TSYGFKTNW	0.0674027
AFPFSFGSF	-0.00177589
GAVDSTVKVW	0.0188372
ETEDVFYTY	0.000362128
KSSVEVYAW	0.0183013
DSDSDGPILY	0.00729701
QVNNFLTSSW	0.00033668
YTAPEPGKY	-0.0284831
ATETQPIVY	0.0110288
GSASVNSRW	0.00873354
DLDHSIGTQY	0.00471448
EIVGPYPSWW	0.0222635
DLSDKSINPL	0.030192
VFYELAHQL	-0.0724392
YTDPEVFKY	0.0445163
FTDLNNYDEY	-0.00572496
TYVTEVREL	0.0100946
ALNEDLRSW	-0.0276154
YFYNQEESV	0.00197383
EVVEEVEKY	0.0204242
GFPEQATAF	0.031939
KALELDSNLY	0.0244682
EPYNSILTT	0.00406826
EAVKQYSSY	0.0504422
TAYYALVV	-0.002679
FLDDGHTFNY	0.000265964
HTDDEMTGY	0.0166677
EIVPLFTSL	0.00478596
EVIDGVPGKW	-0.0099788
AVIEANIRSY	0.0158073
ETDNNIVVY	-0.00199821
HVDKAEGTTY	-0.0112306
SADPGNLKY	0.00232613
GSHSMRYFY	-0.00259684
RSFPGFQAF	0.0104152
AMDVYKNLY	0.028764
EVIISNWHW	-0.0212781
SSDPQAQKY	-0.000776603
TTPSAVFRVW	0.0255994
AFADYVSTM	0.0103492
AQFPSSGRFW	0.00785532
DTSQVLYEW	-0.0168251
AADSYTDSY	0.0044149
YLDDPDLKY	0.0321909
QTETHNVFY	-0.0139496
DTIYAMSVF	0.00706413
FSDLYNEVY	0.0130165
LIYGEGFQTW	0.0153946
IYQKYPVKY	-0.0850451
HILDTETFTW	-0.0112016
ATDVNDALGY	-0.00627609
GSNSGAAIGW	-0.014968
TFQSTKAVY	0.00854512
KSLEAASEKY	0.0314875
ISMPDFDLHL	-0.00379892
QTVEEVVMW	0.0133502
KAAEAAASAYY	0.00794917
EIDMNDIKAFY	0.00144557
ALDQNKMHY	0.0158616
LGRPDAEYW	0.0109647
FSLPAQPLW	0.00408447
DALDVANKI	-0.0274341
MSEDKPQDY	0.0482418
ASFPNVSSFEW	-0.00221205
ETIAGKDLVAW	0.0173768
EVVHKIIEL	0.0174864
SYGMSREV	0.0107267
EPYLSSREI	-0.00723781
SYVTTSTRT	0.0792093
EVSSATFQSL	0.0110171
RSFPGSKEY	0.0309918
KTFEDKVTF	-0.0132459
SSFPGAGNTW	-0.00888218
QSDSVAQGY	0.0025523
DIPELVNMGQW	0.0203838
LTDFDIRFY	0.00826395
MPYKGMTTV	0.0379103
YFINGDISSL	0.030639
DVKTMMNTW	0.000485318
TSDYVSQSY	0.00445543
FSSTTGLFY	0.0112509
YSQELSLLY	0.0346027
KTLSHPQQM	-0.00243495
EVMKAMQSL	-0.0124562
SVSEHQPTTW	0.0336803
QTEATQEKY	0.0275948
GSANLQTQW	-0.0104949
DAYDVPRGV	-0.0221855
SGSSDGTIRLW	-0.0051874
EAFSYSSTF	-0.00289985
LLYESPERY	0.0251037
AVVNAIGLY	-0.0165777
DGYTIVVRI	-0.00437913
EALSAIIASW	0.0244227
TAAPMDVRQW	-0.00218053
SFFGAASQY	0.0018122
HVPNFIFDEF	0.0272158
DTISINHNW	-0.00130013
EILHEIAVL	-0.0786598
EIIHEIAVL	-0.0786598
MLIDFEYSSY	0.0235641
GSYAVQAKF	-0.027969
DFYPGAVTV	-0.0218063
TTEVVNELY	0.00306917
QYSQQSSSY	0.00664121
DVASHWWVNW	-0.0295764
ASFGTFEQW	0.0298484
ETKEYFESW	0.0146735
EVIHKLLDGW	-0.00128303
EVIQDGVRVF	0.000727977
GVATSYAVW	0.000925683
EVVISGSTW	-0.00332024
SYGQQSSF	0.0247907
FIDLNYMVY	-0.0180615
SYSLGSSF	-0.0353705
KTNVPVKLF	0.00248
VIESTNLKY	-0.00305652
YMDDYIFTY	0.0183391
HTIMTIGTF	-0.01671
GSHTIQRMY	-0.0173606
GSHTLQRMY	-0.0173606
TVVNAFEGW	0.0115975
YGSGGGSGGY	-0.0103465
YVAGLSGSTW	-0.00229789
HTVWESEEW	0.0183687
DSAWMVRSW	0.00291513
YFEGGVSSV	0.00425783
QVDPNYAYAY	0.00400668
LSEPSSLQY	0.0258552
EVTTTLWEW	0.0186985
ETTSTTLRW	-0.0394313
TIDQLYLEY	0.0264368
EVILKNITW	-0.0142034
DVPGFAIGGL	0.00217641
NSATAVAQLY	0.00353431
ESFFEGQSASW	0.0136126
NVDPVQHTY	-0.0175783
KATNVVMNY	-0.00807441
HSEAHTLLY	0.00781518
AYMPPTSEA	0.00784136
AYMNKVEL	-0.0901781
YIDAQFENY	0.0135157
EVKFEVSKW	0.00579797
VYPQYVIEY	0.0382017
KVYNIQIRY	0.00923199
ETAGRYITY	-0.0037658
SAFPFSFGSF	-0.00665375
DVPEKSSLF	0.00143637
QTVDQRLSSW	0.0157282
SYFGSFSSL	-0.00775505
FLDQNLQKY	-0.00567261
KYFVQGMGY	-0.0161505
ASSPPLHTW	-0.0104907
ASTQPTHSW	-0.0184176
ATEVLMWFY	0.00269851
NSDSNLTTY	-0.00259434
AVIGDVIRVY	0.0137989
IMDDPAGNSY	-0.00544477
YSEQEYQLY	-0.0187076
GTYSGQIVLW	0.00413994
HSEILDTTNSY	0.00746669
IGLPSGLESW	0.0148527
ATLGSQTSSW	-0.000835565
LPVNAQNYV	0.00307329
LLDPSQKNLY	-0.0169571
ELDHTVSMQY	0.0230746
GSWVGMVTF	-0.0471512
KTKEVIQEW	0.00903479
KTKEVLQEW	0.00903479
YLDIGQVYY	-0.0381502
QSEVESTEY	-0.016215
TFQDKTLNF	0.0970737
LGYDLPMV	0.00304915
KSAQPIEKF	0.0234669
EIFGMSIQEF	-0.00708063
TTVPNTIVVSW	0.00332544
NPSEFFVDV	-0.000582148
DAFHEKYTI	0.00901562
YSEGESLFY	0.00748178
EVVTTIPTI	0.0133969
DAITQQNTI	0.0230763
NFYEGQITSF	0.0109264
TTDIPLEGY	0.000877075
DSYGGLRNV	-0.00579742
EVLDKRYNVY	0.00336407
RTAQEVETY	0.00558251
SYGQQSSY	0.00789389
SVIGGSLGSF	0.0131119
SQFPKVRIL	-0.0389481
AFPGGAKEL	0.0306308
ETIDAEVMNSL	0.00712619
QSELQSQVRY	0.00747427
ETEYGLSVY	-0.0503775
YVATQVGIEW	-0.012388
KAIEENNNF	0.00283707
KALEENNNF	0.00283707
VLDPYLLKY	0.0239723
NFFPSGIDF	0.00562454
YWPDDTEVY	0.00168002
ETERIVTTY	-0.013916
KSSAIVEIF	-0.0277028
KSTGGAPTF	0.00245987
NTDPSGSYY	0.014351
TTDPYLTNSY	0.0142106
DVLESVNLL	-0.0729966
DVIESVNLL	-0.0729966
FVDDVNNNYY	0.0131007
KFPLTTESAM	0.0321547
GSNFGGGGSY	0.0134022
GTATLNIQW	-0.0329887
TVADRFLDFW	0.00777379
EVEGAGVKAW	-0.0045586
GTYSLNVTY	-0.00679989
HVVSSVSSF	-0.0027663
KALSMPEKW	0.0129798
NYNPAQQAF	0.0221581
KTIVMGASF	-0.00394111
TTIGISATW	0.00490825
ETIASVRSL	0.00529069
KTDGSFIGY	0.0262674
VTEITDDLHFY	0.0194868
AFIDQSQSL	0.0291655
DPFEVSYQI	-0.0917483
KAMGIMNSF	-0.00634405
DTMDHYRTF	-0.000485777
STIETVPYW	0.013258
TSDKPGSPY	0.0613484
STESSVAVY	0.00146159
DAVQFANRV	-0.00667234
DPFLSEKSV	0.0138028
AVLDQYSMW	0.00272094
SYPTTTISY	-0.00120093
GSEYLKLGY	-0.00924421
VPPEWVPII	0.0190895
NIVDQIWSF	-0.042517
KAGQVVTIW	0.00705699
EVVDEYQEL	-0.0163238
ASSPVLRQM	-0.00995691
ETLLGTMQSY	0.0414577
AMDPVSVSY	-0.0140614
QTDNIIYVY	0.0137132
QTVEEVVMW	-0.00807713
TSDTLNNVGY	-0.00395331
KSVGVFEAF	0.0140087
STIQDYLGF	0.0229107
FHYGSVVTY	0.00942398
KAAEAAASAY	-0.00293789
SVPASTGLGW	-0.118148
DVISSIRNF	0.0169246
DTADQVMASF	0.0187343
SSVTGNALW	-0.0111427
YVSDGNFSNY	-0.122381
DADSSERII	0.00906756
VTDHLGVVYY	-0.00694493
EVFPEDTGTY	0.00489994
LSSPVTKSF	-0.0192452
VGKIEHSFW	-0.0020165
MPKFSMPGF	-0.00356832
GTIELDLISW	-0.0235229
FTVEDFDAF	0.00755183
YSMDSLSSW	-0.00465268
GSSDGTIRLW	1.33268e-05
EVIELIVKY	0.0228335
DNIAKYTEW	0.00935917
TYENLIHVW	0.00249887
TVDEHVWFY	0.0095092
YTAPQPGKY	0.0038762
ATDLDVANFY	0.0113898
TSMQSVLQEW	0.00701236
VPPFTFHV	-0.0179981
DSISKFLQF	-0.036229
ASSQQGLAY	0.00513085
KTKEIEQVY	0.0264691
FTGPAFLAW	-0.0129712
AYQDRLAY	-0.00275731
ETETVTKSYQK	0.0299756
AIDQLHLEY	-0.0036794
YSENIIEMY	0.0182557
MLDHQPPQY	-0.0229006
FYQEHPDL	0.0100085
ATEYEIELY	0.012306
SYNTASNK	0.0347037
ETVWHLEEF	-0.0173153
AYFTHSNL	-0.00500821
GYYLGNPAEF	0.0114678
MSDLLSPILY	0.00461499
MSDLLSPLLY	0.00461499
HAYNLETNAW	-0.011598
MTPDQKFIQW	-0.0311773
QLDRISVYY	0.0182102
QSVDITSSW	0.0130178
HYNLQNAF	-0.0110744
DAPIVAHLW	-0.00757565
AFLNNQEY	0.0279079
KTLEQQENF	-0.0490489
AYEFMSQAF	0.00379946
NTEGLHHLY	-0.00606503
YFPELIANF	-0.00781282
GVDLTGPQLY	0.0100891
TYISKTIAL	0.00335741
SSSDLVSKW	-0.0535605
HVDLLINKY	-0.0328367
ISSGVVSIW	0.0111397
AVYVGSFSW	-0.00232236
DMDKVLLKY	-0.00417452
KSLSEYNNF	-0.0106534
TGYLNTVTV	0.0151326
AVREGSPANW	0.0257467
TTIAKYAQY	-0.00416116
EVFEGDIQQL	-0.0876315
AFPDGRSSF	0.016492
AVLQENVAW	-0.117129
LPYPEAIFEL	0.00398598
LPYPEAIFEI	0.00398598
EVVEDISTGF	0.00178969
KVDEEQMKY	0.000797459
KSLEAQAEKY	0.01148
SSDNATLTHY	-0.0432148
SSDKVTVNY	-0.0326603
EVVHQLQEI	-0.00603101
ATDKDNGILLY	0.00808622
QPYYPQHPMV	0.0144181
NTDSPLRY	0.0168206
HYTEGAEL	0.0161469
YVDSEGHLY	-0.033494
EAVDNLSAF	0.0253653
SALQSINEW	0.0195361
VANTMRTSL	0.0144129
HVIDYILDL	-0.00757104
TYLTGRQF	-0.00441311
GSYNGQIGW	-0.0159473
LATKIQAAW	-0.0184572
SADPDNLKY	-0.00287759
STEQIPILY	-0.0525563
DVKGGTLTQY	-0.0384542
VSDPVGVLY	0.013337
GSADKTVALW	0.00288782
KVIQSVANY	-0.0110565
EVPPEEFSTF	0.00620018
KSTDVAKTF	0.0212905
DSDPFSSFY	0.00212408
KAFNTISAW	0.00832547
KSLENQTYF	-0.00534246
VTAGAGLFLL	0.00125182
YSDDNFGNY	0.0105862
LTDRGVMSY	0.0195711
ETALAAFLSY	0.0332369
GTDVLSTRY	0.0151186
KYLEETNSL	0.00678343
DDMAFRYLSW	-0.00575461
DGYAFQNLI	-0.000125319
VAHQQLIQI	-0.00220636
EVALTLIDSW	-0.000998802
WLEEGIHWQY	0.0052924
ILDEVIMGY	0.0140152
KTLPDILTF	0.023205
VYIDRVRSL	0.000729153
GTLDGESAAW	-0.00343923
EVMDVFLRF	0.0169352
AVKALNEMW	0.00153205
DAPMTPKQI	0.0230794
GSAPNLFVW	0.0140562
SFMDPASAL	-0.0627273
AVYGGGSMW	-0.01857
KAEEVAKLW	0.00794868
DTAEALAAF	-0.016998
HSDVTEAMLY	-0.0144528
ATNPESKVF	0.0109133
LPVVVISNI	0.00600859
EVAPSFGTL	0.00776292
EVDASIFKAW	-0.008494
GSSAVEQTW	-0.0100195
SIKDRMAKY	-0.0239953
TSLDEALQW	0.00555669
RALGIGFQW	0.0449491
YPASSLVVV	0.00463106
ELTDTIMVF	0.0155341
TVDNVHLEY	0.00386703
LTEKANHYY	0.0279341
NFIEDVLGY	-0.00810402
ASQAGMTGY	-0.00519515
YPYGDGNRSV	-0.0121977
YTNKEMLKY	0.00228659
WVDSDQLLY	0.0210587
AVGATIGGVAW	-0.0119637
VLFPEPLTW	0.00714656
KTEVNSGFFY	0.0170366
GPPPPPGKPQ	-0.00114242
TVADLVFPW	0.000755021
GTHSLDIKW	-0.00335586
YPVTNAVITV	0.00517048
EVAGMLIGLL	0.00278494
RYIPTAAAF	0.0182543
GTMPLRNIF	0.013404
EVIDFSHGL	-0.0360942
RSVDVTNTTF	0.00710142
FFQGTKAAL	0.00873854
KAFELELSW	0.00285114
ASDMLQLEY	0.0094651
KSLENAIEW	-0.00526047
ETLKLISGW	0.0133261
DIVPPASTW	0.01611
AIDTWSPSEW	-0.00874055
DAYTVLTRI	0.0139529
QTMEDLISLW	0.00772439
AYHELAQVY	-0.0265459
YLEETSIRY	0.00722539
KSYGTEVDW	-0.0292852
VTDDSPKYNY	0.0280051
TMDTESSVY	0.00941698
LVDDPLEY	0.0129769
FYPSGGLEV	-0.106507
MFLEAIPM	0.0367165
AYIENAKQV	-0.000952816
VSDGNFSNY	-0.028216
TTLVDNNTW	-0.0216388
GVIDDAFALW	-0.0360342
LSTFQQMW	0.00823529
ETLGSTSTI	0.00189008
YTDSSYEEKKY	-0.00418137
KSLEALEAW	0.0163184
YSDKYGLGY	0.0318096
AVKESVSSF	0.0175854
KSLPGAEDY	0.0116689
VVDENFSWY	-0.0138262
SYPTGNHTY	0.0195531
VTDNAVYHW	-0.0112243
EVAQHLAATY	-0.0129788
QPLEQNQTI	0.0057312
GIIDSQIRQW	0.017679
SIIGVHLDTW	-0.00808903
VTSPLTVEW	-0.00732632
DTVGFMALW	0.00217112
EVNGLISMY	0.00800499
GTFTNQIHKW	0.0084049
KSDPFLVFY	0.00864663
QSDMGREAAY	0.0344169
HAFIQPEI	0.00453306
TSERTVLRY	-0.00950056
GTLSGHASW	-0.00481158
EVIEYSAVF	0.00402016
QTDFGMYDY	-0.0202246
VAHTIKQAW	0.00976294
AFQISKEY	0.00901632
AVLDQYSMW	-0.00474459
TLEQVQLYY	-0.00563519
DAFESLFQSF	0.0038964
GSIPDERLY	0.0144721
FLDESRSTQY	0.0254498
ASDRNIVLY	0.0454053
QTATTTMVY	-0.00564342
FVYITDNAY	0.00522678
SYLDRVRSL	0.00572366
AYGPPTRAV	0.00735753
KTFTTQETI	0.0171394
GTEFGPGTAY	0.00698388
TVTRGVPPPP	-0.00391876
SSSPEVKGYW	0.0279486
EVHTALTNY	-0.000679998
FSEDGEYFAY	-0.00283665
QSELVGQLY	0.00952538
EVAEVKISHF	0.0236963
KTSGIINKF	0.00236356
ETDHINQIGY	0.0243935
YIHSGLYSSF	0.012509
YSDIQRSLY	-0.0145511
FFQQTTTSF	-0.0106727
EVFPLAMNYL	0.0129251
TTNPNASKF	0.00102541
NTDYLDSDY	-0.0151982
MIDVTKSYY	-0.000319016
LYQVSNTEL	-0.00038083
SVYEVITSW	0.00803624
YVIQKFFEF	0.0125768
ESGDVNTVW	0.000949175
KSSGAPASW	0.00851979
YSEKIVDMY	-0.0678216
SSEELPLYY	0.00130326
QFFPEAISF	-0.00890608
KYPASSSVF	0.042787
MPKIKMPKI	0.0230167
ISDSDYQAEY	0.0236618
ELAENILKW	0.0126054
ESDLPDELLY	-0.0112016
IVMGGVTGW	-0.0424622
VMAPRTLLL	-0.00641573
VMAPRTLIL	-0.00641573
TALSNLITW	0.00122886
YTDQAFFSF	-0.00520906
KSDGSFIGY	0.0302215
ETNIGGLNW	-0.00745022
DAYTHPQFV	0.0107052
VSEDSSVTQIY	0.00787766
DAMFSVSFI	0.00179621
FTDIDGQVY	0.000414794
TEVLKTHGLLV	0.0143598
ELKDFFQSY	-0.0195346
DAFFSDTQI	0.0118833
SYGAAGLAF	0.00766562
DNTVVGQTSW	0.0167491
RVFEDESGKHW	0.0110623
LTDFIQKY	-0.000478197
NFYNYRTAL	-0.00927485
SNSDVIRQV	-0.0191618
HVIDDFVQF	0.0176912
QVDEQIDHY	0.0161843
HLDAELDAY	-0.0136298
YIIDAIFNSY	0.0212925
IYQTSTGQY	0.00430875
TFIDDISAY	-0.0657026
TVYGLPRQV	-0.0506116
NTMESALQY	0.0120105
KTDNSEVFW	0.016182
IPPDQQRLI	-0.00801331
EVVAFIQHF	-0.00519355
YLDYDDTRY	0.0270617
DLYDGTYITL	-0.00303316
EVIQEIKSF	-0.0152317
RVINEEYKIW	0.0057645
WIDPFEVSY	0.0178184
VTDPSTLEQY	-0.0238809
VVDIQGVGDLY	0.000903679
STAEHTLQW	0.00343956
EAFQHRSVSW	-0.0120718
AVAAVLTQVVW	0.000165991
GSHTIQIMY	0.000674269
SFISEAESL	0.000230508
NVYEAFEHW	-0.00574972
GSMTTPANW	-0.0126835
KTSVVVGTW	-0.00655031
VFAEKITSL	0.00664361
RIVEPYVTW	0.0155919
KAGIIQDTW	-0.00288116
DGFLFRYI	-0.0169189
FYTNEEVAK	0.0266354
LPRLTPPVL	-0.0178194
GVYPASPSSW	-0.00636089
FPWPKVLKI	0.000620506
FIDASRLVY	-0.0253324
EVVQKMTGL	0.0700348
DTDISLIRY	0.00784736
DPYTGQQI	-0.00598279
TSGYGQSSY	0.0130874
MTIGTFGIW	-0.0194739
KTDLHNEGY	0.0103249
FFPPGYQVSF	0.0185529
EAGFLYGQW	0.0339881
YAVVLNATW	0.00370581
EVAAGIWGF	-0.0374764
TYLVAFAY	-0.0245282
LTEPTGLLY	-0.0072038
LAWQNPSGW	0.00462374
KSFENIQNW	0.00773387
DTAPRILFW	0.0254546
NSDFLVHFY	-0.00164276
LTETVVTEY	0.0114139
DVMTALSQGY	-0.00625817
QSYADRDVW	0.0208297
DAPLSPMLY	0.000990166
EILDVIVRSF	0.00605969
DSIMEQLNTW	0.0157857
RSDPTSYAGY	-0.0524349
ETIEENIGW	0.0102074
NSDVVEQIY	0.00998509
TTEDNLSSSY	0.000898982
GTDPTPQHY	0.011997
FSFVDLRLL	0.125113
YPYIFHVL	-0.00147093
DATETTITI	0.0120603
LYQDTHQEY	0.0203065
EVIQNMTEF	-0.00103854
DVLSEIMHSF	0.00287914
HVHVHDLQSF	-0.0016748
STTSVASSW	-0.00602033
SYYEEALEL	-0.00305906
TFQVARIAY	-0.034937
GVNPSLVSW	-0.000956017
VTFPDIIRNY	0.0124271
HYQNALYL	0.00574052
SVDLGLLSSW	-0.0145237
DVVISLLAF	0.0117298
SSDTSALSY	0.00384213
EVFIHKDKGF	0.043039
SVYPRPIITW	-0.0354275
GSWLGEAQW	-0.0172264
ETITKFLQL	0.00587823
TSDYEHQYY	0.0083979
KIKVPVDW	0.010071
ELIYGQTLTW	0.0238129
EVTGHSKGY	-0.0646067
EVDEITLWY	-0.00165423
SVIDGRFEGF	0.00582439
GAVALTETW	0.0530847
FTDKELLAY	0.0292434
KSKLDAEVSKW	0.0147986
ETARDSILVW	-0.0555007
FVNVVPTF	-0.0043206
MPFNLIPVI	0.00592456
DVPTRLEGW	-0.0164539
DVPDHIIAY	0.012456
MSDVNLKY	0.0126469
EVLDGLLAQY	-0.00381134
EPFGNQYIV	-0.00324286
DVKSEIYSF	0.00725549
AFYEHAQTYY	0.0105384
KSFVSSQSF	-0.0040785
ETVWRLEEF	0.0178806
SYGQSQSGY	-0.00341366
EVITNRPKGF	-0.001825
NVIHNLATY	-0.00582656
HTDILKEKY	0.0140821
RSFPSVREL	0.00620281
TVKISNYGW	-0.00429126
TARLDVYTQW	0.0320914
MTELPAPLSY	0.0133331
TATSVTLTW	0.0148281
VPPLATNTV	0.0068253
DVTESNARW	-0.0569927
AYNPNGNAL	0.00324723
STYQGERAY	-0.0197227
RTYTYEKLLW	0.04269
TSSSHTLTY	-0.00493648
KAIETQPNF	0.0163386
YSDSFPMEL	-0.0598159
ETEGPHVLLY	0.00964339
DIIEAINTF	0.00790438
ETVNLRSLGF	0.0109244
YSESNKAIY	0.0228205
KAINPINTF	0.0202788
GTADGNTWMW	-0.00270034
IAKIPNFW	0.0135138
EVFDERAANF	-0.00099946
GTLQGIRAW	-0.0280439
GAVRENYTW	-0.00656334
FTVGQTSEW	-0.0267843
STDKQMGY	0.0232572
AYQQRVTAL	0.00152761
DSEYVRAVY	-0.0386074
ITDNELELY	0.0140358
QYYVGQSF	-0.00951968
STFSILQTW	0.0819205
EVIGFTMTSL	0.00683039
EVTEFISKL	0.0314218
VVLDQTYLW	0.0100175
DLPDHLLSY	0.00276196
KAMTGVEQW	0.00212321
EVDRFVVSY	-0.0367106
FFNNQIEEL	0.00490903
FFPVHFQEF	0.0139156
DAELATRAI	-0.0210103
DAELATRAL	-0.0210103
TPMGPGRTV	0.0133219
DVMDFYKTL	0.0048609
KINESTQNW	-0.0209352
SYKEFAVHL	-0.0632704
EVQEIVSVY	0.028754
AWIDGVLDM	0.00649653
TYNTTSAV	0.0124591
KYLTAEAF	0.0159928
EVIINTEIW	0.0108588
LVNNTPLNW	0.00824338
GVLDIPMISW	0.00795999
MVLDIVQHW	-0.0142044
VFQVAKAEF	0.00764577
HNVGAMSSY	-0.00411231
DVTAQFESY	-0.0113154
ATIPNARQF	-0.0131783
GSVQDPGLHVW	-0.00719899
LSDIASALRY	0.0140872
NYNTIFQYY	-0.000739384
EIDKNDHLY	0.0458499
LIDVGTGYY	0.00936283
EVRQGLKAY	-0.000605508
VYATRSSAV	0.0404945
ETVQTTLKF	-0.00848872
ESDLDYIQY	-0.0223745
TYSLSSTL	-0.00414966
KSFGSAQEF	-0.00631209
SYGAQGSSL	0.00579157
ASDYFDQLY	0.0128237
DTNNNVAYW	-0.0269293
LTSTLQVFF	0.00364678
LPSQVSRVV	-0.0127629
FLFDSTLTAF	-0.000389161
ETIESINQL	0.0131342
GRYPEAQSV	0.0192753
VVDGFNVLY	0.00364885
ETAQQFFSW	-0.009784
SADGTIKLW	0.0316842
SADGTLKLW	0.0316842
DATQRQLTV	-0.0420275
DTVHMLLEW	0.0105039
KTGLVSSTW	-0.00326898
DNTIFFTTY	0.0031944
ALDVVNLVY	-0.0135678
KTKFPAEQY	-0.00426298
KAFQATLRW	0.0222237
STDHIPILY	0.0381315
KAFDYPSLF	0.00960262
KSLEGNLETF	0.012528
YPEAITRLV	0.00782146
EVANGRSLVW	-0.00143015
AYNTGVKEI	-0.0304985
LPPGIHIVI	-0.0112665
SYYAYVVEL	0.0136189
ASWVSELLW	-0.00688924
KSFDNIRNW	-0.0178098
DQISNQASW	0.0183301
IYQSKVREL	0.0144749
GTINERPEF	-0.00569822
EVISTLHYF	-0.0138445
EVSVPTFSW	0.0432987
DAISAELLNW	-0.0172219
KTDVTMLLY	0.00651873
RWPDYVREL	0.0131839
QAIETARAW	-0.00138731
SFLATITSF	0.0054913
KTYQGSYGF	0.00890243
VTSTNNMAY	0.00011337
QLDKNSEVY	0.00828538
TPPVVLRL	-0.0100529
FTEPNEISQY	0.0107588
ETINDLLSSF	-0.0380648
RFPDFVRDF	0.025872
LSAFPFLQEY	0.00283951
GTSPAVSGW	-0.0174284
DAYVLPKL	0.019859
DVIRLIMQY	-0.0145167
QLDVAGRVMQY	-0.0259018
DVIMEALRSY	-0.000775081
TFLEAGVEM	0.0116698
KDVDGAYMT	-0.0621282
NIPEAIASY	-0.027345
STFLPVKW	-0.0127417
SSGPERIL	-0.102109
FADEGSIFY	0.0111046
NTDNLLTEY	0.0223961
LGIPKDPRQW	0.0338202
TAKISDFSW	0.00672297
EAYDPQTNEW	0.0103
DIINSFQSI	0.000911805
RSGPFGQIF	0.0125596
RSGPFGQLF	0.0125596
EIYTRDGNSY	-0.080546
KSIDLIQKW	0.00641561
ENIDKIAQW	-0.0179394
KAHEPTYF	0.0168226
TAKDPSVSI	0.023848
DAYQTREI	-0.0167369
STTDVEKSF	-0.024515
QVASTMLVW	-0.0149757
KSVTLGYLF	0.0131627
DANNAKAVV	-0.0122136
VTNKSQIRTW	0.0197301
KSFVLPSW	-0.063822
EIMTRIQTY	-0.00219866
TTKELLSSW	-0.0318817
HTNPVGTEW	-0.00343234
SDAYQTREI	-0.0221886
NIPGAIPHW	0.0242899
FTKPPIGTW	0.0174485
GTEFGGSIY	0.0084704
VLDENKSWY	-0.0180684
ETVLTVAAF	-0.0124092
FIVDDFESF	0.0247301
LTPVVVTLW	-0.0141241
IPYSPDVQI	-0.0225509
ASDFITKMDY	0.0142822
ATDAAIRVW	-0.026899
YPYVAVML	4.65288e-05
DAEMTTRMV	0.0132554
EVGPAGSQF	0.00285894
IVTDIFISW	0.0192631
VTASTGLLW	-0.0171359
NTDPAGAVNK	0.00662508
DVIERVIQY	-0.00136743
EVKHGGFVY	-0.00588139
NFQQSVQEY	0.0122791
GTDPQLLLY	0.00310156
DAYQVLSTL	0.00624263
PTDMEHTGHY	-0.000231058
AVIAHDFLAF	0.00608515
DSDEESLGY	0.000382445
DVANIFPATF	-0.00158538
KSNPKGVEW	0.006075
VTITDVSSW	0.00763425
QADIARMLY	0.00420244
YSEGYPGQRY	-0.0240872
RSHGFAAEF	-0.00879114
KYQHTGAVL	0.0134744
SFHHNVAAL	0.00515015
IFQTGLVAY	0.00430688
VSDMVEDLY	0.0139985
IYQSASVF	0.00414751
MRFLAATFL	0.00555421
KTLGDFAAEY	0.00894164
FYTAGTLSL	-0.0264381
ILDEFLQTY	-0.0516535
VPPPPPTEV	-0.00413169
QPIVSIRVW	0.0359318
KAQSLLQLW	-0.0133841
SSGPQRLV	-0.00582056
EVIDVFEIM	-0.0015364
GVIDAYMTL	0.00481776
ESEKHTANY	0.0126374
TVADQTVAW	0.00129493
LLDFSYEQY	0.0842631
DLNTRVAYW	-0.0206807
FLEEVTEYY	-0.0127812
ESDSRQIFY	-0.00697569
RVAQLLERW	0.0110043
RVLPPNWKY	-0.0200351
DLFTKYYSEW	0.00168337
VASTAIAAAQW	0.00934461
FTAGSYSSY	-0.0161482
TTFDGKTYTF	-0.0250271
EIAGHIMEF	0.0162767
RTEEGPTLSY	0.0116283
KVIGAGKSW	-0.0310891
FLDPASAGIGY	-0.0164129
YVSEAASTSW	-0.00687964
VRPDNTYEV	0.0152256
ESIPAVTTW	0.00316663
KAAVMVHQL	0.00480565
QLEDEALKY	0.0197387
ATGAGFANTW	0.0145585
AFQDKVSSY	0.0561026
RILDLIDDAW	0.0308865
ETIAEFLYI	0.00258494
TFNNPTTEF	0.0124696
DASNQVLLI	-0.00522506
DTSIFNQTW	0.00648812
QTENLGVVYY	0.0178938
LLDDFLLTY	0.012222
EVIHGIFKAY	-0.00458906
EQISGTVGW	-0.023083
GVITSLATW	0.000151153
RTLAPPELW	-0.00677652
SYGYGGNSA	0.00652674
NAFLAQRI	-0.0251085
DVYTKTISLW	0.018991
DVANKIGII	-0.0239481
WSDGHLIYY	0.0120962
IGYGHVRAV	-0.00479077
QVVTDLRLW	-0.0070875
KSLALLLNY	-0.00373299
VPFVGKVHI	0.00523162
DAFVFSYL	-0.000386753
ESIAWFTVF	-0.0207679
EVADRLFSSF	-0.00755143
VTKTVSNDSF	0.0297844
EVTYSVTGF	-0.0140393
KYFVQGMGY	-0.012364
EIAGHIMEF	0.0083933
VLIENVASL	-0.0203859
DTKEIYTHF	0.0116362
RTYPVQEYF	0.00393162
YRRKDGVFL	0.000427659
FPSPPAVSI	-0.129038
STYEFGKSF	0.0308377
DGMAFNALI	-0.0662962
QLFIGGVTGW	0.010705
GTFRHTLW	-0.00352665
STDNSLLGY	-0.00676655
EAYVQKLV	-0.0191002
QTATIAKTF	0.00799269
AVYGGGSMW	0.00333771
RMDNIYFEY	0.00512243
DAHIYLNHI	0.0112408
VPNNKITVV	0.0140537
KAIEKNVLF	0.0160735
KTAEDMNLF	0.0437431
DTIPTYLQW	0.0027145
EVIPKEPLSF	0.0241523
ETALLVDRY	0.0113403
KSADWVSDW	0.0199692
SYLPEAGQY	0.00431859
QTFLSEIRW	-0.00586999
DVRPPYAEY	0.0588081
GVIWKTIGW	0.020311
LTDLYSPEY	0.00954697
DTFIGEGKEY	-0.00130672
DVIGTLSGF	0.0118303
TSDLQDKNEY	0.0244795
LPLAHVLEL	-0.0619936
EPFGGAIII	0.00355342
QSAASSLAY	0.017292
LFPGKVHSL	0.00169381
SYPLFSQEF	0.0190239
SIDKGTLIGW	0.111279
IAYLVRQL	0.0119613
AFPGSTNSL	1.13911e-05
KAKEIYMTF	-0.00105015
GAEAKPAE	0.139086
MTERQALSY	0.00768576
DVISTIGQAF	0.00969687
VKYNDPIYV	0.00658426
ATSKVALVY	-0.00120809
SIIAGGSLTGW	0.0156372
FAYTARISV	0.00322975
TTNVMGTSL	-0.00803483
DAKQLTTTI	-0.0373051
IFIDEVDSL	0.0133021
DAADIVFLI	-0.034855
VIDQQNGLY	0.00474919
EQFLLPVI	-0.00924101
TTNTATTAM	0.0155257
RYMEVSGNL	-0.0453986
AFILAAESL	0.018195
AFPDSVNSL	-0.00306176
GTPPLTFQW	-0.0141463
KSKAMTGVEQW	0.00366247
GIYDEAISSF	-0.0021553
EIITSTTSNY	-0.0148937
SVVEAIPEF	-0.00205251
FVDPLVTNY	0.00521546
EIIPTLGQF	0.0305116
EVTQDFMMY	0.00390763
DAIHSMGLI	-0.00198536
FIDAQFEAY	-4.44443e-05
KSSLTQHSW	-0.000603348
AFPKAVSVF	0.0199605
KSTELLIRKL	-0.0182172
TTSTRIGKF	-0.015934
KAAQKAAAF	-0.00109632
GTAGLLEQW	-0.0205905
GTVITPDTW	0.0127704
NYAGLQRSV	0.00121993
SSDPDQLVY	0.0111534
TTSRVLKVL	-0.0186539
TAVTPQQTW	0.0149663
QYQANANQL	0.00672013
LSKTEFLSF	0.0102355
SYQNADSY	-0.000715935
LTDRELEEY	0.0059715
KTDYMVGSY	-0.00300783
RVDENNPEY	-0.0127388
KFKEVGEAF	0.0209494
AYGLSREV	-0.0107922
VVFTDEMAHF	-0.00152005
GAHSVGLMW	-0.01608
EIISDFDSL	0.0172673
KSFMDFGSW	0.0248802
DAYTVQQL	0.00776247
RNLPFDFTW	0.00363755
SLPVSVPVW	-0.000194733
SYYSPSIGF	0.0185142
ATEGVEVFY	0.00891372
GTDELRLLY	0.0298204
HIAENILSY	-0.0450783
ITDTTRDVY	0.0597867
EISERIVQW	0.00987084
GASQLFRIW	-0.0262485
TSDKPLMY	0.019789
KGQILMPN	0.00528196
DALSKMVII	0.0211894
EVSQKFTSI	0.00858967
YFAERVTSL	0.0421683
ELRPGLIGW	0.0119812
FFPEYTHQL	0.0385034
LPSNTSLVI	0.00781313
EVISVLQKY	0.0331312
VMINKATPY	0.0243722
DVTDEMLSF	0.00999151
DVANFYVSQL	-0.00030707
TSKITSTAW	0.0100658
HVQELYQEW	0.0218423
RSWDQQIKLW	0.0369954
DALRSILTI	0.0274513
KVDYNRLGY	-0.00540009
KVSDLPRQW	-0.0636121
NLDSQRLQY	-0.00212083
RSYDYQFRY	-0.000660709
LTYENVERW	-0.00879643
RVLISTDVW	-0.0036455
NYVNGKTF	-0.00348377
RYSEYAEEF	-0.00394931
TYSLGSAL	0.0311718
ITTKAISRW	0.00300608
FYQGHVEGY	0.00515782
TVITFPISIW	-0.0738949
YYQFINEL	-0.00722508
AFLEAADNL	-0.0336358
GTDAAQAAQY	-0.042293
DPLDKSIVI	0.00674925
RVYTIQSDVW	-0.00450583
YYQDQVDDF	0.0117044
GTYAGPVLW	-0.0210773
GSEDGTVRIW	-0.0113066
DAWKELTIV	-0.00653266
DVAWNFEKF	-0.0117987
QTVAWFPLYY	0.0118889
FSDGRTQKY	-0.00368496
EVATNGKQRW	-0.0916162
SFLPSGSEM	-0.0121188
GAFGEVRLV	-0.0251061
DVYRAEISEF	0.0187817
KSSIDLYFY	0.00283947
SSEALYNQY	0.00708259
NTDHQTQLLY	0.0157994
EAAYRVLHW	-0.0238655
TPITTTTTV	-0.0307194
SVIQNSAVW	0.0211352
EIYEIESTQW	0.0110669
AFQERLNSY	-0.0121679
IVYPLLQGW	-0.000370607
NPFGGASHA	-0.0533405
LEAQAATGF	-0.00558564
DSMPLYSNW	0.0177707
DAVKFFVSV	-0.0236239
KTGLVTTTW	-0.0257335
AVIGDVLQVY	-0.0147463
EIAEKMATF	-0.00275191
KFTDSAIAM	0.00270354
DTISNRDSY	0.0108716
MSLSAFTLF	0.0157394
EVAGVGIQW	-0.0129073
TVDKHSDEY	0.0549618
YYPSDVSSL	0.00262682
AYPQQNSTY	-0.0364239
YRNDYATML	-0.0417579
AFLTSGTQF	-0.00117895
VTDNGDGTY	-0.006965
KSGEPLSTW	0.00758653
QIADAYSSF	-0.00311362
KSGSPVATF	0.0113926
ETDDLTTWLY	0.0301618
VSKSVTQGF	0.0257065
VFQYEVAVL	0.0116814
GVISSFTAF	-0.00509792
YSYAGGRGSY	0.00115986
NFITGVGIL	-0.00314146
YTGTPDWLY	-0.00744224
DPLRVIILV	-0.0354597
KTGTAYTF	0.00506126
GVISSISLSW	0.00264956
ISDLIRDSY	-0.00623693
NTDLGNDLY	-0.0207893
YTSDSPGSY	0.0147707
EVLHQIFSKF	0.00246804
ISKATSETL	-0.0652128
ITDKNSLAY	-0.00103762
KVTDIIVSF	-0.031328
ETIVNVLDF	-0.0011132
YVIPHPVHAF	-0.00728031
KAIKELEEW	0.00398987
DVNGKIIVW	-0.00373286
EQIDVTLKW	0.0299586
DPKTGVLTV	-0.0101239
AGIPAVALW	-0.0989775
DTYVGSGW	0.00410209
RFQSSAVM	0.0172884
KTAQLERSL	0.00718188
GSVPIRDSW	-0.0452569
FSEEQLNRY	0.0139866
LSDIGSGIRY	0.0301161
QSKTIKVSY	-0.00279088
FFPEAISFI	-0.00509979
ETPSSFLRW	0.0320667
TLDDESLKY	0.0106868
QVAKDVLKW	-0.0880894
TLVTYVPVTT	0.0201746
GSDEPAFMYY	0.00287419
DVVVGLESF	0.00415147
VFVDRTLDL	-0.000967332
VTLKGSVTF	-0.0544505
ETDKITLEV	-0.0766974
VYQKPGQAF	0.00980257
ATAQREEW	-0.0110365
VPYGDVVTV	-0.0121422
KSFVKVYNY	0.023164
GTMDIRHFF	-0.00704694
SFIENSSAL	0.0143127
DATNMPAV	0.00627833
DAFNTTFI	0.0272588
GFGQGAGAL	0.000799555
ILDIPNQLYY	0.017534
AFPNLARVL	0.0158898
ASHQGKEAW	-0.0127554
KSTVNGVSW	0.00413075
YPNKYESVI	0.00952473
TYPEFLANAL	-0.00947943
KAGSTALYW	0.00287957
VTEIMSMGY	0.00314938
HYYEGGNSQY	-0.034589
DSDMQTLVY	0.00845542
QMDPSSNFY	0.00528313
VSDKTLSFY	0.00884592
RFHTITTSY	0.0169933
AFFTSKAL	-0.0496742
DSVEDHLAW	0.00643169
DGMTVVHSI	0.00201427
RSHLAALW	-0.00333011
AYQSVRIL	-0.0280993
FFFSLSSSL	0.00377608
QLDNQLDAY	-0.0115291
RTLDSLMQF	0.00551331
AFPEDRSEL	0.014744
HVVDRDTEAW	0.00238458
KALDVMVSTF	0.017113
VYQNTEEAF	-0.0144266
TAIETKVTV	0.00465942
DAPEQRVTL	-0.0131077
EIKQEMNTL	-0.0271521
KSFVDGLNF	-0.030098
KTPSAAYLW	0.00242119
ETIFLLESY	0.0162737
YAFNMKSAV	-0.0179718
LPRQSQITV	0.0239908
FRVGNVQEL	0.00804693
RMNEVISLW	-0.00915246
EVSSEIYQW	0.0227572
EPVGRLSVW	0.0133706
YPWGTVQV	-0.0092336
ALRVLNSYW	0.011113
DIIDDVESF	0.0272174
QIEEAGWSY	0.0144922
LPVAFKVV	0.00474667
RTEPFQDGY	0.0223301
VTAQVVGTERY	0.0105013
EVLDHMGTF	0.0286139
EVMQELRAL	-0.00221609
RSYVTTSTRTY	0.0509503
TILVDNNTW	-0.0218943
DVFYLNPLNW	-3.70034e-05
DAREIVNNV	0.0161243
LPYKGGNTL	0.0784257
ESEVNRGDKY	0.045343
AYMPQSRNL	-0.0422403
EPWLQRSVV	0.041931
EAIQGIAVW	0.0106618
FIEQVGLVY	6.74571e-05
EVVSVLHVF	-0.0269121
YLDESKQLY	0.000416905
RTLIYITLY	-0.0229896
VGASKAVFLW	-0.00271695
DSFLGGLKW	-0.0486422
AYPEIVAVY	-0.0164388
KYIEGVSDF	0.00144103
LYQEGAKM	-0.0189928
KSEAVAQLW	-0.0169973
RVKSVNLDQW	-0.0237816
KSNSAVAW	0.0482419
ITIGSIASF	0.0485452
DAYEFAVDV	0.0196135
SYTLQAEL	-0.00778894
DGLTVHLVI	-0.0302781
DSIQEFRLSGW	-0.00108857
FTDQQKLIY	0.0134164
HSFLGFEW	-0.0413733
NTISTGLLY	0.0200996
AYGNMGNAY	0.0256067
QSVEPLTGW	-0.0022245
YTEKQIGY	-0.000443576
EAVNKVIKSY	0.013233
ITDAYLDQY	0.0198553
DAIKDTVLGKW	-0.0395263
VYQTYVNAM	-0.0199686
KIDENQLMY	0.00388183
ASEDSVLLY	0.012553
IAAQTGTRW	-0.00423193
ETERRMDFY	-0.0130036
DAQDKLYLSW	0.0204318
EAYDKLLESW	0.0196017
QVDKIVAQY	-0.00126839
DAKSTIVSI	0.00759931
VLDNPSPFY	-0.000138204
KYMNNITY	0.00827836
KAMGIMNSF	-0.00425298
KVVEGSFVY	0.00747818
NVDAILEEY	0.00692883
LIDQDARDLY	0.0391852
KSYVQGVTW	0.0123626
AMDTDGLLY	0.0481825
EVASAVSSSY	-0.0564194
SSDTQTSLY	-0.0290474
RDAPIVNKV	0.0238113
KALDQFVNF	0.00724325
ETWDSAIDTW	-0.00524698
EVATRMQSF	-0.0129246
YSLKVLLSY	-0.0172973
KGWDGYDVQW	0.0227655
SHPNKVKVY	0.0313924
RVFVEEQVY	0.012272
KSVENLGVSY	0.0165889
NIDPITMAY	0.0173444
DFPVAMQI	-0.0256769
NLDFQMEQY	-0.0716351
EVAPSFSSV	-0.00252
HVISQTGGY	0.00511612
AFKAIGTAY	-0.00206682
DAHLGSSSV	0.0734528
LPYLVPKL	-0.00380254
STDPEALHY	0.0250073
LPDATSSHRTV	0.0109024
VPYGTPLSV	-0.0417691
ESSVSGSTGQW	-0.00248608
NIADIEIGAF	-0.0196065
STKQEVAVF	0.0168103
EAQAATGF	-0.00389583
RSSVILLTY	-0.00636089
YAAEFLTSW	-0.00295846
RTLRDIETF	0.00588689
RVIDVGSEW	-0.0242954
ITNEILVRF	-0.00719496
RFPDGTNGL	-0.00795415
EATMVLVSW	0.00564928
ASLPLRVSF	0.00489257
AFLEQAVSY	0.0224298
EVFTEILNY	0.00144384
KGLTLQNSQW	-0.0456344
VTKSTQNSF	0.0232717
KTYPDTDSF	0.00951088
IYHNPTANSF	-0.0180987
YFAEKVTSL	0.0147287
SADGTLRLW	-0.00385039
TSLAYLPEW	-0.00654517
LPYVGMVTII	-0.0191778
RTDPVVADY	0.0174527
EVVQWLITY	-0.00438054
TSSSSVRVEW	0.0231123
HSDTDALGY	-0.0112317
VTEGVAQTSFY	0.0183687
TTEERTQLY	0.0196921
FYPEEVSSM	-0.0122736
AVIDLNNRW	-0.0156082
EVVGYFGRF	-0.0241877
TTIHQIVRQW	-0.00767062
QTEASALLY	-0.01338
YPPPEVRNI	0.0235421
FYLNQSTAY	0.00491432
EVIEKLFAM	0.0200352
SVFPGARLL	0.018681
ETMREFLEL	-0.00384121
RVVQQEEGW	-0.0267809
HTVPDMGKW	0.00421746
QSEEAVAAY	0.0417279
KTEDTAVYY	-0.0108443
SYAGGRGSY	0.0153927
FDPNTEEN	-0.0161323
GSHPVDNKW	-0.00436377
YIDIDPLLY	-0.00328841
SLGPEYTTF	-0.0118619
KTLPTEAMW	0.0128752
ISLLAQNTSW	0.0171789
TSYSNYYRTW	0.0232347
RTHPVEIFY	-0.0235021
KSKAIIEEY	0.00236327
EIVKKYTQF	-0.120908
DGKEIYNTI	0.00396697
VAFQLLTI	-0.00503092
QFHEKTSAL	-0.00100154
IFQLDTTSF	0.00445494
SDYPPLGR	0.032435
KAYPKRPLL	0.00795465
DALRSGLTV	-0.0716818
EVVPEPVARW	0.0143792
PTDGDSHAVTY	0.00400516
IFVVASSSY	-0.00335944
DAANVMVYV	0.017178
DLPWFRTLSW	-0.00901754
TFMNRVEV	0.00635637
VLDFGDLTY	-0.00276839
DAWSGWLVV	0.00190427
EVVERLLSV	0.0026008
TSERGSFSLY	-0.00441552
GIYEHGYGNW	-0.0021014
YYPGIILGF	0.00192693
FSEYFGAIY	-0.00253649
FPVQGVHTV	-0.00448179
IYLATGTSA	-0.00980172
LYLATGTSA	-0.00980172
GTTKPVNW	-0.0167239
GVYPGYYLTF	-0.0085574
GTDPELNLY	0.0188266
DVIDNIMRL	-0.00392603
EIVWSIKSF	0.0365555
EIKETLLSF	-0.00205718
KVHDVNDNW	0.008878
SSSSAERQW	-0.00408034
FTDKSAEDY	0.010802
SRASPVRLL	-0.0036001
TVIEKTESW	0.0256734
LPWQIVQI	-0.00628892
STDIGALMY	0.0178528
ETHKAIQAL	0.00425096
ATEKHLQKY	-0.0114231
GTDTGVVQY	0.00938501
DAAEIRLV	0.0092556
DGVTMQVTV	-0.0167686
VTGNLGIQW	0.0170602
ETAGAIMAF	0.0241256
FYPEEISSM	-0.0236375
VSAEEALKY	0.0158433
FSDSKIQKY	-0.00659586
GVLVHVQKW	0.03575
DGFFGLSI	0.00815599
WTDNRELTY	0.00314848
RLDINTNTY	0.0240113
KALQVMTDF	0.0072269
GRAFLFNKV	-0.0119465
ELALTLNAW	-0.00238362
FTDTSLMY	0.00448313
DTVSRLEVF	0.00419969
DTSDIVHIW	0.00783768
AVDDFNLKY	0.0818693
GSDGLVKLW	-0.0226814
TSKQPVGF	0.00559812
GVDVTGPHLY	0.00714864
KTGLLGIFW	0.0138011
KYVNGSTY	-0.000352942
LPHVPLGVI	0.011206
QVLVDIRLW	0.0291489
VYQTAKAV	0.000552062
KSFADINLY	0.000689331
LSERADWQY	4.76943e-05
FTDVRAAVY	0.0608904
VYISNGQVL	-0.00024345
DIIQSMASF	0.00144052
AFSVASVY	-0.0190013
EVIERLIKSY	-0.0514406
IAHLFNVEW	-0.034627
QTDIAVNW	-0.0304324
TSFQWVTKW	0.0170318
DTDYRSMEY	0.0177764
DVPDKYYSF	0.0106515
GTIKGQFNF	0.000570581
IFPTLTSPL	-0.0232761
AFKEVGIEF	-0.00708044
KTDHFIFTY	-0.0190259
MPTATASTV	0.0165402
TTVERRFSSW	0.0150134
NSDLNNLLF	0.00889447
KGFTDADNTW	0.00733453
SFFDNISSEL	0.00678646
VFLISGVSL	0.0312678
KAAAKAAQF	0.0478021
VALDKVIEI	-0.014433
EVIGLLGGRY	-0.000519824
ISASKAVGW	-0.0170775
ATVISHNPETK	0.0256458
SAYQGSQAV	-0.00700147
GSVDGFIEVW	0.0122057
YFTNANREL	0.000692959
ETAKYLILW	0.0013088
EAYVQKMV	-0.0150129
AVDSTVKVW	0.0376027
AVAAIILGW	0.00129592
ALDQNKMHY	0.00130049
DVAEVRKSF	-0.0406805
KSSIAGSSTW	0.0248596
VSVPDSLLW	-0.00498793
VADNAQQQY	0.000529489
DGFLFLNTL	-0.00325894
FFSEREASF	-0.0076248
DSVPRDLPSW	0.00541917
DFLLQSSTV	-0.0344843
TFNGQATVL	-0.0199492
EITQYIQSY	0.000962996
KISNIIKQF	-0.00785825
GYMVMGDSF	0.00702632
KGMGILLEW	-0.0130404
AVAEEYLSF	-0.00701974
DLDSRVLYY	0.00795736
KVYAILELW	0.00148338
AMKPWIQPK	-0.0238369
EVLDNLLAF	-0.0055261
GSMFSLITW	-0.0195896
KSAPSDSLTY	-0.0144883
ISEKTAAYW	0.0171673
RVVDFDETW	0.00223719
QYVVRKPL	0.0163948
ASEKHQHMY	0.00497288
KAKQIYEEF	-0.0448942
YPLHILFV	0.0273043
KTVDKFNEW	0.0185228
ATFIVTNYW	-0.0449156
KFLAAGTHL	-0.000681429
[truncated: 2,527 more rows]

## Sheet: Q
Peptide	Log Fold Change
KVAPAPAVVK	0.0862775
AVLKGVHSHK	0.0899571
ATAPVSAAQLK	0.0142532
VLKGVHSHK	0.0124685
TNAENEFVTIK	-0.0259222
KPAGPPGILAL	0.00909174
KVSYSHIQSK	0.0361061
GKFMKPGKVVL	-0.140657
VVKPKKAAPK	0.117752
EESNYELEGK	-0.0153903
KVPPFTFHVK	0.00157439
AQYEEIAQRS	-0.0140173
GTYDQKVQGGK	0.0638715
NIDDGTSDRPY	-0.071268
HTYLANGQTK	-0.0171421
YHSKYEELQVT	0.0193047
YQFTGIKKY	-0.00606263
RTYLVNDKAAK	0.0345113
KTSATVGPK	-0.0461989
SVYDSVLQK	-0.0516987
QLYKEQLAK	-0.0127273
SAYGSVKAY	-0.0255821
ATRPTAPASAK	0.0475472
YENEVALRQ	-0.0266081
SVYGYGVQK	-0.0188341
ATNTSAPDLK	0.0209283
TTAVVTNPK	0.0232144
STTAVVTNPK	0.0160302
VSTGDVNVEMN	-0.0361641
TTKKPPLAQK	-0.0132957
ALEEQLQQIR	-0.0309168
EEIAFLKKL	0.00828729
ALYSGVHKK	-0.0171898
ASVAWAVLK	0.0763736
ALHSHMINK	0.0217449
LVTPRVLQH	0.0766011
EVVGGSSDSY	-0.0241703
ATAPAPTAHK	-0.0434869
SVNPYLQGQR	0.0163355
NTTSAVTVK	-0.0119102
IDDGTSDRPY	-0.0857085
ASYGSTTTK	-0.0468935
KYENEVALRQ	0.00822699
QEHINIHKL	0.018177
QYEDIAQKS	0.00663083
KSMKMVAAAK	0.0529672
KVNIVPVIAK	0.0148413
GTFGGLGSK	-0.0432949
LEGEESRMSGE	0.0128938
VSYSHIQSK	0.0574382
SLYGPGTNR	0.0121677
AQNVGTTHDLL	-0.012617
GTGASGSFK	0.0389864
SVGESSSKGP	-0.0229878
HIHKSLIGK	-0.0358721
SVDIPLDKT	-0.0818311
KLGNFFSPK	-0.0645547
FLYAFIGVK	0.0318009
GAYGQAVRY	-0.0101333
IVPDIAVGTK	0.0310006
SVNPYLQGQRL	0.0760031
QIYNPPSGK	0.0381255
KAAGGATPK	0.0292913
KLYEQLSGK	-0.00806756
FITDDFHDM	-0.0431405
HEAEVLKQL	-0.015479
FLEKLLPPV	0.00928023
KLAKFFAPK	-0.111397
SFGGSYGGSF	0.0377067
FITDDFHDM	-0.0279313
KVNPIQGLASK	0.0157096
YGYNNDNQEF	0.0106147
TTASPRTPGPK	0.0965096
SLSSPLNPK	-0.0418054
QTQISETNVIL	-0.0100384
IVYKPVDLSK	0.18133
TASPRTPGPK	0.0852798
GTIGHVAHGK	-0.000613244
VMDSKIVQV	0.00755842
TVYRNPESFK	0.0137066
SIYKPGQTVK	0.0162713
ILMEHIHKL	-0.00658063
TLYEGGVFK	-0.00508042
KDVDGAYMTK	-0.0326588
RPSGPSKAL	0.0355773
REAVEQQKV	-0.0610751
GLASFKSFLK	0.0692715
KLDVDAPRLLK	0.0237688
KSFAKAFISK	-0.00773323
GSVGESSSKGP	-0.0178824
AVGPHLTAK	0.00546475
SLAQYNPKL	-0.0202399
YLLEQDFPGM	0.0086663
AEKAYHEQL	-0.0137283
AEIRHVLVTL	0.0166879
APNNGQNKSL	-0.0043287
APEEHPVLL	0.018565
KVAGAATPK	0.0289943
TEELAYLK	-0.00611149
LLPPQPALA	0.0189286
VSTGDVNVEMN	-0.00403634
KPKAPPPSL	0.0206994
KAAKPSVPK	0.0216736
GKPVHHGVNQL	-0.0207149
SVDIPLDKTV	-0.0643809
KDVDGAYMT	0.00278797
HPQGAWKEL	0.0223787
KDVDNAYMIK	-0.0227293
SLGGGFGGGSR	-0.0269713
SVYSGIRHK	-0.0197443
GTYDAKVKK	0.052287
SVFQQGMKNK	-0.0512021
SLVNLGGSK	-0.017474
GPAEYDYGHTG	-0.0250136
GDSGSESSW	0.0128098
VAGGGGGFGAA	-0.0147103
SVSTVLTSK	-0.0493136
LQIDNARLA	0.00116782
MVLKPHFHK	0.0363467
RQLEEEGITFV	0.0353264
KVYNGILEK	0.00467221
KLSKIPSTPK	-0.0406593
AVYKKAELAK	0.0927612
VEKQPPQVL	-0.00925741
AVAIKAMAK	0.0215425
SAAKAVKPK	0.0908175
KESSTVFEL	-0.0261503
AISSSAISK	-0.00342217
GEIDGNKVTL	-0.00789119
GELGNGNIKL	0.000954523
AVKPKAAKPK	0.101672
GTPEKPLYH	0.0391329
ALSNLEVKL	-0.0165855
YLSPVRSPK	0.00728343
SVSAVNLPK	0.0292704
KATGAATPK	-0.0124243
GTYQPLSTR	-0.0296087
TLVTRTQGTK	0.0871228
ATTTTVTTK	-0.0469412
NYNHLMPTRY	-0.0201425
RLLSPPLRPR	0.0105721
GTYRDANIK	-0.0122207
LIYVSVPGSKK	0.0113694
SLVGLGGTK	0.00168144
FETFNTPA	-0.0129091
SLFGGSVKL	-0.00439353
NVEIDPEIQ	0.00256378
NVELDPEIQ	0.00256378
GTAKANVGAGK	0.0413583
HLPAEFTPA	-0.0109891
ATYGKPVHH	-0.0255785
AVYSHVIQKL	0.0565788
NEFPEPIKL	-0.00911879
YEDIAQKS	-0.0358042
HEEEIQEL	-0.00514042
YENEVALR	0.0153181
RLSAKPAPPKP	0.0315716
VLDDKLVFV	-0.0273182
GEGHFGKVEL	0.0102237
TPMGPGRTV	0.00472636
KVSQVIMEK	0.00104463
TEVIFKVAL	0.0366625
RAVSPSNPK	0.096121
TLPDTVLSH	0.0207771
ALADGVQKV	0.00505563
VLDDKLYVV	0.0344926
VSTGDVNVE	0.0278203
QENNLLKTL	-0.0134158
QPDQTRIVAL	-0.0124138
SGNEKVTMQ	0.00571685
KLLPSVVLK	0.00920313
AQYQFTGIKK	-0.0588105
LSAKPAPPK	0.0497538
KQKKPLVGK	0.0587532
KVDISKVSSK	0.041254
ATAPPGVLK	-0.0114169
IIYKGGTSR	-0.00403638
TEAVVKEKL	-0.0404634
RVDPQVKVK	0.0222102
YLLPAIVHI	-0.00334934
TLLTAIVKL	0.0161226
FLNNQEYVL	0.0162717
ILDKKVEKV	-0.0315314
KEKYIDQEEL	-0.00456073
GELQGIVSW	-0.0204233
KESTLHLVL	-0.0635005
GLTVPTSPK	-0.0310811
LEAQAATGF	0.0413746
LEGEESRMS	-0.0127972
TEDWSAAPT	-0.0155687
ILWETVPSM	0.0206055
KEFDGKSLV	-0.0389464
GLEPGKGRHH	0.13957
GVAAPFPK	0.070378
VAKAVTQAL	-0.00792128
NVKVDPEIQ	-0.00619816
GTFPRAFKK	0.00526249
RTAHVILRY	0.00292899
VLGPTPVQK	0.0216182
RYSVDIPLDKT	-0.0576567
SLPKKLALLK	0.0981015
RLFPPLRQR	0.0108846
SLLENLEKI	-0.00369567
VVNPKYEGK	0.0858324
TQLTGPVMPV	-0.0200763
GVANALAHK	-0.0336006
KVVVSPTKK	0.0516369
QLVDIIEKV	0.0159253
VLQGKLAEV	0.00429532
DINTDGAVNF	0.0566404
VLMTEDIKL	0.0118291
EEQLQQIR	-0.0524623
KIKQVDSVLK	-0.0346482
SSYSRSSAVK	0.010405
AAFPGASLY	-0.00442771
FAFEHSEEY	0.0251198
FSSDNRQIV	-0.0453497
SMSPTSTPK	0.000609937
ALNELLQHV	0.0334619
ALDEVFTKV	-0.00808588
SLYKEGHTK	-0.0145688
AIVDKVPSV	-0.000644066
KVANIILSY	0.00566826
NLMEQPIKV	-0.0102385
AAVSFISKF	-0.075534
GTLDYILQR	-0.00302844
ATSKVALVY	0.0167169
GEPEKLGQAL	-0.028298
SVPADLSRPK	0.0499149
KLNWTGTSK	0.0107972
APLQHRHVL	-0.00511861
APAPIHNQF	-0.00196139
APPPPPPPP	-7.71296e-05
LLDHVLLTL	0.0287439
APYSRPKQL	0.0341855
SSKGSLGGGF	-0.0265731
AVLKGVHSHKK	0.0201554
VTKAKKAAPK	0.026189
AQWQKVLPR	0.0494893
FENKFAVET	-0.0398462
FLDGNEMTL	0.000804065
ILHDDEVTV	0.00214578
RLATFFPRK	0.028722
NPASKVIAL	0.0154709
SESPIVVVL	0.0136083
SLSEKTVLL	-0.000271415
YLDNGVVFV	0.000185308
QLDDLKVEL	-0.00877068
KEEHEVAVL	-0.0134392
AAPGVDLTQL	-0.0290385
EEQLQQIRAE	-0.0187604
SVFAGVVGV	0.00863453
KLYDIDVAK	0.0707545
GDSTFESKSYK	0.0643012
VVGKWKEVK	0.0774724
VNLGGSKSIS	0.00717143
KPKEADESL	-0.0199681
ILTESEIKL	-0.00476057
AAAKPVATK	-0.0530052
GQGVHHAASQF	-0.0182029
FLDGNEMTL	0.0199951
VEKVPNPSL	0.000274086
IQRTPKIQVY	0.0225727
ALNVPISVK	0.00558531
VVAKKSVPH	0.0841286
APAKPPRHL	0.0178793
SLKQAPLVH	0.0200866
GIGQDIQPK	-0.013689
NMQDMVEDY	-0.0190557
KAKKPAAAGVK	0.0905153
TVADKIHSV	-0.0233918
ALFEGKVQL	0.0558021
KTKLLGSTK	-0.0243308
SQHYHQGYY	-0.0208343
HLKRVAAPK	0.0406557
QISIPFLLK	0.00271365
LLDVPTAAV	0.0211562
LEQQNKILL	0.0223256
SQWNKPSKPK	0.0752738
TAKPKAAKPK	0.043872
SIFKQPVTK	0.0275944
KELEKTYSA	0.0122823
DIDHNKKID	0.022053
RLSAKPAPPK	0.031594
SVSPASAGK	-0.00341717
APSLFHLNTL	0.0188241
ILKNPDDPD	-0.0010799
PVLKNPDDPD	0.0125518
KVSAPRVGGK	-0.0361518
ILDQKINEV	-0.0121833
TEVKSVEM	-0.014607
KLHGVNINV	-0.0149173
AVSEHRLSNK	-0.0487323
AQLDQLLHY	0.0784141
YTKETQTPV	-0.041712
VLSPADKTNVK	0.0282386
GTYHGMTLK	-0.00856159
IEVENKEVL	-0.013648
RTEYNLRLK	-0.0190211
DTNADKQLS	-0.0292684
ATKSPAKPK	0.0497356
SLYAKVKKK	-0.0322781
SSRGPLPVK	0.0678003
SLNLKQDSYK	0.0161728
KSYKVSTSGPR	0.0548692
GTAAKSITKK	-0.0293663
ALAEIAKAEL	0.00853397
AVLPTPVTK	0.0126937
KEQELQQTL	-0.0117957
KLPFTPLSY	0.013485
AINSKQLTY	0.0322011
NPDIMRQTL	0.0253252
KYEELQIT	-0.00827596
ALAGVSFEI	0.0405293
AVSPSNPK	0.0118993
KELESQVSGL	-7.12835e-05
AAPGVDLTQLL	0.067317
VEKPSPLTL	-0.00865641
VITETVVEV	-0.00561535
KADLEMQIE	0.0721116
VAPGKDLTKT	-0.0447922
ALPSRILLWK	-0.0272601
RVYGGLTTK	-0.0157801
LETPAPQVPA	-0.000589095
SEAKGLVTL	-0.0387646
IDYEAIVKL	0.00239816
SVDIPLDK	-0.0104446
FLTKQEILL	-0.0198263
LTGPVMPVRN	0.0169132
VLLGKVYVV	-0.0186586
FLDPIKAYL	0.0121241
REYQDLLNVKM	-0.0596366
AQYEDIAQ	-0.0237972
VHPPPTTTY	0.0521709
VVVGDLVEV	0.00542483
GEGLIIVKM	0.0146535
KDVDGAYMT	0.00830193
VHLTPEEKS	0.00433355
KVAVATPAKK	0.0121077
FLKSNTLPI	-0.0959994
IEKSVSEAL	-0.0116056
VAYGKGTYF	-0.000559035
RVAQLDQLLH	0.0413488
AQYEEIAQ	-0.0298762
RTEEVLLTFK	0.0196351
STNPKAALK	-0.0173118
TVDPTVPQK	0.0266223
ATDIPSSQK	-0.00591672
TLLNVIKSV	-0.0107429
TPNKETAGL	0.000480232
GEFGGFGSV	0.0459438
RLFERSRIK	-0.0250691
YENELALHQ	0.018242
RPRHQGVMV	0.0694142
LPQGIVREL	0.0383494
ATSNVHMVK	0.0359493
ATYQTTLLH	-0.0107482
NEVPVKEL	-0.0312508
VLSPADKT	-0.05227
SLDKFLASV	0.0131754
KPKTPSLTVF	0.0353527
RHFGKAPGTPH	-0.12349
RLQEDPPVGV	-0.0113059
QPQHAFNAL	-0.0147516
KLSSLIILM	0.0150782
KNHEEEMKDL	-0.0230299
GTTAVFINK	-0.00863359
YERSNEYQL	-0.00306133
SVAKTILKR	0.00409751
EVYPEARKK	-0.0162014
IPRAALLPLL	0.0294554
ILWETVPSM	-0.0158833
YQAELSQM	0.0224307
VPSGSSGSL	0.00239508
AVAPAGILK	0.013515
SLAGGIIGV	0.00514343
SSYQSSQGGY	-0.0306478
LSHGKKPF	-0.107481
APRTVALTAL	-0.00517137
SYNDYVREF	0.0292169
YEKFPLEL	-0.00874761
KIKQSVGNK	0.0579389
GYPGGIHEV	-0.000919783
GVAPFTIAR	-0.00609968
TMAPPIKSK	0.0255451
AEKLGGSAVI	-0.00233698
GPAHPGSPI	0.0129867
TEVGEKIAL	-0.00742066
SKEEAEAL	0.0238418
KVNEIAKHK	0.0175483
HLDNLKGT	-0.0380379
QPNTTGKQL	-0.0131691
TLTEFVKTV	0.0340286
RVAQLDQLLHY	0.0437692
ALLNIKVKL	-0.0319133
TPRSTVGVAVL	0.0189162
RPKHPIKHQ	-0.0345535
NVDEVGGEALG	-0.00460436
FGKEFTPPV	-0.126192
YLYTDSISL	0.00131573
GEGKLFSLEL	-0.00112947
NLLPKLHIV	0.0681518
AEFKEAFQL	-0.00949012
REKLQEEML	0.0132105
VLSNVEVTL	0.0338028
KEVAELTRL	-0.00940031
VYPPGPYHPF	0.0346124
FLSFPTTKT	-0.0872118
GVADKILKK	-0.00634964
RPEEGRPVV	-0.0208125
LPAQSAATL	-0.00645976
VVVDRKHVPEE	0.00872511
KEAEGAPQV	-0.000376472
ALSDLEITL	-0.0059172
QEKTIEEQL	-0.0488322
KADLEMQIE	-0.0120079
RVMAPRALL	0.0114517
TLYNTEVLL	0.00501947
FGNGRVTEF	-0.0919805
RLLDYVVNI	0.0109751
VSAGIQTSF	0.0161434
QIASFILLR	0.0490319
RNVSTGDVNVE	-0.0179308
YHSKYEEL	-0.00414905
ITDPHSPSRFR	0.00172082
DAISKTYSY	-0.0656009
RVKTNVPVKL	0.0233481
YEEEMREL	-0.0110108
RLNESTSYKF	0.0331302
AQNVGTTHDL	-0.0232508
TEVKGLLGL	0.016575
LTGPVMPVR	0.0373056
QVYKPPALK	0.0324391
SEDEPTRSL	-0.0315998
SMSPTSTPK	-0.0202546
APHRPAPAL	-0.0220216
SMAVVIPEA	0.00504648
TQHIQQPRK	0.0184034
ILISTTTPK	0.0408066
SKELTTEID	-0.0299295
AEHFLEQQM	-0.0263068
FIKDGSSTY	0.00221199
GEKQPELQI	-0.0314118
SESDKTAVL	-0.0193884
NEIKDSVVA	-0.00747348
QLSEVFIQL	-0.0230737
VDIINAKQ	0.0229093
ALAKAIEK	0.0570234
AISSVPLLY	0.0139105
GSAKPGLQK	-0.0660345
SVFQQGMKNK	-0.073209
KPNATQEEL	0.0123715
VEAGHTATL	0.00774257
SMNANTITK	-0.0146765
QLYKESLTK	0.0095958
KPRDVSSVEL	-0.0331882
KILPTLEAV	-0.0113513
SMDNNRSLDLD	-0.0202004
LPQGPLGTSF	-0.00224612
FGKAPGTPH	-0.00837156
STGRPLGTTK	0.0442245
KILDYEVTL	0.00227009
NLQIDPSIQ	0.00228343
RLAYIAHPK	0.00683997
KEPEINTTL	-0.00666528
YQSKYEEL	-0.0154071
IDNNIEQIS	0.0174389
RLYPLRKYAVK	0.150994
VLSSRLAFA	-0.00151434
KEKKLLEDRI	-0.0124177
ALLDKLYAL	-0.0108136
RLGELFNPY	0.0275706
APSDNRVTSF	-0.00746022
AENKDEIAL	-0.0212036
GQLSVHTPK	-0.00429915
ALWGPDPAAA	0.0291204
QLEEEGITFV	-0.0224188
VVMRDPQTK	-0.0135753
TLWVDPYEV	0.023716
APRNSDPAL	0.0239486
WELLQQVDTS	0.00328427
VPQGGSHSL	-0.0129014
GKFMKPGKVV	-0.103609
APKAPEATL	0.010007
NLQEGEFLL	0.0193438
ILSGVILEV	0.0114342
SEEVVSREV	-0.0211355
SLLYNVPAV	0.0328647
GGPGGVGGL	0.019023
LEKQIATL	0.0218995
KYEELQVT	-0.0200306
RVKTNVPVK	0.0431728
TESGLNVTL	0.0248735
EIDNNIEQIS	-0.00662822
IDVSGPKV	-0.032992
DAISKTYS	-0.0743666
SGNEKVTMQ	-0.0251617
TLADLVHHV	0.0209188
STTPPTSAK	-0.0171131
KEIGELTQL	0.0460459
APSYGARPV	-0.047963
KLDQDLNEV	-0.0568418
KLIGQVHEV	-0.0190893
VEYPAHQA	0.0025006
YRNALANPL	-0.0143085
KLALDLEIA	-0.00369603
KLALDIEIA	-0.00369603
SEGKTPKVEL	-0.0757943
KEAIETIVA	0.00527477
ILTDITKGV	0.0104434
VDVSGPKV	-0.0105354
QERQLAKEQL	-0.00197499
ALHSHMINK	-0.0448027
AILDKTTNK	0.00722361
GTYTIHAQK	-0.0102035
VEKEFEPLL	0.00717661
IAKSGTSEF	-0.0497732
KDVDGAYM	0.0554469
LENYIEHVL	0.0151919
VVDAHVREK	0.0144879
APYPLYPAEL	-0.00143679
FLQEKSPAV	0.00221026
RPRHQGVMV	-0.00210229
SPSSPGSSL	-0.00733998
IEGDVVSAL	0.0119794
VLAEKLAAI	0.00698041
KGGRVIAPK	0.107033
FLDGNELTL	-0.00543997
AAIGLVIYY	0.0413341
KARGPGLEK	0.00725299
TTDNANIL	0.0173328
SEERFRPSL	-0.0378237
NLNDRLAS	-0.0199058
TLSDLRVYL	0.00933187
IKPPIIHY	0.065121
TLDDKKVYL	-0.0129209
YTKKVGKAPK	0.0328805
SPASAARQL	-0.00590121
RTIATALEY	0.0224934
KLNNRQLNY	-0.00686259
IRLENEIQT	-0.0093437
KPRHPAHPM	-0.0237186
REYQDLLNV	0.0200196
AEAEKVLAL	0.0106251
RIDKPILK	0.0416677
KEKKDILVL	-0.00930216
KEYAVNEV	-0.0166299
AADDFRLK	0.00772308
AADDFRIK	0.00772308
KELEDLEHL	-0.0582045
TIHLPSPV	0.0108563
RMRGPAQAK	0.0275368
TIEKFEKEA	-0.0925174
VRPPLIIF	0.0546295
RLRAQPVTK	-0.0383183
VLIDYQRNV	0.00695678
SLLDPVPEV	0.0324248
YEEQHPEL	-0.0190796
VDWLTEKM	0.00365947
KEEELQAAL	-0.0189594
NHLMPTRY	-0.0314833
SLLGGDVVSV	0.0193216
VTPRVLQHK	0.0320786
FLQEGDLISA	0.00158483
MRYVASYLL	-0.0164609
IMDPLPLRTK	0.0295236
QLAESVANV	0.0201312
GHGLGDAL	0.0175389
ITSSPVSPK	-0.00997998
DNSRNLDLD	-0.0444103
KESTITRKL	-0.0721675
SLVEIILHV	0.0032032
VDISLPKL	0.00553003
GLFDTAISL	-0.0032633
LEGEESRMSGE	-0.0168683
SAAIPAAGK	-0.0146485
RPKSTSTSSM	-0.0229768
GLATDVQTV	-0.013738
QEPVLGPVR	-0.00555714
AARPATSTL	0.00834818
TETEGQKL	-0.021786
NPSENRSLL	-0.0222663
SLLDKIIGA	0.00430135
KVLDHFRRK	-0.00358809
IEKFDKSKL	-0.0289037
KKDVDNAYMIK	-0.0253983
SVITKKLEDVK	0.00510475
APRGDKEEL	1.70702e-06
GLWKSETTV	0.0124767
IEFKETQAL	-0.00800825
GVKRPSSVK	0.00128508
ATYSVGMQK	-0.0447283
KEFEGKTLV	-0.0192306
RPPNYSGTIAL	0.0199286
LVTRTQGTK	0.0380309
TEKNVIAAL	0.00424051
SESAQSKML	-0.00897605
KRQHEEPESF	-0.066358
ILEKKVEKV	-0.00724916
SEFTITKGL	-0.019194
GSNDKVGDF	0.0331055
IMDATNILV	0.00290429
GEITGEVRM	0.00664985
GELTGEVRM	0.00664985
SYRDSYESY	0.00422342
KIGLPHSIK	0.0396375
RTEESVRYK	0.0241392
YLNQEKAEK	0.0445444
LPSSGRSSL	-0.012377
PEYGEVIQL	-0.0381826
GPPPPPGKPQ	0.00357665
AEQIKHIL	0.00623365
NPRPTAQDL	0.00498267
AIFPSPMLY	0.0299615
GLRRVLDEL	-0.0282085
GLRRVLDEI	-0.0282085
GLPAHPREK	0.0457056
SEDKKRPSL	-0.00732688
NHLMPTRY	0.017885
KVLETLVTV	-0.00176741
KDVDGAYM	-0.0274393
KIYNSRVQR	-0.00615411
APTPPGLRNSL	0.00397101
KLGSVPVTV	-0.00840168
FSNVTDEM	-0.0415448
TEVLKTHG	-0.0598327
ALPEDLVEV	-0.0433379
GLNDFIQKI	-0.0483462
KLHDINAQL	0.0364719
ADFAKVLEL	-0.0190743
KAGEVFIHK	-0.00513721
HEAERNIAL	-0.0320964
RPISGQKEV	0.064596
RPREAEVRFL	-0.00526231
ALQQAKEDL	0.0195728
RVRDVFEAK	0.00584327
KELGVGIAL	-0.0673833
DVKDVLDS	-0.00188569
YYESTRKEN	-0.00987793
KLKDTKSRPK	0.0792209
LALDLEIA	0.0149399
LALDIEIA	0.0149399
LERKVESL	-0.0115355
HPPPPPPPP	-0.0136593
IESTKNEQL	-0.0251774
FLANIGTSV	0.0179897
RPRVTEPISA	-0.0310544
AEELLRIGL	0.00445838
TFGKKKGP	0.128366
RLIEESVTV	0.0256297
ATYVQPRRK	0.00226545
PINGNGKQ	0.0223524
TLDEKIEKV	-0.00233158
RKDDEVQVV	-0.0293911
MRYVASYL	-0.0585243
KMFSDEILL	-0.00810873
KPSSTTPRL	0.00552083
AEKVEIATL	0.0427587
GEVDPKVAL	-0.0308701
RLAGTSGSDK	0.0248294
SVLGKIWKL	0.0136662
HHFGKEFTPPV	-0.0459861
SLLDIIEKV	2.76172e-05
QEELMALK	-0.0231831
GLIDRQVTV	0.038457
TPRGTTKVV	0.0142438
NEVEQRHTL	-0.0288167
GESAVGKSSL	-0.0115644
IVDPVSNLRL	0.0131327
TIFDRVYTI	-0.00251345
SEAGSLPAF	0.0172859
SLVQGELVTA	-0.000269936
SKAEAEAL	-0.0173006
TPRPDDPSPL	-0.00454423
QLTDLNVQL	-0.0223853
KLSSLIILM	0.0318662
APVGSGSAL	-0.014313
VTLDGIPEV	0.0458726
TELLIRKL	-0.0154839
SIYRPSKNLDK	0.036516
VLDRWRRLK	0.00232979
SSSRGPLPVK	0.0467307
TVRNDLKTEGK	0.0597188
IPKSAVGTL	0.0203718
QLLEKVPTL	-0.029289
AAQKGRTQL	-0.00539208
VLIENVASL	-0.0118775
GLLGTLVQL	0.0260903
RLREREAASK	0.0318166
VDVSGPKL	-0.00550131
RPTDKPLRL	-0.00711784
HELPLPHSV	0.012523
SEEEVKLAL	-0.00789402
APGSARRPL	0.0380242
NAAGQVGK	0.0133643
TERPQPQTL	-0.0257297
FTNHFLVEL	0.010122
ILMEHIHKL	-0.0265811
LAKGEVTEM	-0.0819673
TEYRRQVQSL	-0.0162925
ATSQQPLRK	-0.018492
RPELVRPAL	-0.0115537
LDIIIHSL	0.00601263
REAEETQSTL	-0.0236912
KTRPSSTVIK	0.0390116
ALSEELVQL	-0.00585602
IRLENEIQ	0.0100926
KSEITELRRN	-0.0140573
GLLTKPIVK	0.0420592
KPEEQRQAL	-0.0322974
RPRAPRPGL	-0.0378815
APRQPPRHL	-0.0101935
YLNDLIHSV	0.00296072
KTKDPIIREK	0.0134566
KQLEDGRTL	-0.0366411
KLFGMIITI	0.0241354
KNPDDPDTVD	-0.0308554
RPYSQVNVL	-0.00990704
GTLTAPRQK	0.0111669
IYPPVTTPF	0.0427954
TEKTPQEKL	-0.0154798
TTAPPSSPK	-0.0606409
TLISELVQA	0.0181175
APRPDGGRTL	-0.0231635
NLMDIKIGL	-0.0146554
NIMDIKIGL	-0.0146554
RLREGQTLR	-0.0063395
KEKIDLTSL	-0.0324577
QSPSANVL	0.021651
APQGGMAAL	-0.000403123
GQWKKGFVL	-0.0250723
KVFEPKLNY	-0.0591562
VLGAVVAV	0.00631664
ALVVQVAEA	-0.14834
TGAGKHVP	-0.0513543
REKMTQIMF	-0.0186026
GEGLIIVKM	5.95944e-05
SVFKQAKDK	0.0404398
QEGKNVIGL	-0.0214707
TGNVSIRGRIL	-0.000780076
SEVEVKSI	-0.0177356
LMDHTIPEV	-0.01372
GEEILITVL	0.0319574
RPQPGRENF	-0.00874628
KVWGNVVTV	0.0506341
TPAPPQRDL	0.0183563
KEKLCYVAL	0.0102962
RTLQAEGRAKK	-0.0442732
GLMKKAYEL	-0.0148722
GIMKKAYEL	-0.0148722
LLDRFLATV	0.00570322
VILPTVHEV	0.0188793
APSQGRPGL	0.00305898
YEEVARKL	-2.5961e-05
NRPPLSLS	-0.0322982
EREQIKTL	-0.0193949
APGSARRPLL	0.021655
KSEITELR	0.00802605
GLDELFVQV	-0.00205204
KMQYATGPLLK	0.0307759
GIDSSSPEV	-0.0234205
KLDVGNAEV	-0.00173149
LETEILESL	0.00414673
SEITTKDL	0.0182878
GPKEASITV	0.00459323
ILFGHENRV	0.0196796
AEDKDTPAL	-0.0309561
LVRPGTALEL	0.00894538
REIQVTEL	-0.00200484
RPHPAASPSL	-0.0317352
FSKESDDPM	-0.0943791
VEKAAAVSL	0.00980229
QEKGVTTSL	-0.0139936
KHLKRVAAPK	0.0384189
HLTPEEKS	-0.064359
VDIKGPKV	-0.0351435
KILDLETQL	0.0047636
KIYDRQVTK	-0.0288427
KPSEKIQVL	-0.0603747
ILLKDILSV	-0.0032539
KEKLQIVEM	0.037006
KEGDLITLL	-0.0259862
GTYDAKVK	0.0583121
GEGDSVITQVL	0.0722576
GLAAGGIVAV	-0.000661634
MEKILILLL	-0.11085
SILETVTAV	0.0715298
APGSARRPLLL	-0.0127523
MVDGTLLLL	-0.00376215
GEFIIGRVI	0.035988
RAKDAIMQM	-0.0308127
RAVSPQSTK	0.0325595
GPDGKTHGNK	0.0450911
SLASLLVSV	0.00808966
DNNRSLDLD	-0.0264608
KLWGDPVES	0.0119097
IPAEGRVAL	0.000663532
GLYPKPMPK	0.0372779
VLMGLPLAQA	-0.0040361
APRPVAVAV	-0.0392564
FQDPVPLTV	0.0111888
RAAPFSLEY	0.00173211
LLIENVASL	0.0102389
RDYQELMNT	-0.02292
APRQPGLMA	-0.0240712
KLDVDAPRL	0.0179968
SLAQYLINV	0.0969675
KCRLTLQK	-0.0257006
APRAGSQVV	-0.017274
KDFLAGGV	-0.0306823
HTLEKRMNK	0.0909493
RNKYEDEINKR	-0.0395186
RLKSIKNIQK	0.0902951
SLFDLNFQA	0.00875234
VRLLLPGEL	0.0143841
RVGRPAALR	0.00990258
EEIAKVEKL	-0.0332533
RIRRPMNAF	0.0049866
AVAAVAARR	-0.0113964
APAPSSKDL	-0.0160408
EETGAKISV	-0.00314194
RPKVPDQSV	0.0414454
EEILITVL	-0.0165734
APRTLVLLL	0.00527025
AILVPSEKK	0.0238526
NRPGTVSSL	-0.0176895
YPQKIKAEL	-0.0130132
IPRRPGALDGL	0.00489452
VAVGRALYY	-0.0214661
SLYGGTITI	-0.0781032
LDKDSPQSA	-0.0327654
ALASHLIEA	0.00818443
TEVKSVEM	-0.0292868
NALAHKYH	-0.023083
RPREAEVRF	-0.0166853
SVAQVVLSR	-0.0776129
VVYFPVRGR	0.0156686
RVRDINEAF	-0.0388115
YPGQPHPAL	-0.0140058
DGIILPGK	-0.0944283
RLKTKENLEK	0.0746384
APAGGAGAL	0.0841912
RVRVSGQGL	0.0300413
TVNPQFVQK	-0.0164403
SLTDINELV	0.0202429
SKELRQKY	-0.0935559
YRGQFPEL	0.023235
ITKPVHKHREM	-0.0990653
TQALDRQTATQ	-0.060755
KSADPLKSK	-0.00859466
VDVSAPKL	-0.00666232
GLYPKPMPKN	0.0215828
AELATRAIP	-0.0256241
AELATRALP	-0.0256241
AINDGRTAL	0.00614593
IEKGHGIR	0.0263681
TEKKLKDVL	-0.0275181
SEVDIAKAD	-0.0304063
ALANGIEEV	0.0342357
YILDLQVVL	0.00475917
SLDGAPIGV	0.00576792
SISGKRSAP	0.0510015
KPNSVPQEL	-0.0371905
FIFHEKTSEF	0.0433608
DTEKEKYEIT	-0.061509
HEKQPDVIL	-0.00376983
KIREGQVEVLK	0.0208664
ISEQTLLEL	0.0115619
RLRGTKTVQEK	0.11054
KLDRPRFER	0.0957244
VLIPKLPQL	0.0209191
RTSVPRGPK	0.0537841
EKGLDGAKK	-0.0250887
KVKTPQPKK	0.0951163
ESVGKGAVHD	0.0311001
GEKVNIISV	-0.00737186
RPRAATVV	0.00735491
AGKVRGQTPK	0.0902121
RMLPHAPGV	0.00578197
GEITGEVRM	-0.0266636
GELTGEVRM	-0.0266636
VPRSASVLL	0.0969604
SNSGQYPAK	-0.0556022
KLAPSEYRY	0.0436782
RLASYLDRV	0.0176293
SKAPVLTY	0.0302689
YRRSVPTWL	0.00562933
GGSKSISIS	-0.0156139
TLLGHEFVL	0.0181526
TLIDGQQFL	0.079369
LKNPDDPD	-0.0160215
RLRGVRAVRPK	-0.0051918
YRGRGSEEY	-0.00345726
ALDSTNVEA	-0.0155338
YANAKIYKL	0.0034937
SPKKSTVL	-0.0158158
RFYDRRFLK	0.0412481
GEEALLRYVL	0.0268534
SENKLPAEL	0.0187137
APRPGVLLL	-0.0291639
REKMTQIMF	0.000391524
KKNHEEEMKDL	-0.00133979
RPRKAEPHSF	-0.0275029
HTLEKRMNK	0.0281356
APSKTSLIM	-0.00436146
FENLGVSSL	0.0227055
GAAKPRKPAG	-0.0137833
AEVKKPAAA	-0.0137635
DLEMQIESL	-0.00696731
YYINGKTGL	-0.0118899
VNRSLPGLI	0.0467189
KNHEEEMK	-0.0283131
VLLKARLVPA	-0.0769032
LEKEAVGQL	-0.0751111
GLDDPRLEK	0.0196208
LEKGKETLL	-0.0132427
SPRKQLAKL	-0.0227341
DIDHNKKIDFT	0.01713
VVMRDPASK	-0.0292469
NEVIGIRQL	-0.0967093
KPRNLNVSF	0.0304092
IEGKVVSSL	-0.014348
LLIPGLATA	-0.0166428
RGQVGGDVNVE	0.00813287
RMHAPGKGL	-0.00110018
ALGSVVAV	0.100111
VPVRPRPPI	0.0387486
FQNKKRVLL	-0.0106566
APAAPGRAL	-0.00149063
IDKVRFLEQQ	-0.0418595
YESTRKENL	0.0016314
APSATIHQG	-0.00414842
RQILKNPDDPD	-0.00189415
QPTHPIRL	0.0628027
GPDKARSQL	-0.0219892
TPQSNRPVM	-0.0253665
NLASFIEQV	0.0170141
APDKKKQKL	0.0109556
KVKTPQPK	0.0353651
KLSKEIATQK	-0.0548831
GPRKGGRVI	0.0235126
SEVDIAKA	0.0024602
YLFNSVVNV	-0.0111954
APAQRAQSL	-0.0404335
IEKAYAQQL	-0.0079827
QTVRLVFK	-0.00892906
KVYTKSSHLK	-0.0394901
AARALLPLL	0.0314171
TLADIIARL	-0.0199883
QLLGLIQRV	0.00715161
LPSKPSSTL	0.0172411
GVVPGGGLK	0.0109867
RLYVGREK	0.0523216
FLDDVVHSL	0.0076152
RELRRQVDQL	0.00239388
ILKTPSILK	-0.0081124
SLDDLLTNV	-0.127908
ALLSRLEQI	-0.0101978
GEAPVPASV	0.000288269
GQKPPLTYK	0.0123816
TTLQSTYSDTS	-0.0481477
NVLGDGGVKL	-0.0156526
VLIDDLTTL	0.0306808
ILVDLLEKS	0.0117453
QEGKHVIGL	0.00146784
HEEEMKDL	-0.04402
KPEQRPSL	0.0110829
LRPPLLQL	-0.0877517
AVYGKAQNR	-0.0213981
GTKGPSNVFK	0.0150777
SLSSLVVQL	0.0070735
KAFQATQQK	0.0124648
RTRETSIVK	-0.0595194
IRPNIILVL	0.0164196
QPAKPTKVTL	-0.00637401
EFQSFSSA	-0.0155804
RPAPPAQSL	-0.00732688
RVYGQPSTK	0.004571
WERLAVLV	-0.0269214
VLAETLTQV	0.0407373
KVSRVASPK	0.030475
TPMPSRPSTTP	-0.0238504
KNPDDPDM	-0.00908142
FDTEKEKY	-0.0776137
QEGAKMAVRL	0.00761965
RPRAATVVA	-0.0129541
GLISSLNEI	0.0151402
KELELLTI	0.0222123
KELELITL	0.0222123
YVGKVFRV	-0.00968952
KLPEGTLGH	0.00865069
LPSRKLVAL	0.00854911
SQAQKDEL	-0.0470094
TEQALAKA	0.0272084
SEDAEKKVL	-0.028825
IRPGTAFEL	0.0386622
ALYKGKKERPR	-0.0790439
MNAAPGVDLT	0.0063455
APITTSREEF	-0.01096
LSANQQNIL	-0.00890628
VEAGGMQAL	-0.0229564
QLLDQVEQI	0.0261209
RPGLGHRL	0.057324
SLFRVITEV	0.00729109
ATYMRIYKK	0.0447859
AEALPKQSV	-0.0112273
YPIEHGIIT	-0.0130409
DLSPDDPQVQK	0.0137066
VPRGSGNTV	0.0104721
LAKGEVTEM	-0.0608428
GEASKLQQF	-0.0155132
GVPPKRARGGL	0.0364271
APYERRAMEL	-0.0118403
RPRPDDLEI	-0.0195473
YVPAEPKLA	-0.0221989
RTNEVVAIKK	-0.00916619
REKDTVKKL	-0.11367
EPRPGAGSL	0.00545024
RTDRVLKHK	-0.0312005
NKAERLTFGES	0.0143278
KDAAAHLQ	0.0156188
KNKVTKEQY	0.0448302
KYKPESEEL	-0.0790807
AEIKDGERL	0.0081929
RPDDRSQGAII	0.0256716
KVFVGRFK	0.0038878
QLLAILPEA	-0.000363283
APRAASIVL	0.00443984
RETSLIVTI	0.0296645
KPRHPAHPM	-0.0282873
AETLLSSLL	0.0090134
SPREEPRAPW	-0.00582918
SSAQGKPLA	-0.0327977
KEKQDKAVL	0.00587963
SEKETKAL	-0.0751303
SMDNSRNLDLD	-0.0419898
KPKSQQTSF	-0.00240521
SLRKKKEPIEK	0.0846152
NLAEDIMRL	-0.00370569
TELTTKSSL	-0.0123977
RPKEGTSTL	-0.0163641
SPRKGLLML	-0.00942912
PPNVHIIG	0.0279794
VPRPGTSL	0.0251859
GPDTKRAKL	-0.00333189
LLYRGDVVPK	-0.0152581
AVAAVILVH	-0.0118685
TLSKKELKEL	0.0196813
CTALEYGLPPT	-0.0268115
GPKGGGNAV	0.0110553
RPSGAVVTL	0.00565486
VMAPRTVLL	-0.0125995
AVLGAVVAV	0.00935673
RLLSFVVLA	0.0201919
ALKDKIEKA	0.00197666
AIKDKIEKA	0.00197666
VMLDVPIRL	0.024209
LLSISLLGK	0.0207614
QEGAKMAVRL	0.0143756
KMPKVKMPK	-0.000317936
KPAKTQKTSL	0.00523559
RPAGKGSITI	0.00188784
IPQQRKALL	-0.0188278
RVLERVLKK	-0.00941797

## Sheet: CellLine
Peptide	Log Fold Change
KTYGVSFFLVK	-0.0281654
ATWTYSPLLKK	-0.0395506
DANPYDSVKKI	-0.132804
KTFLFSATMTK	-0.0315284
KVAPAPAVVKK	-0.149482
RVFVVGVGMTK	0.00250753
KVLDTIMATKL	-0.109655
RVYSPPEWISR	-0.0389541
KMQYATGPLLK	-0.02735
KLANPSIVTKK	-0.0141157
RLLPGNATISK	-0.0704863
MQYATGPLLK	0.0737983
AVVNKVPLTGK	-0.107211
GLLAAQKVISK	-0.0513193
KLFEAPNFFQK	-0.0459657
KLYAVHQEGNK	-0.0424786
VVYSGLENIKK	-0.0377224
KMKEALLSIGK	-0.0479502
KTLQPSSQNTK	-0.0934049
TVMELVKIIYK	-0.0348411
QSFDKEWVAK	-0.181327
AVMGAYVLLK	-0.0313563
ATFTNVFGKK	-0.0577294
KTYHALSNLPK	-0.0535006
KTTGQVVAMK	-0.00023709
KSAPATGGVK	-0.106761
ILMEHIHKLK	-0.0297564
ASYDTSAPNAK	0.0680356
HQPHKVTQYK	-0.112173
KVINAENAAHK	0.00560694
KTYETNLEIKK	-0.111305
IVYAVDFNHK	-0.0288549
HVIETLIGKK	0.0897157
VLRDNIQGITK	-0.0998625
ATYYGAFIKK	-0.106675
VVFVIDPGFAK	-0.02596
DAYVLPKLYVK	-0.0640606
STYAPIGEVHK	-0.00897635
ATAASSSSLEK	0.0143977
TTKAVVSPPK	-0.124033
SVKQGPISTK	-0.100622
MLFPGSIALK	0.0370632
ATGSWDSFLK	-0.000170037
KVGEFSGANK	-0.0966826
KLFNPPEESEK	-0.0370423
ILFGGYVAK	0.00230394
AVSTFAMVK	0.0017226
ATFTVMGLK	-0.0404397
ILYVGSMPLK	0.043101
KTKELIGSMK	-0.0330293
KIFEGNTNTK	-0.108479
KTYDLVAAASK	-0.069832
KVISSNTSLK	-0.0747887
RLYLNGDGTGK	-0.0874357
GIYVQDVKTGK	-0.104487
TVYSTVEIPKK	-0.00720774
SVKSISNSGK	-0.112053
LLPNHVLQK	0.00192463
ALFLTLTTK	-0.0685057
VLYENPNLK	0.0103996
AVNPKEIASK	-0.141932
VVLGQFLVLK	0.0217846
IVFSLTFFK	-0.0364276
KLFSELPLAK	-0.00338201
VLAPEGSVANK	0.0531743
KVYFPYLLISK	0.0159562
MIYASSKDAIK	-0.0564313
KLFTTSGNLK	-0.0336364
GLYAGDPVSK	0.0386413
KVVEGSFVYK	-0.0539758
GTMTGMLYK	-0.0946968
KLFDFVNAKK	-0.0602694
VPDSSGPERIL	0.0240824
SLLGKDVLFLK	-0.0403551
KLLDVVHPAAK	-0.0529464
STMGYMMAK	0.00291206
LSYNTASNK	-0.0475357
HTLDSYRILQK	-0.0397235
KVLSILLKHK	-0.0414672
STSQTFIYK	0.0599733
QVYMKPPAH	-0.0532946
KTNMPIITSK	-0.0764258
GLYKSIQKTLK	-0.0056403
GTYVKPLSNK	-0.0338351
KVLFPLLTKL	-0.0475368
KTFEGNLTTK	-0.0703919
KLFSELPLAKK	0.0186427
QVLSAATIVAK	0.0722827
AVRTLNKVAMK	-0.0666039
KLFPGSPAIYK	0.00699991
QIFVKTLTGK	-0.146711
RMFLSFPTTK	-0.0115154
SISGPISTSK	-0.0285602
AVTKYTSAK	-0.111447
AIAQAESLRYK	-0.0918186
KLPGGSYMAK	-0.16358
KVFGPATTQK	-0.0235124
NPRQPLPASGL	0.0197376
KVTEGSFVYK	-0.0719576
KLHTVQPKGK	0.0667035
VVFSGKAYSPK	-0.00143911
AVYADSGNFK	0.00290945
KTFTWPSILSK	0.00839174
ALFTHKMVHK	-0.105558
AVYGQNDIHHK	0.0102794
KTVPVEAVTSK	-0.0192888
AQYEDIAQK	0.134886
IINSSITTK	-0.0400162
QTYVGITEK	0.0196789
KLLNYAPLEK	-0.129446
KLFDYSKPSAK	0.0603815
RVQEAVESMVK	-0.0655071
KVSPASGVSK	-0.0953516
KLFDAPLSISK	-0.0401329
KLLEPVLLLGK	-0.042209
KMAEVIGSKL	-0.0843363
KQSPPISTSK	-0.081781
TVYPKPEEWPK	-0.0852005
KLFDHAVSKF	-0.124767
KSWNAENTTEK	0.0166311
SIFAGQNDPLK	-0.0223393
KVFGGTVHKK	-0.0814922
SITSVFITK	-0.050779
AVIGADSVTLK	0.0312021
KSYSVGVAYK	-0.0303953
APRAPPGPAGL	0.00257047
KLFDFVNAK	-0.0548922
KTLDQAKAVLK	-0.114255
KLLHSENYVTK	0.0116088
VTYNGVDNNK	0.0449961
KMPTTPVKAK	-0.164261
VVLRNPLIAGK	-0.0284878
VQPDKPASPK	-0.0864823
LVDTGIGMTK	0.00886034
IVDTGIGMTK	0.00886034
YAFNMKATV	-0.0364194
KLAYTLLNKL	0.00344401
ILYGPPGTGK	-0.00868481
LLYGPPGTGK	-0.00868481
AVYDRPGASPK	-0.05332
SLYSVPEGQSK	-0.0493174
MPVGPNAHKV	-0.0619767
KITVPASQKL	-0.113415
KPFEQVKGITL	-0.0118692
KVFDAKPSAK	-0.0775179
AVFPVAPTSSK	0.0844179
AVLKHVLTPR	-0.0847956
ALLDGSNVVFK	-0.0124067
KMMDVTVTIK	-0.054203
KVLKAQAQSQK	-0.057045
KVYYFSKGTLK	0.00134415
QTLSTQLWK	0.0143081
KLSAPVSQKM	-0.0855131
SSLPKKLALLK	-0.0276711
STGMYVANTK	0.0545319
KTAPPGSAVGK	-0.0496612
HVYVGNISKK	-0.0558531
ALYATKGSLNK	-0.0851399
VVMVNQGLTK	0.018363
QTWAGSHSLK	-0.0905541
KIYNANYLK	-0.101999
ATYSVGMQK	0.000837777
ATYPIKAVK	-0.0920787
KLYSLFLKY	-0.0397648
AVLSITAKAK	-0.0658001
SVYYNEATGGK	-0.0371568
DAYVLPKLY	-0.160283
HTNSKAFTAK	-0.0621988
VLAPEGSVPNK	0.00786861
QTYGQQLQK	0.038943
GVLGSSKVLAK	-0.0949689
RLKAYASPAKL	-0.0199103
KTYGEIFEK	-0.0225157
VSNAAVVSAK	0.00816383
KAYGASKTFGK	-0.059173
KILGPQGNTIK	-0.0450472
ATWKSNYFLK	-0.0202458
STFNQVVLK	0.0190407
AIYKTPPGIQK	-0.0677813
ALYMASQPKNK	-0.0217691
RLKPTNPAAQK	-0.000453874
HLKAEPLTK	-0.0522232
VTFGSIFGYK	0.0242612
SLFSPAFYTAK	0.047781
IVDGNHRLTL	-0.00942238
KPIFSKIVSL	-0.069239
VLQAADILLYK	0.0131918
KVKAPPSVPR	-0.140473
AVANIVNSVK	-0.0107241
KIFTSSSNFAK	-0.0307453
QLWDGTGVVK	0.0192687
TVVDQTTLMKK	0.0621676
GVLGTVVHGK	-0.0721558
KSAPATGGVKK	-0.137707
AVAHALTEK	-0.0159631
APREPPPVEL	0.0140837
AVYQARPQLHK	-0.000298792
AMLDTVVFK	-0.0208601
STIPPELVKQK	-0.0823186
AVAYHQPTLK	-0.0363702
KVNIIPLIAK	-0.0785402
KVNIIPIIAK	-0.0785402
KVFAGYYTK	-0.0546088
QIYAIRQSISK	-0.0983301
SISQSISGQK	-0.0162684
RQIPYTMMK	-0.0793187
GTYVSSVPR	-0.139062
YTAPPLQSK	-0.0734386
GTWKTPSFPK	-0.101541
GSYNKVFLAK	-0.133976
RLLDQPKPKAK	0.00407143
SMFTAILKK	-0.0698508
RTLMPEKLSHK	-0.0206965
QPLPVILHV	0.0653732
STCIYGGAPK	0.123884
QVRDTLKIVFK	-0.00217016
ALSTALSEK	-0.0301986
KITVPASQK	-0.137512
IGYYSATSK	0.0511147
KTSSAFVGK	-0.0876243
KIKEIAVTVK	-0.113294
STLDIVLANK	-0.00832018
RLYQVEYAFK	-0.00715147
GIYSVMIQK	0.0452526
LTEAPLNPK	-0.00417918
KMYEEFLSK	-0.086209
RSYPVTEQRVK	0.0202984
VVNKVPLTGK	-0.099035
ATGDMSGLLK	0.0459123
KPIAVGSMSML	0.0257415
AASSHVPIQK	-0.0727124
SVYVYKVLK	-0.074681
FVLKHKVAQK	-0.0491609
DAFRQPSLFY	-0.0469481
VIMNPPFGTK	0.0736562
LTNPKTNIQK	-0.0987425
LPVAVKHVV	0.000545338
KVKYLPQQQK	-0.0972699
ATEQPLTAK	-0.0646233
ATNDSVVADK	0.00142104
GTYSKIMNH	0.00421668
IVAKSPASAK	-0.121532
GVYGSFASK	-0.0216709
AIIDHIFASK	0.000693051
ITSPVVTQK	-0.0297781
RLPLISGFYK	-0.00902558
KINPNTAYQK	0.00857963
KLCNIFSTKF	-0.00591124
KIIEDKTFGLK	-0.035035
QSLAGGIIGVK	0.0803784
SIFDGRVVAK	-0.0907486
VAYHQPTLKK	-0.0161084
KTYQDIQNTIK	-0.024449
KTYGEIFEKF	-0.0128325
KIIAFVLEGK	-0.0767524
YPYEYEGGHI	0.02566
SLLAKVFITK	-0.0348893
QLRAQILAYK	-0.0528181
LVFPSEIVGK	-0.032078
VLYQPLFDK	0.00690785
VVYTSEMALK	0.0049589
ATKKPAPEK	-0.0513702
SLFNTGFLK	-0.0120993
VVWPQPATTK	0.0116539
GLYGQTTGK	-0.0432743
IPYHSEVPVSL	0.0551375
KVNAVFSQK	-0.0865167
TTASFPVGSK	0.0249827
VTFEKIFSQK	-0.048303
GIFPGTPLKK	-0.0918911
KVYYPKYLSK	-0.0877961
SVNPSVTTIK	0.0772668
SVSPIPAGSK	0.0306357
KLFKPGQEAVK	-0.124021
KLPKQPVIVK	-0.0665281
VPRPPPLYSH	0.0381927
RVVDGKDLTTK	-0.0677355
VVYTSHLQLK	-0.0802507
KVLSILLKH	-0.00587707
GVSAATFLK	-0.0313546
KPFKLSGLSF	-0.0352982
TLNSIVAKHK	-0.0409728
IIFVGTPVQK	-0.00958981
AYPEYLITY	0.0477136
VPMPYTLKV	0.0142033
KLYEEGSNK	-0.132467
RVYYVSEKIMK	0.0172315
SIYYVDVQK	0.0106957
ATDKSFVEK	-0.139755
QLYWTHQKVTK	0.0312582
KLFGETTLVK	-0.0202205
GIKDWVTPYK	-0.0411406
TVNPKESILK	-0.116012
ISGPISTSK	0.0021826
GLLEKIATPK	-0.105895
IVSGQPGTQK	0.0099546
FKNPIIEKY	-0.0125047
LSSGAVLYK	0.0112434
ASFPVGSKK	-0.0503806
RIYGESADAVK	-0.0818178
AQNEPLTQK	0.042988
VPDTSRIYVAL	-0.00399389
SVAPSPAVDK	0.0106809
VVDYPNSAK	-0.0713521
STLPKPVQK	-0.109599
VMHTPPVLK	-0.0321447
VLMFSPAVSK	0.0609312
KVNTGLMTSK	0.00500075
KIFSGVFVK	-0.126842
ALKENSYVKK	0.00741373
RIFGQANTTLK	-0.0441975
ATFMEVLTK	0.0581116
SLAPVNIFK	0.0323912
SLPDFPAAAK	0.0254065
STKIFPLTQK	-0.00845944
RTYLPSQVSR	-0.0499839
RLLSGVPLYK	0.00339135
ATYYGAFIK	0.0260863
MPYPAPNVPVV	0.0079241
VLGQFLVLK	0.025258
GTYHGMTLK	-0.0382593
SSLSSPLNPK	0.0669594
LLPNHVLQKK	0.00177701
SIYDSKRQSGK	-0.0479788
GIYPHEPKHK	-0.13458
GTYSLVPKKK	-0.0186549
LPFPAQPPVV	0.0598406
APKPAAPTTL	-0.0156972
KSFSQSAALTK	-0.0137594
KTYIPPKGETK	-0.0775123
KLGEFFQTK	0.0556723
AQYSPQQLAGK	-0.0828818
KLIDIVSSQK	-0.00479868
ALKNPPINTK	-0.188364
KTKQLPVLGK	-0.134968
GTMEWIMIK	0.0271867
GLNSPVLIGK	0.0126624
AVNAHSNILK	-0.130397
QLFYLPAKK	-0.10747
KTFKTVEPTGK	-0.100027
RIFAPNHVVAK	-0.0775822
TLLGKPLLGK	-0.0791573
SGLTVPTSPK	0.00531906
AMYTYFQAK	0.0867037
ATVIFVASQK	0.0159991
KVHGSLARAGK	-0.147054
ATYPMPTAK	0.0167303
LPYLIDGAHKI	-0.0331123
LPKSPPYTAF	0.00874851
KLWKHIKHK	-0.0616692
KTFWQSVSK	-0.00962992
KPSNSKSETTL	-0.11371
SVYVLVRQK	-0.0919913
KVWSAVTGK	-0.0651437
KQDSNPLYK	-0.0972683
VVHGKVLQH	0.0732137
DAEMTTRMV	-0.0561741
AVFPFKPPQR	-0.0681755
DPYEVSYRI	0.0175176
HIRGPPYAHK	0.0213817
SVGTHRFVQK	-0.0588057
SVLRDPALQK	-0.0402691
KLLGHLVKEK	-0.0117303
VVYWLYMKK	-0.0159183
FPYEASTPTGI	0.0527306
SILNWVKFK	-0.0987637
MPYQEIKNV	0.0278525
AVATKFVNK	-0.0986487
STNAKELSSK	-0.0752591
AVKDAVGTLK	-0.136486
TVATFILQK	0.0550154
KLPLPLPPRL	-0.0679397
RPASPPVVKL	-0.0263685
QLYWSHPRK	-0.0870974
KSYPSLTTK	-0.0588101
IVSVAARMLK	-0.0121611
APRPSTGPHKL	-0.0542899
KPIAGKVIHAL	0.0121434
GLMGFIVYK	0.0140762
QPYYPQHPMV	0.0759542
QVKEEPSAVK	-0.0405928
NVYPNFRPTPK	-0.0383534
GTYSLVPKK	-0.0402791
RTAVPSFLTK	-0.118273
AAAKPTPPK	-0.118776
TSSSKITIPK	-0.0722582
LLDIQSSGRAK	-0.151431
SVSNVVITK	-0.0254012
DAFHEKYTI	-0.0145105
ISFPATGCQK	0.0572947
QLYPNNKAAK	-0.077081
KVLGQGKWNLK	-0.0695696
KVFGGTVHK	-0.0896177
KLGSTLTPK	-0.0854488
IVFVTGNAK	-0.00603002
LVTPRVLQHK	-0.056339
SSNKQILINK	-0.117538
SIGSPVGTPK	-0.00292166
RIFEPPPPK	-0.037922
IPKPLNPAL	0.0197998
LVYAPPGKEK	-0.0313489
GQYGNPLNK	0.00495589
LPPEVKHEI	-0.031041
VVQEPGQVFK	0.0533105
ASYVSPVLK	-0.0363631
GVMVGMGQK	0.0293063
IVAYSLKQK	-0.0852192
GTDSHLVVKK	-0.0504863
RVAPAHGLFLK	-0.06217
KLYTKHGTLK	-0.0164083
HVYSWPKNK	0.0147524
KIYNGLFAISK	-0.015
RMFAPTKTWR	-0.0517662
YLYTLVITDK	-0.0364153
KLYLPVQNK	-0.0168949
FPWPKVLKI	-0.0646682
GLWHMKTYK	-0.031538
SLYEMVSRVMK	0.0016943
GLEAIQRTPK	-0.12431
SLFEGSLSK	0.0470205
TTTGHLIYK	-0.0602774
ALADVMSQLKK	-0.00824338
VPRPVLRALSF	-0.00752654
ATVAVPLVGK	-0.0327224
YVYEHTLTGK	-0.0151918
AVIPEKQLVEK	-0.036665
AAYAWPFYK	0.0315923
AIASTLVHK	0.0511681
KVLDKLLLY	-0.0908129
DAYELKHAL	0.00510726
ALLRVTPFILK	-0.0811173
KTLAYRGFIFK	-0.0503866
QLFQLPAKK	-0.120957
GTSSLFIYK	0.0125927
KVYENYPTY	-0.0822137
KLKSTESELK	-0.0291065
AVGVPIKVK	-0.121334
SVNPNKPATK	-0.0909448
AIFKPVMSK	-0.113089
ATLPKNPPPK	-0.0885713
KLFLIDFGLAK	-0.0343213
STYGVTKGK	-0.125293
HTYYKFDYK	-0.0353585
AMFALPAEK	-0.0132911
KSFEDRVGTIK	-0.0314475
YPFKPPKVAF	-0.138552
RVYSPPEWIRY	0.00499481
KLYEEPLSK	-0.0728088
KVQDVKKTIQK	-0.127525
AVQKAIPMYK	-0.0692445
IVAGTLTNK	-0.0247739
IVHGDVLTFK	-0.0882045
TLLGFFLAK	-0.00908606
KSFPGIPLHH	-0.0156243
IPFIGVVKV	0.022928
VTNPDIAAKK	-0.0740324
AVFPKPFVEK	-0.0937345
VPDTSRIYV	0.0368543
APPEYHRKAV	-0.105097
GTYGHVYKAK	-0.00438748
KVLHFFNVK	-0.0225167
SVNGKVLSK	0.0044708
IVNSAQTGSFK	-0.0261676
ATSQVLLPSK	-0.0215387
LVANFFPKK	-0.0519422
ATFPLSVQK	-0.00746238
VPNWHRDLV	0.042891
LIYVAGGLTK	-0.0275421
SVLNLVIVK	0.0379959
LIHGPPGTGK	-0.0592072
LLHGPPGTGK	-0.0592072
IIHGPPGTGK	-0.0592072
KTSTVPPSLRK	-0.0865014
APRPPPKPM	-0.0603255
AVIKHSLVHK	-0.0517315
VLSSFVLAEK	0.0854695
ALFDGVVSK	0.040655
GLYLKPITK	-0.0587736
QLYKGAHVK	0.0214786
VVDAKTLKK	-0.0688259
SSNSYAIKK	-0.164868
TVAHKIMQK	-0.044254
LLAKVFITK	-0.0353455
SPNGTIRNIL	0.0117472
STFSAPLNK	-0.00418131
SVLKKPSVK	-0.0649263
LPPKVSVFV	0.0157403
RLVTPRVLQHK	-0.0887813
SLFSNVVTK	0.0303552
RLFVGSIPKSK	-0.0876438
DAYDGKDYI	-0.0275695
ASNFKSPVK	-0.140972
KVSTSPLTK	-0.0881839
AQAESLRYK	-0.0704098
LPHEVDKSEL	-0.0516607
DAFSFTSKV	-0.055019
LTYEFVKQK	-0.0409049
GVKWPQSNPK	-0.101596
HTSSAIPVPK	-0.0448559
GTLSGWILSK	0.0305428
KLEDGPKFLK	-0.0502187
TVNTSLVGK	0.0139751
AVASEDSVLLY	0.052845
HIHIPLLVK	0.00301322
AVTKYTSSK	-0.125711
SLYKEGHSK	-0.0655908
HTLEPLIPR	0.0314617
KPVYPGQTL	0.0120555
KSFEEKVENLK	-0.0520554
GTALKVVGEK	-0.0761106
GVHGGLINK	-0.162469
GVHGGILNK	-0.162469
ALYHDPDPSGK	-0.0574893
APRQPGLMAQM	0.062388
KISTVVSSK	-0.0309561
ILNVSAVDK	-0.0245221
VVGPAAEAK	-0.0182135
STFKAPASK	-0.075737
FVQMMTAK	0.175622
SPYPWPLNHI	0.0498935
SVSLPSVKK	-0.104743
TVMELVKIIYK	0.102842
AVHLKTLLK	-0.0275936
HTDLPSPLK	-0.0822644
HLLETPLVVK	0.0075932
HLFDHVVNR	-0.0377823
IVMETGNTK	0.0059101
IIGPNGSGK	0.00478154
APAPPPEEVL	0.0242921
AQKTPTSPLK	-0.0914082
LINPSLIGSK	0.0243031
AVYGQKEIHRK	-0.0921111
NVYEVVNPK	0.0672339
KVLDTIMATKL	-0.0612058
GPDEAKIKALL	-0.0916523
KLADFGLAR	-0.00431283
KIADFGLAR	-0.00431283
KVAENVIRQK	-0.0469528
GLFQGKTPLRK	-0.136438
IPKDYKTMAAL	-0.0757016
MAAAAFAEK	-0.0636243
NVEIDPEIQK	0.0921843
NVELDPEIQK	0.0921843
KLISTLIYK	-0.0414729
AIKKPLTQK	-0.0300408
SLWDRLIFH	0.0215785
AASKERSGVSL	-0.165691
TVTAQILLK	0.000697268
DQYPYLKSV	0.0251607
KTIDASVSKK	-0.0672743
KPSPKTIAF	-0.0836667
NPNQNKNVAL	0.0269698
RTLNPQMLQKK	-0.0744159
AVFGVPASK	-0.0132147
VSFPIGIYK	0.00876285
KTGEVLDTK	-0.148912
APRWGNPRAL	-0.0174703
KLPNSVLGK	-0.0648808
RLLLPGELAK	-0.0361822
ILKDGKMVQK	-0.0564348
GLYKAPLSK	-0.145801
AVFGVIGSQK	-0.00354921
SVNSTVLVK	0.0708594
ALIKHKPSVK	-0.12921
ATYNKQPMY	0.0410858
RVLPYPFTH	0.0128648
QIFSEFLLK	0.0399747
KVKPPHGFQK	-0.0918744
RPAPPPEAL	0.0240292
GSSSVILEK	0.02477
FLSAVFFAK	0.0196941
KLPEYFFENK	-0.020855
RPTLPVKSL	-0.111302
SLTASVTNK	0.0392839
VLKVTKAAGTK	-0.0443765
DAWASDQKV	0.0341395
KPDQQKLQAL	-0.0326063
GPNPKSSRTTL	-0.121567
SIYVYKVLK	-0.109684
AVYKTHVEK	-0.132569
ALLKAPAKKK	-0.00255017
KPAGPPGIL	0.0155262
KVYEGERPLTK	-0.0098243
NPYDSVKKI	-0.203881
TLSGWILSK	0.0251003
KLALLKAPAK	-0.0166937
YLYITKVLK	-0.0119647
DAFMEANKV	-0.00866401
TSALPIIQK	-0.0101181
LPRPPPPEM	-0.00735113
STASELSPK	-0.0217002
KVFKQIFSK	-0.0194808
RVLDALVAREK	-0.0569479
SVSQKLMAK	-0.0883586
VVGPVGAGK	-0.0316603
DGYVVKETI	-0.102605
KVYNIQIRY	-0.0259965
LPYVGMVTII	0.0165188
VLKGVHSHKK	-0.118534
ILGPMFSGK	-0.0733259
RSDTPLIYK	0.028825
RVAEKEPINK	-0.0607054
KTIMEEQLVLK	-0.0129701
YPCPVEPKKI	-0.0259256
APNPAKATVTA	0.0281869
SIYFPYVLK	0.0659093
RPQAPATVGL	-0.0269492
ILYDHAHVK	-0.0824368
QLNEKVLKDK	-0.0214986
VPALPKSLISL	0.0381473
RLSYNTASNK	-0.0928461
RVFPWFSVK	-0.000682615
LTMDSSGPK	-0.0103803
KLWDMNPKQK	-0.0994176
SLFGSPVAK	0.00044749
KIIENNTASK	-0.049874
EIYDPRNPVNK	-0.110082
HPFPGPGLAI	0.0168755
GIYPPGSPGK	-0.00801605
FVYPGNPLRH	0.0330846
SVNLKVSPK	-0.150682
ILNTWISLK	0.0503596
RVADRLYGVYK	-0.0649542
KLCGYVIFR	-0.104787
ASAYSIAQK	0.0256094
KSFLSQGQVLK	0.034668
TLFHNPFYIGK	0.0172623
GLYYIHRNK	-0.116836
SVFGTMPLK	-0.0116924
FPYAFKEVI	-0.0128079
DAYTHPQFV	-0.0489273
SLPTVIMRNK	-0.0803048
QLYDKGLVY	-0.0754561
KLHFIFRHK	-0.0637176
KTMNIYFPK	0.117988
TTQDPLSNK	-0.000401531
ALSTPVVEK	-0.0116831
AQNAKVIEK	-0.142452
SMNANTITK	0.00632731
SIFLTKSTK	-0.0789729
TVNSPAIYK	0.0059101
HLEDIVRQK	-0.168464
RIHENGYNFK	0.019515
KSTAISLFY	0.00549211
GTTFPLSLKL	0.040671
MIYSLPGLK	0.0693989
SLIGYLITKK	-0.0515317
VVLYPLVAK	0.0248085
QLFRGDTVLLK	-0.0371362
LPFLSSSNLSL	0.0472926
YPFKPPKVTF	0.000415199
GTLSSWNLK	0.00303605
DAENAMRYI	-0.0577526
KVFNQPKAK	-0.175788
GSWSQVLSQK	0.0538067
ALYSVYRQK	0.0573046
IPYPLSENNQV	0.0307851
KTFTKWVNK	-0.0298707
SVLPYFVATK	0.0234038
GIYAYGFEK	-0.00201231
KIDEKTAELK	-0.0415716
RVHDPVTAKPK	0.0747829
DVRQQYESV	0.0508866
AVWDVGSHFK	-0.0176404
SILRNPVTNK	-0.0610488
DAPMTPKQI	-0.0106643
AVMGNPKVK	-0.0616272
ASLVGQTSPK	-0.0674525
YNSFVSLSV	0.00926718
KLGPNDQYK	-0.0288826
VVYKYLTEK	0.0276733
KLSAPVSQKM	-0.0588278
TLFASPLAK	0.00824224
GAIGDAKVGRY	0.16052
AVNKQLADK	-0.141836
KADAPVALVV	0.0340081
KTTAQVLIRF	-0.0032243
YPFDGPGNTL	-0.0100317
VLPTFILEK	-0.00233985
IAMDLILKM	0.0617544
LPRTIFPTSTI	-0.000713498
ILFPHQPLSR	0.00194709
SLAEILLKK	-0.0877886
KLGPASAVKL	-0.0319218
ALYGNLILRK	-0.101824
KVGENVLPPK	-0.0749986
RVITEEEKNFK	-0.00256415
ALSNPILNK	0.00572487
HVGKPLLKK	-0.0285651
KVFDGIPPPY	0.0379194
ASEKPVSPK	-0.0535156
KVYTHNLYY	-0.0212426
KSPSEPLIPK	-0.0477957
SSAPPLTGK	-0.041324
ASYGVSKGK	-0.131906
AANKVVLQLK	-0.139823
KLSSNITVK	-0.0805182
TVISGPGTGK	0.00191455
YPPAPFMHI	0.0332739
IQFNPPLSEK	-0.0405698
RIFQEPTEPK	-0.0637339
SLLSSPFLK	0.00597551
ILMGSTLRK	-0.0503493
HVFKPATSK	-0.0827061
RVYHYFQWR	-0.0152807
GTWSTGLPK	-0.0104746
DPYDKPNTI	0.02815
VLGTVVHGK	-0.0615068
SVSTPLIIK	0.0147114
AVAAFVLYK	0.0422077
RVKGPGISKF	-0.15173
KLYAQVKQK	-0.0494508
APRPASGPIRP	0.0069583
KPASTSGKSEL	-0.0535065
DPVKPPGSSL	0.0126893
ASFDKAKLK	-0.0337363
SPNQARAQAAL	0.0152525
VLFPEGGFLRK	-0.0147584
LLAEKVLAGK	-0.104275
KTLDHVLTH	0.0852647
KLFGFLLEY	0.0515504
VYPQYVIEY	0.0229732
SVDPKNYPK	-0.20957
YPFINSRIITV	0.0511004
QAADILLYK	-0.0251216
KTPTSPLKMK	-0.139118
ASLELPAAKK	-0.0508644
SVASPFTSK	-0.0162899
KLYQFNPAFF	0.0455
KLSVTVDPK	-0.0463597
DALLIIPKV	-0.113378
TVAVPLVGKL	-0.00549619
QIFNGTFVK	-0.00203737
IIYDPKLQTPK	0.0362643
DSFEFKAHV	-0.0104526
IPRDPSQQEL	0.0273659
QPSPARAPAEL	-0.0113196
VPYSLIPTAF	0.074308
FTFDNVLPGK	0.0106718
TISPPLQPK	0.0185142
AVSKVSTNK	-0.111954
SSYPVCVSK	0.057813
VIWQYGLLK	0.0524221
TVTEVLLKY	0.0494099
ALINHRPHVK	-0.0362728
DAPVALVVH	-0.0455998
VVSKSGSLK	0.049889
MLRQIIGQAK	-0.0356997
RQYMFSSLK	-0.0222506
VPRQPTVTSV	-0.025242
VVSEKQFSK	-0.136555
KSQEMVHLVNK	0.00786439
SVYSPVKKK	-0.0193177
TVNEIVLKV	-0.014892
AAYNVPLPK	0.0146827
TPYQSKWTI	0.0472458
KVYDKAINR	-0.0698361
DALDVANKI	-0.0158436
RVWDVRPFAPK	-0.0326481
LLNGKVGSFK	-0.185401
RPYSDSTAKL	-0.0162225
SLGVAALYK	-0.0397843
VVMRDPQTK	-0.0677686
KVADMALHY	0.0128566
AVVKPGNTK	-0.119328
FPFPKPALI	-0.0159229
ATSAFQTQK	-0.0642061
ALAEYVIYR	0.0574285
KLFDKLLEY	-0.150233
DAEAWFNEK	0.120534
RTFGHLLRY	-0.0296676
VAYHQPTLK	-0.0412861
APKPPFQSHF	0.0100822
QPKAGPGSPL	0.0377539
IPRNPPPTLL	-0.00866765
SVLSPLLNK	0.0157453
IPRTPLSPSPM	0.0166826
QQKPPPPPK	-0.0213526
ATAMLQSLLK	0.0435841
SAFGGSLPAK	0.0337731
ALIQQATTVK	0.0991866
RISVSAASK	-0.0482349
ATGPALDNK	-0.0163302
IPYLVVKV	-0.0318992
GTWPRGPSTPK	-0.0842754
STNSFALNK	0.0113207
QPYYPQHPMV	0.0593139
VVDQTTLMK	0.0516597
RLFVGSIPKNK	0.00322186
TVSDAILRY	-0.0197728
DAFLEAAKKI	-0.040615
RPFGSISRIYL	0.0469921
KPASVFVQL	-0.00745125
MVLSVFIGK	0.0562337
SPRTPVSPVKF	-0.0445454
HVYVGNISK	-0.0478081
ALNEKQILEK	-0.0163638
ILANHVAKK	-0.112068
MPKPDPTVI	-0.0195136
GTMTGMLYK	-0.000318102
TPRHIIVRF	-0.0445134
LPRGMQPTEF	0.00150015
VVLENAAKK	-0.134753
ALFKNLLLK	-0.105383
LPRPVPQNL	-0.012157
ALRPSTSRSLY	-0.0864685
DALKVTFLI	-0.0428192
KVYYPVRHH	-0.0114695
FVYKGGKIYK	-0.0258502
ALNEVGIYK	0.0289811
HLSSLQLFY	0.129234
DAWKELTIV	0.0214735
IPVEFKLVI	0.0292171
RLQAYTSVAK	-0.0266063
RTKYTITPVK	-0.0652147
YPAPGLKTFL	0.0598151
HPYMFQHI	0.00311445
DVYSGTPTK	0.0491389
ELYVILNQK	0.0378847
RLTTPVFGK	-0.050018
ILYDTSSKK	-0.0901195
QPYSKLPGV	-0.024553
VMHTPPVLKK	-0.0604016
KQYEGGIFK	-0.0551232
ATNILTATRK	-0.0778255
SLAGGIIGVK	-0.00458534
KITAPLINK	-0.0287495
AVYVPFWQK	-0.0364731
DAYVGYMTI	-0.036006
RTQNVLGEK	-0.11565
KPHNPGFGM	-0.00186375
LPKQPPLML	0.0202032
HLHAHSLVGK	-0.0241407
KLYTLPASH	-0.0376006
GSVYITLKK	-0.063286
GLFGGAGVGK	-0.0198159
KLGDSPIQK	-0.0913502
QIFKPIISK	-0.104475
KMYEEHLKRM	-0.0274928
YPPHVQKV	-0.085808
VVMRDPASK	-0.0474303
LPDERTISL	-0.0023987
SLNKQIAQK	-0.0782055
DPYKVYRIV	-0.110816
ATSSVSALK	-0.0199967
YVFPKPFNR	-0.145887
LPPEQVTKV	-0.0188852
KTFQDGATK	-0.0520173
TAKLPAPSI	0.0423951
YPSETFTRV	0.0301802
KIADMGHLK	-0.0724308
AVYENAREK	-0.105979
IQNDRQLQY	0.0355724
YTRPTPVQK	-0.0527307
KLGLKSLVSK	-0.0490525
KLGIKSLVSK	-0.0490525
YPFHKQPPTYV	-0.0121316
AIHSQLLEK	0.00658926
RVIFTGGVGK	-0.0386523
AVTFPLKSK	-0.0542722
SLSPVILIK	-0.0137088
IAYDNIKVV	0.0144561
YPAGFMDVI	-0.00564669
VSYDPRKPTVK	-0.062749
KPMKSVLVV	-0.10874
VLSDINLKK	-0.057877
GIISSPLTGK	0.0236633
FPFGCPPTV	0.0614233
ITWERIISHF	0.0795185
KVLQKFLTY	-0.0346152
ILFSEGLIK	0.0525739
MPPPPPQGV	-0.0254564
VVYPKPEQLNH	0.00842708
IPRNPAPRL	-0.0829222
KLSFSQVFK	0.0394546
KMAEEKLTHK	-0.0103881
KILDTERMLAK	0.00468285
VLFDNTGRGK	0.0517621
SQGPISKPK	-0.153247
LPTETFIPVI	0.0393855
RPQSKAPDSTL	-0.0899284
SPNAIFKAL	-0.00200288
SLLYGSIPK	0.000216035
NAYFLLPKV	0.0523322
EPRPPHGEL	-0.0636746
RAYHKYKAK	-0.15473
VVQDGITLITK	0.0380985
VPNNKITVV	-0.0268235
DAAAFFKSV	0.00169913
EPYLSSREI	0.0137876
TTGEPATPK	-0.0376801
ATITKVLQK	-0.0788194
SPRPGAPPAAI	0.0349797
AMNHPGHLK	-0.00351716
KSAPAPKKGSK	-0.0155218
ATVKVPFLKK	-0.0157844
RVKDPNSGLPK	-0.0615766
VIWKYPTMAK	0.0143096
KAHLGTALK	-0.0718763
VTTQPTEFK	0.0447784
VISPPTVPK	-0.0183068
TAYGPNGMNK	0.109097
KPSLPFTSL	-0.0875818
IVYPPPPAK	0.0330595
TVAVPLVGK	-0.0248096
KLNGKVIDPK	-0.0237931
ILSGGVFNK	0.031406
KLFNKFIGK	-0.0219223
LPYPVKIKV	-0.103184
RPPPSPSGTL	0.0524338
RPPPSPSGTI	0.0524338
SLFPKALQR	-0.0700048
GVNPYILKK	-0.0832429
DGYLLLKSV	0.0265294
RIKPPWVVK	-0.0964841
TPSLVKSTSQL	-0.074542
VVGAFPMAK	0.0339574
ALNAIVKSK	-0.0448525
LPLPHFDTI	-0.0404366
VPHKIITHL	0.100942
APHEPDGVAL	0.015104
AVHQQILSNK	-0.0515102
QVDTPIMTK	0.0468974
STYISILNQK	-0.00817544
KAAGNFATK	-0.0915894
RPQLHKNTVL	-0.0880013
LPLMKFLEV	0.0607514
HLINAFHTPK	-0.0166583
KAFNQGKIFK	-0.169175
GKADAPVALVV	0.0705351
APVSSKSSL	-0.0151742
KTTGQVVAMK	-0.0791357
VPKALEPYV	-0.0439522
KGNSPLLQK	-0.0684694
ATLNSIVAK	-0.0525569
SPYQNIKIL	-0.0540029
VTLTWMRPK	-0.0522517
APAPKAYVL	-0.017427
MPSEQIRNQL	0.024266
KPRVPPATAF	-0.0529401
GTYSIGKEK	-0.0865215
IVGDPSTAK	0.00226647
SVATKLLLY	0.0410213
LMAISATFK	0.0508411
KLGGVVSIK	-0.0756526
IIFQGQSLK	0.012243
KAYEKPPEK	-0.160124
RSISQSISGQK	-0.0248363
KTTTTIIPK	-0.0732875
VYKAFVDNY	-0.0611296
APFQGDQRSL	-0.00983621
VMSKLASFL	0.0309676
KLKDDEVAQLK	0.0334518
ALMGYATHK	0.0326343
VVNIVPVIAK	0.0194366
QTLSPQMWK	0.0277188
KQAETYLTK	-0.0108684
KIGDTSVSYK	-0.03382
ALLEVLSQK	0.0223718
KASTPALAK	-0.0846306
VLYDRVLKY	-0.0175267
KLPNTVLGK	-0.0724635
HSLDDFYIGK	0.00515618
KLLTKNGHVYK	-0.0378109
QVFKLGLAK	-0.0671994
GLFGNSQTK	0.0306425
ATGDMSGLLK	0.00145255
HAHAQIPVV	0.0588329
KVSDYILQH	0.0498418
QVYRGALQK	-0.140893
DPFLSEKSV	0.0523621
FTAPSTVGK	0.00875807
VRAWVVFKL	0.0576004
GTLNQPLTK	0.0130641
DAYSFSRKI	-0.129694
TIAPALVSK	-0.0962228
QPKGPDPDSL	0.0753129
KQKQPSFSAK	-0.0117178
RLSGVSSNIQK	-0.0994752
KVGEVIVTK	-0.0720749
FAMPYFIQV	0.0429324
APNYRLKSL	-0.117724
VISSNTSLK	0.0329762
TPKMPGQSV	0.014625
IPNNVKTAV	0.0286173
LPNNVKTAV	0.0286173
SPMPPSEVKL	0.0505743
IIYPTAPPR	-0.0517619
SASNRIIGAK	-0.0588687
KASEVFLQR	-0.0473329
IIFDNKAHSGK	-0.0355141
KLLSEKEVHTK	-0.0697552
EPMKGPIAM	-0.00393062
SPSSVTGNAL	-0.118398
ATYNKQPMY	0.0372276
VTTEPSSLK	0.076646
RSQKPVMVK	-0.121165
LPWTAEQVV	0.0247151
RLYQHAVEY	0.0631971
AVALPLQTK	-0.0358195
DAYALNHTL	-0.0988963
HPDSHQLFI	0.0198475
KLLDDPSKQK	-0.0229037
TLYKSPSQK	-0.0607052
VRPPVQVY	-0.0704363
RTQMPDPKTFK	-0.0914784
APNLGRSFHIL	0.00613401
ATALPTGTSK	-0.0158965
KLFNGTFLK	-0.0522084
RTNWPNTGK	-0.0496546
SPKPPSQQL	0.0312458
AAKSQPNIPK	-0.0480196
SLMHSFILK	-0.0590554
KQQTIPLKKK	-0.00657747
GLYEFFRAK	-0.0714949
ATEESFFILK	0.0659078
KVSDLTIPK	-0.0415123
DAMFSVSFI	0.0512288
TTVPRRLGPK	-0.138113
MLFPGSIALKK	-0.0111365
SVANPAFLK	0.0276913
DAYIMKELL	0.0523284
KTFPNTIEH	0.0529262
KSYDQVHSGK	-0.036635
RVKLPSGSK	0.0359672
AYKDAIYVF	0.0383137
ALLGPRDTRVK	-0.0780854
RVGTVIGSNK	-0.0559854
LLREQVAQLK	-0.0570333
DPFAFIHKI	-0.0130835
VYPGIAVFF	0.0782864
VYPGLAVFF	0.0782864
LPKPTEPPM	-0.0143364
ATLLIFANK	0.0267522
TIYNAAIQK	0.00825394
APTGSGKTI	-0.0612517
APTGSGKTL	-0.0612517
KTFTTGMAAVK	0.0144488
GTLEQWIEK	0.00726536
TVLCQPTGGK	-0.032094
APSQQRLVVV	-0.0149245
KTIAPALVSK	-0.0508644
KTLNIFLTK	-0.0242284
RPIFPGKHYL	0.000946516
QLYWSHPRKF	0.0025112
RVYYVDHVEK	-0.00944851
LPHAPGVQM	-0.0205348
KTKEAVLLLK	-0.0989674
YKVEYPIMY	0.00990157
RPKPPSATSI	0.0628123
SVSSQTITK	0.0337897
APKANGTSAL	0.0159468
MPKIKMPKI	-0.120392
ILRDGITAGK	-0.0251745
ASSKDAIKK	-0.0745977
VPFVGKVHI	0.0128756
LPRLTPPVL	-0.0490656
APAPTARNKL	-0.123032
HTFGGPLLK	0.0661361
DAHIYLNHI	-0.0631773
APSLKNAAF	-0.0444147
LPPNLYPTV	0.0392663
TLGQIVSSK	0.0237241
YKIPYTTVL	-0.00135738
DAFPNIEKV	-0.0299144
VVNRVTGNFK	-0.0440097
DASLVFKV	-0.143589
LVGPPGTGK	-0.00605334
DMYEQFQNI	0.00790939
VTYSLPRTK	-0.0725251
KLRQPFFQK	-0.0993009
SLGQVVITK	0.0293299
TVEEGQRLK	-0.0252762
WPKDVGIVAL	0.0376696
LPWPFRNKV	-0.10623
DAYHNAELFF	0.0684576
APAPPSKVI	0.00203388
FTMKTVLML	0.0448541
QLFSFPIKH	-0.030673
DAYSSFRSV	0.0267614
ALRNQATMVQK	-0.060719
KLLSESAQPLK	0.022348
DSYPRNPTV	0.00825664
NPYFDIPKI	0.0205732
KPAPQTLTGL	0.0379859
KSNKYLTVNK	-0.0301619
DAMKYTIVV	-0.175843
IIKGSSGTPK	-0.0893128
VMHTPPVLK	-0.0525321
IPFFSIPVV	0.17466
AMMGAVAEK	0.00892397
MPLSTIREV	-0.0541121
SVSSHLFTHK	-0.0765709
KTLPYPLKK	-0.038428
ALSGQDMPK	0.070327
RTPEHLISQK	-0.00706608
TLAVNIIAK	0.0393417
KTLERSVQTK	-0.023123
IPPLATHTI	0.00378415
LPHVPLGVI	0.00480756
KVNSEVQLK	-0.0620802
IAFLMINAV	0.0476314
GTIPGNPYPK	0.0732558
DAPHPPLKI	-0.0677145
KISALALLK	-0.0524362
AVAVDVAVPK	0.000680716
KPYSPLASL	-0.00884869
GAFYKGFIK	-0.0476864
IPRNPPPRL	-0.0504141
IVGPNGVGK	-0.0133328
VPMTPLRTV	-0.0541617
SPKKPVIVF	-0.0687098
KQGSATVGLK	-0.0571793
DALKVINKV	-0.0845147
KPRPIIPML	-0.0544656
YPVCVSKV	0.015857
AVAPGHPLAK	-0.0686046
KLKKTETQEK	-0.155194
QVSNWFGNK	0.0138711
IVALILSTK	0.0115281
LPVAFKVV	0.000638252
GTLTKNLSEK	-0.0719295
QLYEKGLYY	-0.0261243
LPSPLKQTI	-0.108056
KTHSGILGK	-0.0813407
RTRDYASLPPK	-0.0574358
ILENIQRNK	-0.086081
RIRELTAVVQK	-0.0185005
RQVVPISKK	-0.103232
KPLDNASKL	-0.0903977
AAYAARWVAK	-0.0464807
APRAVFPSI	-0.0271357
RLKYPPFAK	-0.0498804
DGYAVDRAI	-0.0566391
ATTLPIRNK	-0.132863
RITTPYMTK	-0.0535559
ENGIKPVYV	-0.0537742
APKPSSRPSL	-0.115283
TLALWPVSK	0.00371548
LPHHRVIEV	-0.0311233
RVQEAVESMVK	-0.0883112
SLLGYFPNK	0.0354932
QPFEDTPVV	0.0219432
LLPEHVLVK	0.00511923
SVNYKPPAQK	-0.0366506
IVYEKIMEH	-0.0262568
KPQEEQKTSL	0.00418248
DPLGYIAKI	0.0928041
YIFKVFAEK	-0.014248
LPSHGVPLI	-0.0523792
KTLSIFMEY	0.102927
SLFGGMVLK	0.0349278
SIGQVFLLK	0.0497876
DAYTHLETF	0.0289427
APAQTPAPAL	-0.0113452
KVLQIGSAK	-0.0653227
RLSFPNLFK	-0.0576319
AVYLLPVPK	0.115992
HVYTPSTTK	-0.0105754
KLFPGSPAIY	-0.0114343
AAAQPLKAK	-0.105238
TPSEPHPVL	-0.0678074
RVKLPSGSKK	-0.00279164
RPSDEVIREL	0.0338743
DGYEQAARV	0.0111786
MPSPVSPKL	0.0207982
QSGTIMAVK	0.015357
APWQVVPEL	0.0401848
ASSSLPKKL	-0.0555972
QLYSTILSH	-0.000342921
SVDPNQYYK	0.0512739
VPFERPAVI	-0.0613832
LPSSLYLKI	-0.00716621
KTNRPFISQK	-0.107371
AQYGNILKH	-0.105786
ALSKIVASK	-0.0816511
KTTDRYIQQK	-0.119431
RILFFNTPK	-0.042114
YPYHYAPFL	0.0464859
TPKPVSIAT	0.0177561
KTLDEILQEK	-0.0573019
SIAAAVAPK	-0.0153435
SVKEPSKTAK	-0.0398398
VVYQYWNTK	0.00395981
KVAVVLIQK	-0.0893326
ALPVLERLIYK	0.00394797
KILAAIIMK	-0.00619152
RVFVVGVGMTK	-0.0370981
ATFHFPHPK	-0.0208916
YPLKEIVVI	0.0564636
APRTVLLLLSA	0.00358157
KVLPQTILYK	0.0171233
RLLESQLQSQK	-0.00714661
AANKVVLQL	-0.0455336
FPLTKVYVV	0.0322048
ALLPWPFRNK	-0.175386
ALKVPTTEK	-0.122782
ATYETKESK	-0.0386071
KATAYILSV	0.0219592
KLKAWNDIKK	-0.136498
KIVSKAVTSK	-0.000720455
ILDSKPTANK	-0.116109
TVFPNHTVK	-0.107619
AYSSYVHQY	-0.00437887
GTIEKSKLITK	-0.0075186
FPYAFKEV	-0.0177251
IIGTIFIIK	0.0587542
KLPPEKFAPK	-0.0307759
IPNEIIHAL	0.138609
APDSQRLKL	-0.142278
KVAPETKVK	-0.0229151
KVTEKVVVK	-0.0257437
ALPEKVVNK	-0.101676
YPLWGGIMYI	0.0781207
SSFGRGFFK	0.000349443
LTGPVMPVR	0.00668991
KTTHGILQK	-0.0280175
SPQKVTLYL	0.0145567
FPFYGKPMRI	-0.10152
AIQNPTMINK	-0.0438798
AYPEYLITF	0.0566957
HVKQQVSAGK	-0.0554458
STLPKSLLK	-0.108511
KMADKVLPQRI	-0.0240702
DAYVIVYSV	0.0571464
VVHKGGLFK	-0.0193158
FPMEIRQYL	0.0169993
VTFRPLFFKL	-0.000915675
DAYVLPKL	-0.0496923
APFDRRATSL	-0.0759086
RLRDPAQQVRK	-0.0726738
GLNNKTIGY	-0.0345942
VPRPPSLLATL	0.0508921
IPVNGPRL	0.0121461
RVHPRPLVK	-0.107148
KPKSAPWNSF	-0.0367891
RIIEETLALK	0.00245136
MIYVTDKGQK	0.00390565
TLFNLGLTK	0.023628
VLSQKVIAH	-0.088475
ATTKPPPAK	-0.0685939
SIDGRVVEPK	-0.160279
KVLDAIIQEK	-0.0481007
KLATTILQH	0.0277351
TPHLRNLAV	0.033048
KVYHLASVRL	-0.0799802
NPKNPGLWL	-0.00429134
KTSGSNVKIVK	-0.0242022
KVAAIQQILGK	0.0382766
RSLPSASTSK	-0.0096981
SLWQFYLSK	0.0171602
TAYYALVV	0.0294787
RIRNISNTVMK	-0.0540862
KSHPPPPEK	0.0487117
RTLSKDDVNYK	-0.0228764
KMAPTVLVH	0.00706529
ALSPSLKNK	-0.110057
KLNLVTKTK	-0.00865478
RVCDAVKALK	-0.0450587
SVSLPVRKK	-0.141116
RPVPVPRSL	0.0620342
AVLYQPLFDK	0.0633622
VPYSKPITTV	0.0333699
GAYGEPRVK	-0.0968113
KLAPISIMY	0.0256246
NIYKQVTKK	-0.0322819
SPFPDIPKV	0.0610397
QISSTPLYK	0.0233669
KQYPPNTSK	-0.00515058
SSYGNQEFK	0.090016
GTTEWFHLK	0.0189858
TIKEGSQLK	-0.0811376
STRKDYPAAK	-0.136022
AVYTKMMTK	0.0102703
LPYVGMVTI	0.0864137
DAPMTPKQI	-0.0516507
VIYKNTHIK	-0.0401905
LPSDFEHTI	0.0317257
KLGDIMGVK	-0.0400276
VVKDKAGPHK	-0.0300145
VIFTGGVGK	-0.0648127
VVDPVVREK	-0.104546
NAYKTPLL	-0.0379809
MPYGSLYNV	0.0407138
LPRQPPMSL	-0.00255233
KTYEVSLREK	-0.00149196
KIYVGLSK	-0.0453583
HTRTPPIIHR	0.00589302
KLNNLVLFDK	-0.00729164
NPATPTSKL	0.00308834
MVYVGIPK	0.0145084
YTNGKCVIL	0.0373722
APAIGRYIRTL	-0.000484489
ILSGPFVQK	-0.0066816
YYFVFDHAL	0.0415906
RPPPPNSVI	-0.03036
AVYTKMMTKK	0.0643816
LPEPSIRSV	-0.0122266
IIAKVFLAY	-0.0356563
AVDPNRAVPL	0.0113788
LPYVGMVTI	0.00569452
KVADWTGATY	0.0574928
LPAADVKNI	-0.010013
QVFEPHQKK	-0.143587
IVSKAVTSK	-0.0799785
YPADLAHKI	-0.0331185
SSFSGLLRK	-0.0127143
RPSGLIRTYL	0.0129158
FRPDEPYYY	0.0688208
SLLNVSTPK	0.0247749
MPQHIKITV	-0.00207605
MPNPSLAQV	0.0491379
SIFRTPISK	-0.0969653
APARPAAAF	-0.0759642
KIADMGHLKY	-0.0213425
LSYDQPRKK	-0.149109
VVKPPGSSL	-0.095676
IPISNILMV	0.0457274
RVFPYSVFY	0.0180679
VPRVPTHTL	-0.0396502
SLLQSGAKK	-0.0323252
QMNHSVLQK	-0.0843328
DAMFPVTHI	0.0227483
GPLFRNSQL	-0.0353917
IPISNILMV	0.0139596
KVDGRVVEPK	-0.0920128
ASIQPSKVGK	-0.0573757
HTFKGDYSTK	0.0179895
IISSPLTGK	-0.0402342
RPVAPSGTAL	-0.0462391
KPRYLGPVTF	-0.0305799
GVLYPLSSK	0.0431962
QPRYPVNSV	-0.031218
VVNSYPLAH	0.0146267
APRVPVQAL	-0.04688
SYPYFVIQY	0.0570701
DAPIGPHL	-0.0647745
VPPLATNTV	0.0324972
VVGTPLLVK	0.0396417
SVYQIKVHR	-0.0528802
KVLERVNAVK	-0.107115
KLHDETLTY	0.00806869
DPPPPMETI	0.0139011
ASPKSPTAAL	0.0250232
RILSGPFVQK	-0.0644443
YPPPEVRNI	-0.0326745
KLIGEYGLRNK	0.0236061
VVLPYLVPK	0.0563406
VIWSHAIQK	0.00682602
HIYDTKLGTDK	0.0154634
SVLNIPMAK	0.0784115
ILYPATTGR	-0.0151856
GPALGRSFL	-0.0516677
KLMKEILDK	-0.00666218
VPFPEGFVI	-0.136372
TLFSALLIK	0.050346
SIAAPFTSK	-0.0413681
SLWEQKGGSK	-0.0109219
VTFRPLFFK	-0.0491661
DPLVFATV	0.0174209
KVTNGVGKK	-0.0184199
APSRNGMVL	-0.0699071
RLFVGSIPK	-0.0418573
LPYDSKHQI	0.107097
IPAEVPHI	-0.00136242
RIIDLVLQK	-0.0483514
APAQPPSQTF	0.0366736
APNEKMKQVL	-0.0769634
KLKEEVINK	-0.0834549
VTSGDPPLLK	0.032597
ILFPLRFTLK	-0.0681913
SPIKVTLATL	0.0178051
IPQKQREITL	-0.0443675
AVYLSTCKDSK	-0.0223545
APRKVTAVIY	0.0084448
SVLGISTPK	-0.014484
TPSAGKAML	0.0238422
LPHNPGPITV	0.00606293
RLYEHIKNDK	-0.0507324
LLNSGISNK	0.0542003
QSISVAKEV	0.0259032
RLAKADGIVSK	-0.0352136
KIREANKLAEK	-0.0490115
AVKDPLVKK	-0.0348748
ATNSSMFLK	0.066797
VIYFPPLQK	0.0666603
ALPPGFVLKK	-0.0360484
ASSPPAIPK	-0.0110827
IYPVNAISF	0.104145
DAMYVKLI	-0.00190475
HPRDPNLLLSV	0.0584167
RLPKGAVLYK	-0.0484579
LLFPSRPGLLK	-0.0587753
VPRTAENFRAL	-0.0160495
RVSGLVPSRF	-0.0769852
SLPPVLKAK	-0.0324098
SIRQAGGIGK	-0.0767039
ITYKPVKH	-0.159974
AVRKSAIMVK	-0.109241
VPLPVIAEL	0.0313103
KLNVGGALYY	0.0563035
DPAYSSKV	0.0241938
APMTPKQIL	0.0358471
VYPEYVIQY	0.0271136
VPVMPLTSI	0.0503961
ALNKQIMEY	-0.00691991
IPRPVDGVEV	-0.0206465
APRIALHTAL	0.0253767
RLKEAYSVK	-0.142537
TLNGTMILK	0.0450051
IVAGSLITK	-0.0138076
MPYTQNFI	0.022004
LPKPTEPPM	0.0600595
SPKFSELVM	0.0101139
TTAPSLSGK	0.0194706
IARNLTQQL	0.00245595
IQNAKTLEK	-0.105715
KVDTKPSSEK	0.0315381
KPAPPFNVTV	0.0507185
FPFPTPPSV	0.167169
ALYPHVLVK	-0.0460065
FVYEPKEQK	-0.128353
GPPGTGKTAL	-0.00275025
LPSGDRVAVSV	0.0273999
KPRNVVFVDM	-0.0333453
KVWLSIVKK	-0.0320946
KTFLFSATMTK	-0.00119712
AVQKKTFTK	-0.0213594
KQYALGRKK	-0.0978022
LTGKPVMVK	-0.0973475
DAALDFKNV	0.00469071
VLTLPLMLK	0.0658026
QPLATYTTV	0.0403194
STSVPLGDK	0.0120423
RTKKVGIVGK	-0.127475
SPQEARNML	-0.00440345
HPRDPNLLL	-0.0404152
KLYPTLVIR	0.0448236
KLYVGSRVVAK	-0.00363619
ALLSSILAK	0.0292379
LSGPRLLFK	-0.035583
STTASLSKK	-0.0994142
DAFWWTPLM	0.0417411
APKRPPSAF	-0.121138
APGPPGRSML	-0.0552729
YPFEPPQI	0.0189
RIYDYDPLYK	0.0058787
AVMGAYVLLK	0.0235755
APAQPQPQL	-0.0302522
RPADPEKNQSL	0.000439888
LPPPVQTQI	0.0522674
VVGAVVFQK	-0.00384669
SILNYVIYK	0.0587656
DPPYTHTI	-0.045518
GPSVLRSTL	-0.0372882
QLFSIPLTK	0.0669556
SPMAERSMM	0.0160509
SILPAIFQK	0.0330541
KVLAKQLVH	-0.00764435
KPLGPTAAF	-0.00300919
FLAGVPTPK	0.0550452
NPRQINWTVL	-0.000526921
LPLQENVTI	-0.0127503
YPFKPPKV	-0.199984
AILSKFLYY	0.03843
ALHKHLKHK	0.084446
RLVQGSILKK	-0.0971356
IPYHIVNIV	0.0176611
VVYAPLSKK	0.001304
TPPPPGTAI	-0.0538564
TLNPQMLQK	-0.00936729
APSDLRTIQTF	0.032219
GPRPITQSEL	0.0112119
IPRNPPPTL	-0.00190737
RMLAQQAVK	-0.0765412
KVSQVIMEK	-0.0251685
LPFEPVPVI	0.0119501
IPPHVVKV	-0.0563728
FPYDANIQI	0.0297064
RPYAPINANAI	0.0926957
ATAQFKINK	-0.0349385
KTVIEPLKK	-0.0446687
LPYNMPLAY	0.0568643
MPQIETRVI	-0.0109657
DGMAFNALI	0.0525311
LVNSTILKL	0.0532249
VSAPRVGGK	-0.0872588
KMYEEHLKR	-0.0100407
NGPVDLKKI	-0.0168627
MPVIPMNTI	0.0284016
APEEHPVL	-0.0616384
VPSEPGGVL	-0.087629
SLRQGGTLTGK	-0.0709099
VTMKEILLK	-0.0597379
VLYPETSRK	-0.0849586
APRAPRALAAA	0.0217759
ALYISKVQK	-0.0679991
STMGYMMAK	-0.0808807
RVSSVKLISK	-0.134496
SVKTKGPLK	0.0203686
KLYQSIIGY	0.0337072
GLGPKASQK	-0.101236
YPMPFITTI	0.0644939
RPANHRQLTF	-0.0948717
SLENHRIKSFK	-0.132592
RPVTPITNF	-0.00991743
LPAGPAPKV	-0.0112465
KPYSFTINF	0.0540511
IVNPQAAEK	0.00503903
DALQGFKI	-0.0762738
RIHGSPLQK	-0.0282327
KVLTPIKEK	-0.04426
KVLGSVSLK	-0.0604342
ASIGNAQKL	-0.012332
VMAPRTLLL	0.00354081
VMAPRTLIL	0.00354081
IIWLPTGAGK	0.0344166
APREALAQTVL	0.011136
AQATISFPK	0.0173572
STSGTVINK	0.0211619
HPPSHWPLI	-0.0197147
WAMKALLI	-0.0991337
DGYSGVEV	-0.0859456
IPFVAPPLV	0.0628525
KSTAPVKTK	0.00151087
GTHLSLKAK	-0.0429959
TLASPSVFK	0.0588326
VPPEWVPII	0.0383153
YILSPLSYK	0.0143472
KLEDARREK	-0.0825598
KIGEVSSPK	-0.0564789
ALFKDSEILRK	-0.0562475
SPFFERSGL	-0.0371994
GPISTSKPL	0.00120348
APAPPSSGL	-0.0216811
YPYGDGNRSV	0.0203042
DAHNVQAVI	-0.0278568
DPLLMKMI	0.0452219
GLFGKTVPK	-0.113998
SPMEEREKL	-0.0692032
DAMFSVSFI	0.0479427
AVISPPTVPK	-0.033811
LPRPPPPEM	-0.0163897
DALVTKNLV	-0.0379943
TIRYPDPLI	-0.0311611
LPRPVPLVA	0.0505473
RLPQKPLHR	-0.0673096
APKHMGLML	0.0828316
QTLVRILSH	0.0287993
SPTGTGKSL	-0.0529487
RPNGVITGL	-0.0744368
RVKDIGYIFK	0.0141275
VPFSVPKI	-0.0275576
DAYPKNPHL	-0.0897722
QPYPYPSKKL	-0.0393611
MPHKFVIAV	0.0113597
VINSIPLAK	0.0270186
ALHKPPLHH	-0.0533793
RVTYPAKAK	-0.117321
IPRSITVLVE	0.0114456
ATSIPAILK	0.0184787
RLAEWKATKL	-0.089233
YNIQKESTL	0.0247206
SPAAEKAQL	-0.0166432
AVADAVIEK	0.0361105
AYRQGHFTY	0.0602964
KLPEEVVKK	-0.0904284
KSNPATPTSK	0.0360368
SPALPGLKL	-0.108388
KIWQNLRLK	-0.0236496
LPYPEAIFEI	0.0958592
LPYPEAIFEL	0.0958592
AVTKPNNIK	-0.0765955
KPRPPPSQL	-0.070809
HVIETLIGK	0.017154
LIAPIFLHR	0.00244706
KPKMNYEKL	-0.00979167
LPPKVSVF	-0.0467269
SIFVPGTQK	-0.0246801
KIFKNFKEK	-0.0304363
RSYSDPPLK	-0.00715437
RPKPIITSV	0.0331601
DAIITKASI	-0.062939
VISGPGTGK	0.00646528
KLYHGLELAK	0.0393749
SLADFQIEK	0.0236987
YPQDYQFYI	0.0627934
ALAIKVLNK	-0.0878202
GTMTGMLYK	-0.0479381
ATQTPVSNK	0.0898405
AMSERALAQK	-0.0277344
ISASPLTSK	-0.0100894
VLIQKQIFK	-0.0745488
GTLIDNQFK	0.0770863
GVAASFRFK	-0.054449
KVHAYIISY	0.0341601
HAFSFPLLI	0.0742384
LPDGRIIKV	-0.0951735
GLFNRIIRK	-0.0139033
SPAKNPSSL	0.0142004
LPIAPSHVI	0.0132897
AMFNIRNIGK	-0.0177597
DPLRVIILV	-0.00550651
VLNPNEQPTHK	-0.0348888
DAFRQPSLF	0.110011
IPPPPPPAM	0.00560892
LPPPPPPAM	0.00560892
APRQPGLMA	-0.1212
ILNNKLISK	-0.101761
SPSGRRVYQVL	0.0344209
LPRAVGTQTL	-0.0434443
LPWKPVFI	0.0263344
SVSPASTLK	0.0190931
AMKKDPVKK	-0.0966825
KLFEKKYSVK	-0.178441
KYFGGVLEY	0.0470275
GVFRGPVLPK	-0.080254
KLLDAYLLY	-0.0219408
HPKKPGPSL	-0.0913945
ASYEKNLPK	-0.0474366
GVRPPAPSL	-0.0694147
SPKSPTAAL	-0.0528504
DAFLAQHTM	0.0184302
VPAENKSVL	0.0251459
YAFPKSITV	0.00366553
IQNVPLSEK	0.0561781
KLLDIRSYLEK	-0.00102319
KPAPGTGGL	0.0185504
SPVFRLETL	-0.0234995
KMALPMPTKR	-0.0958837
KTKELIGSMK	-0.0476627
STIKSTPSGK	-0.0996085
EAYLSRLGV	0.0103893
FPYYPSPGV	0.0419982
QLWNGLLQK	0.0611053
TPDTGRILSKL	-0.0683971
ALLKLPFLK	-0.0519818
VMLGTQLLY	0.0345016
DAKLEPTNV	-0.00778004
AIVAYGLYK	0.0145628
LLYPHQVSAR	-0.010841
HPRDFFSRL	0.0281746
SPDKIPWSAL	0.0654831
RQYMHVLQH	-0.0569462
QVTSQILQK	0.0353092
DAFKTLFV	-0.0285882
DASLQPRNV	0.0025904
ALVSTPVRTK	-0.108008
APKRPPSAFF	-0.0575173
KLLGPVLVK	-0.0673308
DAYFVKVI	0.028643
KLISEEDLLRK	-0.0123139
MPAAKKQKL	-0.0123326
FPFWPAKAL	0.074354
KTKVPEVTK	-0.113746
YPPWPGKIV	-0.015934
SPAPSKTLM	-0.00337729
RPWSNSRGL	0.00502011
QPKLPITVL	0.014097
KTFKTGSILK	-0.0425562
VPLDKQITI	-0.0894803
SPRQIQVSWL	-0.0213159
TVKEVGLLK	-0.0353361
SVYSPSGPVNR	0.051986
DAYPQRIKF	-0.0854431
APAAFGLVSF	0.0391357
SYPNVFLVF	0.0306804
MPPPPPQGV	-0.0357276
TALAQIMTI	0.0527428
SGTTIALKV	-0.0234949
DALLKFSHI	-0.0549024
LPYGLERAI	-0.0299325
TTYPQTTIRK	-0.0519538
ALEENPYFRLK	-0.00138117
APKPQGPAF	0.0289182
SVPLPISHK	-0.0745403
AQSKPISPK	-0.0211894
AVQRTLLEK	-0.0355735
ALFAKPLKGK	-0.0253332
SPSPINSSQAL	-0.000536882
LPNAVITRI	-0.0259504
RPAPAAPLL	-0.0366738
SPNSKVNTL	0.0207256
FVFKPNSKK	-0.13369
GTAIIQLPSK	0.0326261
RPQLLKNAL	-0.0407863
APFLRNVEL	-0.0620211
AMYSRKAMYK	-0.0285651
EPYNATLSV	0.0605896
TPRVPDNSL	-0.052554
HALMIIFLI	0.0795818
LPKAHVKEL	-0.0407832
KNNPKFLAI	-0.0102005
YPLWGGIMYI	0.0905712
WVDEERASL	0.0228929
LPFCGHKNI	-0.0320476
KQPEKVISK	-0.12591
DAVKFFVAV	0.0328611
QILTPMAQK	0.0410686
VSTDNIKYV	0.123922
VVMRDPNTK	0.0204367
EAFHVFKV	0.017651
SIGDIFLKY	0.0286768
GPREAFRQL	-0.131036
GPAPVGRFF	-0.0490349
DAPAAQFM	0.00945299
VLGAPVKGK	0.0276559
LPSDLRTISL	-0.00888175
DAPKAGQLEA	0.0276328
SPAVERLISSL	0.00701874
GTNKVASQK	0.00297364
KVSIATPKQK	0.0184523
DAPIVAHLW	0.0272221
FNDPNAKEM	0.0431324
LPYLVSNVI	0.0669699
KTDKQPLQK	-0.0246977
RIKEVNETNK	-0.018432
KVKAIGQSK	-0.00963332
LPYPFASEI	0.0595667
RLKEEAAMK	-0.0734854
NAFLSKSSV	0.0292179
SSSKITIPK	-0.0684782
KSGPVIAKR	-0.129296
FSGNPIKV	-0.00272496
VPYEPPQV	0.0164582
SPRVQRQVTSL	0.0529266
TPHDFIEHI	0.0469496
SLFAKNPKSK	-0.0066726
SVISSPLLK	-0.000552068
KTKANPAMK	0.00493626
DAYRALQKL	0.0174648
SPLNSSSAL	-0.0125025
IIDVVRSGYYK	0.00336243
KTLPAMLGTGK	-0.0312026
NPFVFKHI	0.0334143
IPPIQVTKV	0.0294084
ALYQKVLLY	0.0437278
LPKQPPLAL	0.014763
KPVIPAAAL	0.0745951
LLGPIGAGK	0.0157496
LPDLQRSKQAL	0.00170788
IPVSQISTI	0.0395065
GTMEWIMIK	0.0577494
KVYHLAAVRL	-0.0501326
AINPKLLQL	0.000674084
RLGSTVATGK	-0.0466144
KLRVDPVNFK	-0.0347571
VIMNPPFGTK	0.018282
KPFHKIETL	-0.0882696
LLFGPPGTGK	0.0436796
IIFGPPGTGK	0.0436796
ILFGPPGTGK	0.0436796
RQKQGVVLK	-0.127314
NYFHLAVAF	0.0638835
ASYSDGKLK	-0.0845816
DAKQLTTTI	-0.0328237
LLNRHILAH	-0.0223778
LPRVTPFYAV	0.0415832
HPRPAHKAIL	-0.012847
EAYLGKTV	-0.0924672
SPMALFLKM	0.0711939
ASGSFKLNK	-0.0857032
KPTLYNVSL	0.0307474
LPFDHSRVI	-0.0530234
VQHKKDHPDYK	0.0586595
RPSGPGPEL	-0.0462634
SLVGQTSPK	-0.0488403
KPTGTPKAL	-0.102267
KLTDTLVSK	-0.0297119
KAFVGAFKK	-0.0542801
NPQERTLTL	0.0150967
KNADKVLEL	-0.073027
TTNDIVISK	0.0572545
RLVQGSILK	-0.00620497
DAGQPMSFV	0.119698
RIAYFTLPKT	0.0169295
YPLIPVGKLV	0.0696559
APYQFLTAF	0.0627904
RQEGVPRTFK	-0.128849
AIYEPKTFK	-0.0389912
RLLAHRVETK	-0.0527585
TPMNPANTI	-0.0450893
STMGYMMAK	0.00767862
KVLQEQIKEK	-0.00628854
VVKPGNTKEK	0.000121115
TAKDPSVSI	0.0659927
ATVTPSPVK	0.0136592
LPHGGEGWQQL	0.0559408
VPRQNVPVI	-0.0480809
HSGPPIVI	-0.0188135
VPRPPSNPP	-0.0575385
HLISPLIQK	-0.0104616
KSLDQAISRF	-0.0305407
RLFHLHSQK	-0.0637503
IPANWKTEL	0.0457587
RPREQNGAIYL	0.0774263
KPVKPHSSF	-0.0688728
LPWEEREKI	-0.051223
RIGQVGKFK	-0.11968
FPWSEIRNI	0.0450538
LPHAPGVQM	-0.0431281
KLPGGSYMAK	-0.195985
GPKQQFSTL	-0.014389
RTLPVLLLY	0.0146725
KPSESIYSAL	0.0401539
ALFKHILLY	0.0746365
DAWAQLNSI	0.0900657
KPTHVVVTL	0.0473582
DALSKMVII	0.00428089
IVGTVLIIK	0.0166133
EPFADFHRV	-0.0408739
DAEAKFREI	-0.0629391
HLYNSLTRNK	-0.0463833
SNIDKSLYV	0.0691652
SVDGTRTNVYL	0.0436405
RLPLRVVKH	-0.0394818
GLYKELLHK	0.0116222
KPSESNVTIL	0.0354596
QPITPGPSI	-0.0604771
KVLDQKPSQK	0.0232291
VVYPKVIER	0.00791742
TPWQPPTVL	-0.0217776
SPRFPAQYL	0.0488417
KSNVTKTMK	-0.0190853
KLYPLPSAR	0.0344041
RLGDSQLVK	-0.0120928
FQNIRPLFI	0.0181829
GTFNRAMLR	-0.0654216
KVFERAVQY	-0.0701084
AVGPKVALK	-0.0796
DALKQSLVV	0.0640188
TPETVRMVL	0.0373255
APSPPAVDL	0.0159685
GTKLPGLLK	-0.14069
RILLPIVQK	0.00942464
RPAERLDYL	0.00756064
SIRRGFQVYK	-0.0808951
TPRDLVLRSL	0.00547775
YYFFTPYVY	0.0882555
TALKIMKV	-0.0684991
DAFRQPSL	-0.0230106
RPQVAKTLL	-0.0636627
ALSKAFKVK	-0.0734992
IPYPRPIHL	-0.0613921
DSLITPHV	0.00341742
HVKNGGSIPK	-0.156183
QPRDFGDSL	-0.0111496
RPLVVKTSL	-0.0870137
ASVDKVLEL	-0.0802063
FPNKQGYVL	0.00442892
SPSGSKMQL	0.00501189
APRDAYWIAM	0.0232111
KIHAGPITK	0.0867639
AIALALREK	-0.0669143
IPYEGFASL	0.0133924
TPRDLAVPAAL	0.0293841
GLRPGPELIQK	-0.017153
EPKVAASVL	0.0449432
DAPFVFAEV	0.0484775
KLYSDGKKK	0.0207335
YPYNAPTV	-0.0297161
QVYPGKGGGSK	-0.103055
SVMAQVRQK	-0.0774792
HVAAPYIAK	-0.152094
APRPDRLVNRL	-0.0421932
VPPPPHRPL	0.0156365
LPRVADILTQL	0.0399939
MPYGWLTEI	0.0686541
IPSMDRREL	-0.0310191
RLIGVTEIEK	-0.032841
YRNEFTAWY	0.0478982
QPQAKIIVL	0.0268162
KPAFNLSAF	0.038789
YPLPAVKV	-0.0370462
DAYTVLTRI	-0.00276981
QVISDRQTPK	-0.0215778
IQNPTMINK	-0.0203592
LGYDLPMV	0.0176158
TIYTSYKEK	-0.0413976
IPTSARSML	-0.0369646
TYMEFLWQY	0.120385
GYPYNAPTV	-0.0113626
TVLPGSPSK	-0.0150585
KVNIIPVIGK	0.00461353
DAVTFITYV	0.0238867
QVSTPPAAKK	-0.0231604
APRGELYKEL	-0.0508832
AVDATLRKK	-0.0576999
LPYHIYPFI	0.0203122
AILGNPKVK	-0.173363
IPFEFPLHL	0.0414717
RSAQPLPLKI	-0.0688921
KPKPVKPVTF	-0.0693203
DAMGMNMI	0.077971
LPYTGAETRI	-0.0272135
TIFVPNTGK	0.0169842
LVMTHLILK	0.00890408
SPWADNTAL	-0.0745488
GTGKTLIGK	-0.00444488
SPKLPVSSL	-0.13097
GLHHRLVYK	-0.0602188
DALRSILTI	-0.158038
ATGPSIKI	0.0174038
FYHDDSYTA	0.0384441
QPQFQRQGL	0.000207809
GLTDVILYH	-0.0499241
RILSGVVTK	-0.0637445
SVFKSARQK	-0.0235882
HPISSEELLSL	-0.0752005
FPPETSASV	-0.00402003
VLNGNPLLH	-0.00951535
KVKGNVFKNK	0.0398378
IPYQDLPHL	0.00518533
KVNTVPLKNK	-0.0872835
KPRNVQILNM	-0.0400158
ILYRHMQAK	-0.0543802
LPPLHVAKL	-0.00151634
DGWPAMGI	0.0895887
RLIDFLESGK	0.00931585
LPFKYPAVL	0.0297305
DARTFYII	-0.0787033
VPYLVGQVV	0.0034248
AVFSKSVQK	-0.0311469
LPFSHPLFI	0.0264504
DPSQPQTTI	0.0118757
EPYNSILTT	0.0495436
DSYTPKVI	-0.0484011
LPWKSLASI	0.0395615
RLKPTFISK	-0.0386324
KPRSPDHVL	0.00677987
AVLTKQLLH	0.0380127
TGYLNTVTV	-0.0918285
MPMNVADLI	-0.0126816
ALLPWPFKQK	-0.0177763
KLYSEAKTK	-0.0190091
ALNFAARSK	-0.078836
DAFQQTLII	0.0406139
LPFSQPKV	-0.0861298
YPLEVTKLI	0.0331483
VPRTHRLITL	-0.0259086
FPMELRQFL	0.0423227
DAFFSDTQI	0.100936
SPESLRSKV	-0.0857707
EPFASHSLV	-0.0163132
LPYTQSVQI	0.0209482
NPRLPAPKSVL	-0.0178531
APTKPQSPA	0.0848031
KMGGIKGLFK	-0.0813705
KPMKTSPEM	-0.0301546
KLLHSPMTK	-0.0284831
SLPANTPLRK	-0.110724
KPASFMTSI	0.0312065
DPYSGKLI	0.0115152
RAYQNWVKK	-0.0972969
IIAFVLEGK	0.0524798
SVRGVSISK	-0.105384
DAFNQEKV	0.0250953
SIAWFTVFY	0.0386456
FPFGYVSNI	0.0536559
VPVAKTAEL	-0.000514099
APYAASRLL	0.0296663
DAAYMNKV	0.0166773
GAALPLLTK	0.00185229
LRPPIMIM	-0.00790173
APYERRAMEL	-0.0526855
IPAKPPVSF	0.134227
TLDKHLRQK	-0.152928
LPYVSVTSL	0.0368003
ASTARHLYL	-0.02329
YPLYTIVFI	0.1104
KANHAELIL	0.0824329
RVMKALVNR	-0.0490162
LSFDRILKK	-0.034172
DPYTGQQI	-0.00481729
KPVFHVGFL	0.00597113
LPNIPVQTI	-0.0107962
VPFHGKTFI	-0.0078908
QPMNKFLLV	-0.038511
NPKSLTTSL	0.000181808
RTGKPIAVK	-0.0597039
QPMSFVLEF	0.0919119
GTATRILQEK	0.0514868
DAWKELTI	0.00474528
HTITNLTTPK	-0.0477159
FPHLVHAEL	0.0362119
RLDQPFIPR	-0.0664347
TPYWMAPEV	0.0571773
KVADMALHY	0.0228629
YPEAITRLV	-0.0509034
APRLETKSL	-0.0418127
KTYTGHKNEK	0.0368705
LPHDPSFAI	0.0092967
TATSLPVV	0.028774
EPKPPGLVL	-0.00477905
RIYNMEMARK	-0.00854054
LPYLVPKL	-0.0587887
APRAVFPSIV	0.0166832
RTIFPLFMK	0.0503579
KILSNVISK	-0.0242723
[truncated: 3,760 more rows]
