# Supplementary material for: A machine learning algorithm with subclonal sensitivity reveals widespread pan-cancer human leukocyte antigen loss of heterozygosity
Source: Nat Commun. 2022 Apr 12;13:1925. doi: 10.1038/s41467-022-29203-w (PMC9005524; doi:10.1038/s41467-022-29203-w)
Supplement: Supplementary file 8 — Supplementary Software [file 41467_2022_29203_MOESM8_ESM.zip]

Archive with 60 entries (52 files):
- Manuscript_code.2022_03_14/
- Manuscript_code.2022_03_14/00_Training/
- Manuscript_code.2022_03_14/LICENSE
- __MACOSX/Manuscript_code.2022_03_14/._LICENSE
- Manuscript_code.2022_03_14/Algorithm/
- Manuscript_code.2022_03_14/._LICENSE
- Manuscript_code.2022_03_14/README
- Manuscript_code.2022_03_14/02_Application/
- Manuscript_code.2022_03_14/01_Validation/
- Manuscript_code.2022_03_14/00_Training/.ipynb_checkpoints/
- Manuscript_code.2022_03_14/00_Training/00.Manual_annotations.ipynb
- Manuscript_code.2022_03_14/00_Training/02.Training_the_model.ipynb
- Manuscript_code.2022_03_14/00_Training/03.Testing_performance_with_lower_coverage.ipynb
- Manuscript_code.2022_03_14/00_Training/01.Training_data_visualization.ipynb
- Manuscript_code.2022_03_14/Algorithm/Running_DASH.ipynb
- Manuscript_code.2022_03_14/Algorithm/DASH.manuscript.py
- Manuscript_code.2022_03_14/02_Application/.ipynb_checkpoints/
- Manuscript_code.2022_03_14/02_Application/02.Analysis.ipynb
- Manuscript_code.2022_03_14/02_Application/01.Merging_data.ipynb
- Manuscript_code.2022_03_14/01_Validation/.ipynb_checkpoints/
- Manuscript_code.2022_03_14/01_Validation/02_All.Cell_line_mixtures.LOHHLA.ipynb
- Manuscript_code.2022_03_14/01_Validation/01_Single.Cell_line_mixtures.ipynb
- Manuscript_code.2022_03_14/01_Validation/filter_tmt_peps.py
- Manuscript_code.2022_03_14/01_Validation/00.Cell_line_mixtures.HLA_LOH_plots.ipynb
- Manuscript_code.2022_03_14/01_Validation/04.Immunopeptidomics_processing.ipynb
- Manuscript_code.2022_03_14/01_Validation/01_All.Cell_line_mixtures.ipynb
- Manuscript_code.2022_03_14/01_Validation/02_Single.Cell_line_mixtures.LOHHLA.ipynb
- Manuscript_code.2022_03_14/01_Validation/05.Immunopeptidomics_figures.ipynb
- Manuscript_code.2022_03_14/01_Validation/03.Digital_PCR.ipynb
- Manuscript_code.2022_03_14/00_Training/.ipynb_checkpoints/00.Manual_annotations-checkpoint.ipynb
- Manuscript_code.2022_03_14/00_Training/.ipynb_checkpoints/02.Training_the_model.digital_removed-checkpoint.ipynb
- Manuscript_code.2022_03_14/00_Training/.ipynb_checkpoints/00.Formatting_datasets-checkpoint.ipynb
- Manuscript_code.2022_03_14/00_Training/.ipynb_checkpoints/01.Training_data_visualization.digital_removed-checkpoint.ipynb
- Manuscript_code.2022_03_14/00_Training/.ipynb_checkpoints/01.Training_data_visualization-checkpoint.ipynb
- Manuscript_code.2022_03_14/00_Training/.ipynb_checkpoints/03.Testing_performance_with_lower_coverage-checkpoint.ipynb
- Manuscript_code.2022_03_14/00_Training/.ipynb_checkpoints/02-Copy1.Training_the_model-checkpoint.ipynb
- Manuscript_code.2022_03_14/00_Training/.ipynb_checkpoints/03.Model_performance_and_features-checkpoint.ipynb
- Manuscript_code.2022_03_14/00_Training/.ipynb_checkpoints/02.Training_the_model-checkpoint.ipynb
- Manuscript_code.2022_03_14/02_Application/.ipynb_checkpoints/04.Immunotherapy_hlaloh_gather-checkpoint.ipynb
- Manuscript_code.2022_03_14/02_Application/.ipynb_checkpoints/01.NeXT_DB_gather-checkpoint.ipynb
- Manuscript_code.2022_03_14/02_Application/.ipynb_checkpoints/03.Extended_frequencies-checkpoint.ipynb
- Manuscript_code.2022_03_14/02_Application/.ipynb_checkpoints/01.Merging_data-checkpoint.ipynb
- Manuscript_code.2022_03_14/02_Application/.ipynb_checkpoints/03.Immunotherapy_neoantigen_gather-checkpoint.ipynb
- Manuscript_code.2022_03_14/02_Application/.ipynb_checkpoints/02-Copy1.Immunotherapy-checkpoint.ipynb
- Manuscript_code.2022_03_14/02_Application/.ipynb_checkpoints/05.Immunotherapy_neoantigens-checkpoint.ipynb
- Manuscript_code.2022_03_14/02_Application/.ipynb_checkpoints/02.Analysis-checkpoint.ipynb
- Manuscript_code.2022_03_14/02_Application/.ipynb_checkpoints/02.NeXT_DB_plot-checkpoint.ipynb
- Manuscript_code.2022_03_14/02_Application/.ipynb_checkpoints/04.Immunotherapy_HLA-checkpoint.ipynb
- Manuscript_code.2022_03_14/02_Application/.ipynb_checkpoints/02.Immunotherapy-checkpoint.ipynb
- Manuscript_code.2022_03_14/02_Application/.ipynb_checkpoints/02b.Analysis-checkpoint.ipynb
- Manuscript_code.2022_03_14/01_Validation/.ipynb_checkpoints/01B.Cell_line_mixtures-checkpoint.ipynb
- Manuscript_code.2022_03_14/01_Validation/.ipynb_checkpoints/01_All.Cell_line_mixtures-checkpoint.ipynb
- Manuscript_code.2022_03_14/01_Validation/.ipynb_checkpoints/00.Cell_line_mixtures.HLA_LOH_plots-checkpoint.ipynb
- Manuscript_code.2022_03_14/01_Validation/.ipynb_checkpoints/01_Single.Cell_line_mixtures-checkpoint.ipynb
- Manuscript_code.2022_03_14/01_Validation/.ipynb_checkpoints/01C.Cell_line_mixtures-checkpoint.ipynb
- Manuscript_code.2022_03_14/01_Validation/.ipynb_checkpoints/02_Single.Cell_line_mixtures.LOHHLA-checkpoint.ipynb
- Manuscript_code.2022_03_14/01_Validation/.ipynb_checkpoints/02_All.Cell_line_mixtures.LOHHLA-checkpoint.ipynb
- Manuscript_code.2022_03_14/01_Validation/.ipynb_checkpoints/03.Digital_PCR-checkpoint.ipynb
- Manuscript_code.2022_03_14/01_Validation/.ipynb_checkpoints/04.Immunopeptidomics_processing-checkpoint.ipynb
- Manuscript_code.2022_03_14/01_Validation/.ipynb_checkpoints/05.Immunopeptidomics_figures-checkpoint.ipynb
