# Supplementary material for: A machine learning algorithm with subclonal sensitivity reveals widespread pan-cancer human leukocyte antigen loss of heterozygosity
Source: Nat Commun. 2022 Apr 12;13:1925. doi: 10.1038/s41467-022-29203-w (PMC9005524; doi:10.1038/s41467-022-29203-w)
Supplement: Supplementary file 8 — Supplementary Software [file 41467_2022_29203_MOESM8_ESM.zip › Manuscript_code.2022_03_14/README]

Manuscript code and algorithm for DASH (Deletion of Allele-specific HLAs).
