# Supplementary material for: A machine learning algorithm with subclonal sensitivity reveals widespread pan-cancer human leukocyte antigen loss of heterozygosity
Source: Nat Commun. 2022 Apr 12;13:1925. doi: 10.1038/s41467-022-29203-w (PMC9005524; doi:10.1038/s41467-022-29203-w)
Supplement: Supplementary file 8 — Supplementary Software [file 41467_2022_29203_MOESM8_ESM.zip › Manuscript_code.2022_03_14/00_Training/01.Training_data_visualization.ipynb]

# %% [code]
%run ../../bin/imports.ipynb

# %% [markdown]
## Visualizing the training data

# %% [markdown]
##### Import dataset

# %% [code]
train_df = pd.read_csv('/rnd/users/rpyke/data/00-DASH/manuscript_data_v2/training.all_data.csv')


# %% [code]
train_df.head()

# %% [code]
# 12 patients have been dropped because of poor data or ambiguous HLA LOH state
len(set(list(train_df['sample'].unique())))

# %% [code]
len(train_df)

# %% [code]
train_df.LOH.value_counts()

# %% [code]
len(train_df[train_df.LOH]) / len(train_df)

# %% [code]
green = '#77c722'
blue = '#3864b5'

# %% [code]
plotting_df = pd.DataFrame({'LOH': ['True', 'False'],
             'Set': ['Train', 'Train'],
             'Number of\nHeterozygous Genes': [len(train_df[train_df.LOH]), 
                                               len(train_df[~train_df.LOH])]})

# %% [code]
sns.set_context('talk', font_scale=0.7)
plt.figure(figsize=(3, 4.5))
sns.barplot(x='Set', y='Number of\nHeterozygous Genes', hue='LOH', data=plotting_df, palette=[blue, green])
#plt.savefig('/rnd/users/rpyke/data/00-DASH/figures/training.train_test_split.bar.pdf', 
#            bbox_inches='tight')

# %% [markdown]
##### Generate all features

# %% [code]
original_columns_names = ['sample', 'gene', 'purity', 'ploidy', 'sequenza_major', 'sequenza_minor'] + \
                ['baf_'+str(x) for x in range(0, 24)] + ['coverage1_'+str(x) for x in range(0, 24)] + \
                ['coverage2_'+str(x) for x in range(0, 24)] + ['numMismatch_'+str(x) for x in range(0, 24)]

# %% [code]
# Need to get this on the same scale, regardless of which is lower
def get_lower_value(x):
    if math.isnan(x[0]):
        return 0.5
    elif x[0] < x[1]:
        return 0
    else:
        return 1

# %% [code]
def get_new_features(df):
    for i in range(0, 24):
        df['minCoverage_'+str(i)] = np.min(df[['coverage1_'+str(i), 'coverage2_'+str(i)]], axis=1)
        #df['medCoverage1'+str(i)] = df[['coverage1_'+str(i)]]
        df['a1lowerCov_'+str(i)] = df[['coverage1_'+str(i), 'coverage2_'+str(i)]].apply(get_lower_value, axis=1)
        df['a2lowerCov_'+str(i)] = df[['coverage2_'+str(i), 'coverage1_'+str(i)]].apply(get_lower_value, axis=1)
        df['sumCoverage_'+str(i)] = df[['coverage1_'+str(i), 'coverage2_'+str(i)]].sum(axis=1)
    df['baf_median'] = abs(df[[x for x in list(df.columns) if 'baf_' in x]].median(axis=1))
    df['baf_sum'] = df[[x for x in list(df.columns) if 'baf_' in x]].sum(axis=1)
    df['baf_sum_abs'] = abs(df['baf_sum'])
    
    df['totalCoverage_median'] = df[[x for x in list(df.columns) if 'sumCoverage_' in x]].median(axis=1)
    df['minCoverage_median'] = df[[x for x in list(df.columns) if 'minCoverage_' in x]].median(axis=1)
    df['medCoverage1'] = df[[x for x in list(df.columns) if 'coverage1_' in x]].median(axis=1)
    df['medCoverage2'] = df[[x for x in list(df.columns) if 'coverage2_' in x]].median(axis=1)
    #df['minMedCoverage'] = df[['medCoverage1', 'medCoverage2']].apply(get_lower_value, axis=1)
    df['minMedCoverage'] = df[['medCoverage1', 'medCoverage2']].min(axis=1)
    df['a1PercCov'] = df[[x for x in list(df.columns) if 'a1lowerCov_' in x]].mean(axis=1)
    df['a2PercCov'] = df[[x for x in list(df.columns) if 'a2lowerCov_' in x]].mean(axis=1)
    df['percCov'] = df[['a1PercCov', 'a2PercCov']].max(axis=1)
    df['Sequenza_Loss'] = ~df.sequenza_minor.astype(bool)
    df['Sequenza_imbalance'] = df['sequenza_major'] != df['sequenza_minor']
    df['Sequenza_difference'] = df['sequenza_major'] - df['sequenza_minor']
    return df

# %% [code]
# Adding new features
train_df = get_new_features(train_df)

# %% [markdown]
##### Visualize features

# %% [code]
training_columns_without_seq = ['purity', 'ploidy', 
                    'minMedCoverage','baf_median', 'percCov', 'totalCoverage_median']
plotting_df = train_df[training_columns_without_seq + ['Sequenza_Loss', 'LOH']]
plotting_df['HLA LOH'] = plotting_df['LOH']

# %% [code]
##### Accuracy with just Sequenza ####
print('F1: ', sklearn.metrics.f1_score(plotting_df.Sequenza_Loss, plotting_df.LOH))
print('Accuracy: ', sklearn.metrics.accuracy_score(plotting_df.Sequenza_Loss, plotting_df.LOH))

# %% [code]
sns.set_context('talk', font_scale=0.7)
plt.figure(figsize=(3.5, 3))
sns.scatterplot(x='purity', y='baf_median', data=plotting_df, hue='HLA LOH', s=20, palette=[green, blue])
plt.ylabel('Adjusted b-allele\nfrequency')
plt.xlabel('Purity')
plt.savefig('/rnd/users/rpyke/data/00-DASH/figures/features.adjusted_baf.scatter.pdf', 
            bbox_inches='tight')

# %% [code]
sns.set_context('talk', font_scale=0.7)
plt.figure(figsize=(3.5, 3))
sns.scatterplot(x='purity', y='minMedCoverage', data=plotting_df, hue='HLA LOH', s=20, palette=[green, blue])
plt.ylabel('Allele-specific\ncoverage ratio')
plt.xlabel('Purity')
plt.savefig('/rnd/users/rpyke/data/00-DASH/figures/features.allele_coverage_ratio.scatter.pdf', 
            bbox_inches='tight')

# %% [code]
sns.set_context('talk', font_scale=0.7)
plt.figure(figsize=(2, 3))
sns.boxplot(x='HLA LOH', y='percCov', data=plotting_df, palette=[green, blue])
plt.ylabel('Consistency of\ncoverage')
plt.savefig('/rnd/users/rpyke/data/00-DASH/figures/features.consistency_of_coverage.box.pdf', 
            bbox_inches='tight')

# %% [code]
sp.ttest_ind(list(plotting_df[plotting_df['HLA LOH']].percCov),
                 list(plotting_df[~plotting_df['HLA LOH']].percCov))

# %% [code]
sns.set_context('talk', font_scale=0.7)
plt.figure(figsize=(2, 3))
sns.boxplot(x='HLA LOH', y='totalCoverage_median', data=plotting_df, palette=[green, blue])
plt.ylabel('Total coverage')
plt.savefig('/rnd/users/rpyke/data/00-DASH/figures/features.total_coverage.box.pdf', 
            bbox_inches='tight')

# %% [code]
sp.ttest_ind(list(plotting_df[plotting_df['HLA LOH']].totalCoverage_median),
                 list(plotting_df[~plotting_df['HLA LOH']].totalCoverage_median))

# %% [code]
plotting_df.head()

# %% [code]
# Saving source data
panel_name = 'supp_figure_1a-d'
plotting_df[['baf_median', 'minMedCoverage', 'percCov', 'totalCoverage_median', 
             'HLA LOH']].to_excel('/rnd/users/rpyke/data/00-DASH/manuscript_source_data/{0}.xlsx'.format(panel_name),
                                 index=None)

# %% [code]
sns.set_context('talk', font_scale=0.7)
plt.figure(figsize=(3.5, 3))
train_df[~train_df['LOH']].drop_duplicates('sample').purity.hist(label='No HLA LOH', 
                                                color=green)
train_df[train_df['LOH']].drop_duplicates('sample').purity.hist(label='HLA LOH', 
                                                color=blue)
plt.legend()
plt.xlabel('Tumor purity')
plt.ylabel('Number of patients')
plt.savefig('/rnd/users/rpyke/data/00-DASH/figures/features.purity.histogram.pdf', 
            bbox_inches='tight')

# %% [code]
sns.set_context('talk', font_scale=0.7)
plt.figure(figsize=(2, 3))
train_df[~train_df['LOH']].drop_duplicates('sample').ploidy.value_counts().plot(kind='bar', label='No HLA LOH', 
                                                color=green)
train_df[train_df['LOH']].drop_duplicates('sample').ploidy.value_counts().plot(kind='bar', label='HLA LOH', 
                                                color=blue)
plt.legend()
plt.xlabel('Tumor Ploidy')
plt.ylabel('Number of Patients')
plt.savefig('/rnd/users/rpyke/data/00-DASH/figures/features.ploidy.bar.pdf', 
            bbox_inches='tight')

# %% [code]
# Saving source data
panel_name = 'supp_figure_1e-f'
pd.concat([train_df[~train_df['LOH']].drop_duplicates('sample')[['purity', 'ploidy']],
           train_df[train_df['LOH']].drop_duplicates('sample')[['purity', 'ploidy']]]).to_excel('/rnd/users/rpyke/data/00-DASH/manuscript_source_data/{0}.xlsx'.format(panel_name),
                                 index=None)

# %% [markdown]
##### CNV size for HLA region - Need patient data moved to new system location to generate this plot

# %% [code]
input_df = pd.read_csv('/rnd/users/rpyke/data/00-DASH/manuscript_data_v2/pancancer.readdata.csv')
patients = list(input_df.sample_name_tumor)


# %% [code]
genome_wide_sizes = pd.read_csv('/rnd/users/rpyke/data/00-DASH/manuscript_data_v2/pancancer.genome_wide_LOH.csv', index_col=0)

# %% [code]
input_df.head()

# %% [code]
# A: chr6:29,910,247-29,913,661
A_start, A_end = 29910247, 29913661
# B: chr6:31,321,649-31,324,989 
B_start, B_end = 31321649, 31324989
# C: chr6:31,236,526-31,239,913
C_start, C_end = 31236526, 31239913

boundary = 10000
def find_loss(x):
    start = x[0]
    end = x[1]
    loss = False
    
    # Within the gene region
    if start < B_end and end > A_start:
        loss = True
    
    # Before the gene region (anything within 1000 bp?)
    if start <  A_start and end > A_start - boundary:
        loss = True
    
    # After the gene region (anything within 1000 bp?)
    if start <  B_end + boundary and end > B_end:
        loss = True
    
    return loss

# %% [code]
all_sizes = []
for i, patient in enumerate(patients):
    if i % 100 == 0:
        print(i)
    
    try:
        cancer_home = list(input_df[input_df.sample_name_tumor == patient].loc[:, 'cancer_home'])[0]

        segments_fn = [x for x in os.listdir('{0}/Sequenza'.format(cancer_home)) if '_segments.txt' in x][0]
        segments_ffn = '{0}/Sequenza/{1}'.format(cancer_home, segments_fn)

        seq_df = pd.read_csv(segments_ffn, sep='\t')
        seq_6_df = seq_df[(seq_df.chromosome == '6')&(seq_df.B == 0)]
        seq_6_df['size'] = seq_6_df['end.pos'] - seq_6_df['start.pos']
        seq_6_df['HLA_overlap'] = seq_6_df[['start.pos', 'end.pos']].apply(find_loss, axis=1)
        if len(seq_6_df[seq_6_df['HLA_overlap']]) > 0:
            all_sizes.append(seq_6_df[seq_6_df['HLA_overlap']]['size'].max())
    except:
        None
    


# %% [code]
plt.figure(figsize=(3.5, 3))
sns.set_context('talk', font_scale=0.7)

pd.Series(all_sizes).apply(np.log10).hist(normed=True, color='green', alpha=0.3, label='HLA')
pd.Series(genome_wide_sizes.sizes.apply(np.log10)).hist(normed=True, alpha=0.3, color='blue', label='Genome-wide')
plt.xlabel('Size of LOH containing HLA\n(log10 base pairs)')
plt.ylabel('Normalized\nfrequency of patients')
plt.legend()

plt.savefig('/rnd/users/rpyke/data/00-DASH/figures/features.HLA_deletion_size.histogram.pdf',
           bbox_inches='tight')

# %% [code]
source_df = pd.DataFrame({'HLA deletions': pd.Series(all_sizes).apply(np.log10),
             'Genome-wide deletions': pd.Series(genome_wide_sizes.sizes.apply(np.log10))})

# %% [code]
# Saving source data
panel_name = 'supp_figure_1g'
source_df.to_excel('/rnd/users/rpyke/data/00-DASH/manuscript_source_data/{0}.xlsx'.format(panel_name),
                                 index=None)

# %% [code]
len([x for x in all_sizes if x > 100000]) / len(all_sizes)

# %% [markdown]
##### Example sample

# %% [code]
%matplotlib inline

sample_name, gene = 'DNA_NGT-CER-1905004T', 'B'

pp =  pd.read_csv('/rnd/users/rpyke/data/00-DASH/output/pipeline_nextDB_06/{0}/purity_ploidy.txt'.format(sample_name),
                 sep='\t')
print(pp)
purity = list(pp.loc[0, ['purity']])[0]
df =  pd.read_csv('/rnd/users/rpyke/data/00-DASH/output/pipeline_nextDB_06/{0}/DASH.mismatches_{1}.csv'.format(sample_name,
                                                                                                 gene))
df['R1'] = df.logR_1.apply(math.exp)
df['R2'] = df.logR_2.apply(math.exp)
print(len(df))
all_positions_df =  pd.read_csv('/rnd/users/rpyke/data/00-DASH/output/pipeline_nextDB_06/{0}/DASH.all_positions_{1}.csv'.format(sample_name, 
                                                                                                                      gene))
dash_df = pd.read_csv('/rnd/users/rpyke/data/00-DASH/output/pipeline_nextDB_06/{0}/DASH.output.txt'.format(sample_name),
                     sep='\t')
alleles = list(dash_df[dash_df.hla_locus == gene].hla_assign_allele)

allele1 = alleles[0] #'HLA-C*08:01'
allele2 = alleles[1] #'HLA-C*01:02'

bin_size = 150

sns.set_context('poster', font_scale=0.4)


plt.figure(figsize=(4, 4))
plt.subplot(4, 1, 1)
all_positions_df.coverage_normal_1.plot(c=blue, lw=2)
all_positions_df.coverage_normal_2.plot(c=green, lw=2)
plt.legend(['{0}'.format(allele1), '{0}'.format(allele2)])
plt.xlim(0, len(all_positions_df))
plt.ylabel('Normal\nCoverage')
plt.xticks([])
#plt.title('{0} - Gene: {1}'.format(sample_name, gene))

for mismatch in df.Mismatch_positions_1:
    plt.axvline(mismatch, color='k', alpha=0.2, lw=1)

plt.subplot(4, 1, 2)
all_positions_df.coverage_tumor_1.plot(c=blue, lw=2)
all_positions_df.coverage_tumor_2.plot(c=green, lw=2)
plt.legend(['{0}'.format(allele1), '{0}'.format(allele2)])
plt.xlim(0, len(all_positions_df))
plt.xticks([])
plt.ylabel('Tumor\nCoverage')

for mismatch in df.Mismatch_positions_1:
    plt.axvline(mismatch, color='k', alpha=0.2, lw=1)

plt.subplot(4, 1, 3)

plt.scatter(df.Mismatch_positions_1, df.BAF, color='black', s=10)
plt.scatter(df.Mismatch_positions_1, df.BAF_normal, color='darkgrey', s=10)
plt.legend(['Tumor', 'Normal'])
plt.axhline(0.5, color='grey', linestyle='--', lw=1)
plt.xlim(0, len(all_positions_df))
plt.ylim(0, 1)
plt.xticks([])
plt.ylabel('B-Allele\nFrequency\n(BAF)')

plt.subplot(4, 1, 4)
plt.scatter(df.Alignment_mismatch, df.R1, color=blue, s=10)
plt.scatter(df.Alignment_mismatch, df.R2, color=green, s=10)
plt.legend(['{0}'.format(allele1), '{0}'.format(allele2)])
plt.axhline(1, color='grey', linestyle='--', lw=1)
plt.xlim(0, len(all_positions_df))
max_R = max(df.R1.quantile(.9),df.R2.quantile(.9))
if max_R > 10:
    max_R = 10
if max_R < 3:
    max_R = 3
plt.ylim(0, max_R)
plt.ylabel('Tumor\n/Normal\nCoverage\nRatio (R)')
plt.xlabel('Genomic position')
plt.savefig('/rnd/users/rpyke/data/00-DASH/figures/LOH_example.for_figure1.pdf')


# %% [code]


# %% [code]
