# Supplementary material for: A machine learning algorithm with subclonal sensitivity reveals widespread pan-cancer human leukocyte antigen loss of heterozygosity
Source: Nat Commun. 2022 Apr 12;13:1925. doi: 10.1038/s41467-022-29203-w (PMC9005524; doi:10.1038/s41467-022-29203-w)
Supplement: Supplementary file 8 — Supplementary Software [file 41467_2022_29203_MOESM8_ESM.zip › Manuscript_code.2022_03_14/Algorithm/Running_DASH.ipynb]

# %% [code]
import pandas as pd

# %% [markdown]
# DASH algorithm

# %% [markdown]
Please see the reference the Software License agreement for non-commerical usage. If you would like to use this code in a commercial capacitity, please contact dash@personalis.com.

# %% [markdown]
## How to run the DASH algorithm:

# %% [markdown]
### Parameters needed: <br>
* --purity: Tumor purity
* --ploidy: Tumor ploidy
* --hla_types: HLA types (ex: A\*24:02:01:01,A\*02:01:01:01,B\*40:01:02,B\*51:08,C\*16:02:01,C\*02:02:02)
* --normal_fastq: Fastq with reads from normal sample
* --tumor_fastq: Fastq with reads from tumor sample
* --hla_somatic_mutations: HLA somatic mutations (polysolver file)
* --normal_read_count: Number of reads from normal sample
* --tumor_read_count: Number of reads from tumor sample
* --b_allele_flanking_loh: LOH in flanking regions of HLA genes (10,000 bp; ex:''0,1,0')
* --all_allele_reference: Reference database of genomic sequences for all alleles
* --model_filename: Model file name (This file needs to be requested from authors. Please send an email to dash@personalis.com.)
* --output_dir: Output directory


# %% [markdown]
### Environmental variables needed: <br>
* SAMTOOLS (1.9)
* BWA (0.7.12)

# %% [markdown]
### Python libraries needed: <br>

*Standard*: <br>
* os
* sys
* math
* pickle
* argparse
* subprocess

*Plotting*: <br>
* matplotlib (2.2.3)
* seaborn (0.9.0)

*Scientifc*: <br>
* numpy (1.15.4)
* pandas (0.23.4)
* pysam (0.8.3)
* biopython (1.72)

# %% [markdown]
## Test example

# %% [markdown]
python DASH.manuscript.py --purity 0.22 --ploidy 4 --hla_types A\*24:02:01:01,A\*02:01:01:01,B\*40:01:02,B\*51:08,C\*16:02:01,C\*02:02:02 --normal_fastq ./test_data/HLA_reads.normal.fasta --tumor_fastq ./test_data/HLA_reads.tumor.fasta --hla_somatic_mutations ./test_data/hla_mutations.merged.vcf --normal_read_count 166545259.1184 --tumor_read_count 333050764.298 --b_allele_flanking_loh 1,1,1 --all_allele_reference ./test_data/hla_gen.fasta.IMGTv312.txt --model_filename ./test_data/training.xgboost_model.2021_05_10.p --output_dir ./test_output

# %% [markdown]
Expected output

# %% [code]
data_df = pd.read_csv('./test_output_example/DASH.output.txt', sep='\t')

# %% [code]
data_df

# %% [code]
