# Supplementary material for: A machine learning algorithm with subclonal sensitivity reveals widespread pan-cancer human leukocyte antigen loss of heterozygosity
Source: Nat Commun. 2022 Apr 12;13:1925. doi: 10.1038/s41467-022-29203-w (PMC9005524; doi:10.1038/s41467-022-29203-w)
Supplement: Supplementary file 8 — Supplementary Software [file 41467_2022_29203_MOESM8_ESM.zip › Manuscript_code.2022_03_14/Algorithm/DASH.manuscript.py]

from __future__ import division

import os
import math
import pysam
import argparse
import pickle
import subprocess
import numpy as np
import pandas as pd
from Bio import SeqIO
from Bio import pairwise2
import matplotlib
import sys
matplotlib.use('agg')
import matplotlib.pyplot as plt
import seaborn as sns

# Constants
chrom = 'chr6'
contig = '6'
boundary = 10000
A_start, A_end = 29910247, 29913661
B_start, B_end = 31321649, 31324989 
C_start, C_end = 31236526, 31239913

min_normal_depth = 15
percentage_mapped = 0.8
bin_size = 150

# Establishing cutoffs
cutoff = 0.5
BAF_cutoff = 0.02
R_cutoff = 0.98


# Get and process the HLA types
def get_HLA_types(raw_hla, hla_database):
    # Open file with HLA types
    raw_hla_types = list(raw_hla.split(','))

    # Get polysolver alleles
    all_alleles = []
    with open(hla_database, "r") as handle:
        for record in SeqIO.parse(handle, "fasta"):
            all_alleles.append(record.description)

    # Check for existence of HLA types
    hla_types_formatted = []
    for hla in raw_hla_types:
        try:
            hla_formatted = 'hla_{0}_{1}'.format(hla[0].lower(), '_'.join(hla.split('*')[1].split(':')).lower())
            print(hla_formatted)
            hla_types_formatted.append(hla_formatted)
        except:
            print("[Error] HLA type is not in the correct format: {0}".format(hla))
            sys.exit()
        if hla_formatted not in all_alleles:
            hla_formatted = get_adjacent_alleles_in_polysolver_dataset(hla_formatted, all_alleles)
            if hla_formatted not in all_alleles:
                print("[Error] HLA type is not in database. Check format or allele: {0}".format(hla_formatted))
                sys.exit()

    # Make into dictionaries
    allele_dict = {'A': hla_types_formatted[:2],
                      'B': hla_types_formatted[2:4],
                      'C': hla_types_formatted[4:]}

    return hla_types_formatted, allele_dict


# Convert alleles that don't exist in polysolver
def get_adjacent_alleles_in_polysolver_dataset(allele, polysolver_alleles):

    # Check if a digit needs to be removed
    if len([x for x in polysolver_alleles if '_'.join(allele.split('_')[:-1]) == x]) > 0:
        return [x for x in polysolver_alleles if '_'.join(allele.split('_')[:-1]) == x][0]

    # Check if a digit needs to be added (default to taking the first option)
    elif len([x for x in polysolver_alleles if '_'.join(x.split('_')[:-1]) == allele]) > 0:
        return [x for x in polysolver_alleles if '_'.join(x.split('_')[:-1]) == allele][0]

    # Check if two digits need to be removed
    elif len([x for x in polysolver_alleles if '_'.join(allele.split('_')[:-2]) == x]) > 0:
        return [x for x in polysolver_alleles if '_'.join(allele.split('_')[:-2]) == x][0]

    # Check if three digits need to be removed
    elif len([x for x in polysolver_alleles if '_'.join(allele.split('_')[:-3]) == x]) > 0:
        return [x for x in polysolver_alleles if '_'.join(allele.split('_')[:-3]) == x][0]

    # Check if there is a matching super type
    elif len([x for x in polysolver_alleles if '_'.join(allele.split('_')[:3]) in x]) > 0:
        return [x for x in polysolver_alleles if '_'.join(allele.split('_')[:3]) in x][0]

    # No call because there is no allele with the same super type
    else:
        print("No allele with the same super type available.")
        return '-'


# Get information for mutations in the HLA genes
def get_mutated_alleles(hla_somatic_mutations):
    if os.path.isfile(hla_somatic_mutations):
        tmp = pd.read_csv(hla_somatic_mutations, skiprows=73,
                      header=0, sep='\t')
        mutated_alleles = list(tmp['#CHROM'])
        return mutated_alleles
    else:
        print('Looked for somatic mutations, but no Polysolver file was found.')
        return []


# Run alignment of reads on patient-specific HLA alleles
def run_alignment_on_all_alleles(alleles, normal_dev, tumor_dev, normal_fastq, tumor_fastq):

    # Make fastq for each patient-specific reference allele
    with open(options.all_allele_reference, "r") as handle:
        for record in SeqIO.parse(handle, "fasta"):
            allele_name = record.description
            if allele_name in alleles:
                with open('{0}/{1}.fa'.format(normal_dev, allele_name), 'w') as outfile:
                    outfile.write('>{0}\n'.format(allele_name))
                    outfile.write('{0}'.format(record.seq))
                    print(allele_name, len(record.seq))

    # Run alignments
    for allele in alleles:
        if allele != '-':
            # Make index for each patient-specific reference allele
            subprocess.call(["{0}/bwa".format(os.environ['BWA']), "index", "-p", '{0}/{1}'.format(normal_dev, allele),
                             '{0}/{1}.fa'.format(normal_dev, allele)])

            # Alignment of each allele with normal reads
            p1 = subprocess.Popen(["{0}/bwa".format(os.environ['BWA']), 'mem', '{0}/{1}'.format(normal_dev, allele),
                                   normal_fastq], stdout=subprocess.PIPE)
            p2 = subprocess.Popen(['{0}/samtools'.format(os.environ['SAMTOOLS']), 'sort', '-o',
                                   '{0}/{1}.bam'.format(normal_dev, allele)], stdin=p1.stdout, stdout=subprocess.PIPE,
                                  stderr=subprocess.PIPE)
            p1.stdout.close()
            p2.communicate()

            # Alignment of each allele with tumor reads
            p1 = subprocess.Popen(["{0}/bwa".format(os.environ['BWA']), 'mem', '{0}/{1}'.format(normal_dev, allele),
                                   tumor_fastq], stdout=subprocess.PIPE)
            p2 = subprocess.Popen(['{0}/samtools'.format(os.environ['SAMTOOLS']), 'sort', '-o',
                                   '{0}/{1}.bam'.format(tumor_dev, allele)], stdin=p1.stdout, stdout=subprocess.PIPE,
                                  stderr=subprocess.PIPE)
            p1.stdout.close()
            p2.communicate()


# Remove poorly aligned reads and chimeric reads (lose about 100 chimeric reads)
def clean_up_reads(normal_dev, tumor_dev, alleles, mutated_alleles):

    # Allow greater stringency across all alleles if there is a somatic mutation in at least one allele
    stringency = 0
    if len(mutated_alleles) > 0:
        stringency += 1

    read_name_dict = {}
    for mode, mode_name in zip([normal_dev, tumor_dev], ['normal', 'tumor']):
        read_name_dict[mode_name] = {}
        for allele in alleles:
            if allele != '-':
                # Create index
                subprocess.call(['{0}/samtools'.format(os.environ['SAMTOOLS']), 'index',
                                 '{0}/{1}.bam'.format(mode, allele)])

                # Sort reads
                samfile = pysam.AlignmentFile('{0}/{1}.bam'.format(mode, allele), "rb")
                stringentreads = pysam.AlignmentFile('{0}/{1}.stringent.bam'.format(mode, allele),
                                                     "wb", template=samfile)

                read_names = []
                for read in samfile.fetch():
                    #Restrict to reads with perfect alignment
                    if (read.get_tag('NM') <= stringency) and (read.flag not in [2048, 2064]) \
                            and (dict(read.cigartuples)[0] / len(read.seq) > float(percentage_mapped)):
                        stringentreads.write(read)
                        read_names.append(read.query_name)
                stringentreads.close()
                samfile.close()
                read_name_dict[mode_name][allele] = read_names

                # Create index
                subprocess.call(['{0}/samtools'.format(os.environ['SAMTOOLS']), 'index',
                                 '{0}/{1}.stringent.bam'.format(mode, allele)])

    return read_name_dict


# Calculate coverage over alleles
def calculate_coverage(normal_dev, tumor_dev, allele_dict):
    allele_coverage_dict = {}
    for mode, mode_name in zip([normal_dev, tumor_dev], ['normal', 'tumor']):
        allele_coverage_dict[mode_name] = {}
        for gene in ['A', 'B', 'C']:

            allele_coverage_dict[mode_name][gene] = {}
            for allele in allele_dict[gene]:
                if allele != '-':

                    all_lines = []
                    subprocess.call(['{0}/samtools'.format(os.environ['SAMTOOLS']), 'depth', '-aa',
                                     '{0}/{1}.stringent.bam'.format(mode, allele)],
                                    stdout=open('{0}/{1}.stringent.depth'.format(mode, allele), 'w'))
                    for x in open('{0}/{1}.stringent.depth'.format(mode, allele)).readlines():
                        all_lines.append(x.split('\t'))

                    df = pd.DataFrame(all_lines)[[2]]
                    df.columns = ['Coverage']
                    df.Coverage = df.Coverage.astype('float')

                    allele_coverage_dict[mode_name][gene][allele] = df

    return allele_coverage_dict


# Allow homozygous alleles without breaking output
def address_homozygosity(dash_output_dict, purity, ploidy):

    dash_output_dict['Alleles'].extend([allele1, allele2])
    dash_output_dict['Adjusted_BAF'].extend(['-', '-'])
    dash_output_dict['AS_Coverage'].extend(['-', '-'])
    dash_output_dict['DASH_deletion'].extend([False, False])
    dash_output_dict['Purities'].extend([purity, purity])
    dash_output_dict['Ploidies'].extend([ploidy, ploidy])
    dash_output_dict['Confidence'].extend([-1, -1])
    dash_output_dict['Percentage_Coverage'].extend([0, 0])
    dash_output_dict['Flanking_region_LOH'].extend(['-', '-'])
    dash_output_dict['Total_Coverage'].extend(['-', '-'])
    dash_output_dict['Secondary_check'].extend(['-', '-'])

    print('Alleles are homozygous or non-existent - stopping calculations.')

    return dash_output_dict


# Get alignment from allele names
def get_alignment_of_homologous_alleles(allele1, allele2, hla_database):
    # Get sequences of patient-specific alleles
    with open(hla_database, "r") as handle:
        for record in SeqIO.parse(handle, "fasta"):
            allele_name = record.description
            if allele_name == allele1:
                seq1 = record.seq
            if allele_name == allele2:
                seq2 = record.seq

    # Get alignment of sequences
    alignments = pairwise2.align.globalms(seq1, seq2, 2, -1, -4, -2)  # Identical, Non-identical, Open gap, Extend gap
    return alignments


# Create coverage dataframe and calculate logR
def calculate_logr(gene, allele1, allele2, bin_size, normalization_factor):
    # Get dataframes with coverage across each position
    # Could add a psuedo count here to avoid all weird edge cases
    all_positions_df = pd.DataFrame({'coverage_normal_1': allele_coverage_dict['normal'][gene][allele1].Coverage})
    all_positions_df['coverage_normal_2'] = allele_coverage_dict['normal'][gene][allele2].Coverage
    all_positions_df['coverage_tumor_1'] = allele_coverage_dict['tumor'][gene][allele1].Coverage
    all_positions_df['coverage_tumor_2'] = allele_coverage_dict['tumor'][gene][allele2].Coverage
    all_positions_df['logR'] = 0
    # Added to avoid ensure that is a positive value for every position
    all_positions_df = all_positions_df.replace(np.nan, 0)
    all_positions_df = all_positions_df + 0.01
    #all_positions_df.to_csv('{0}/DASH.all_positions_{1}.tmp.csv'.format(output_dir, gene), index=False)

    for i in range(int(len(all_positions_df) / bin_size) + 1):
        start, end = i * bin_size, (i + 1) * bin_size - 1  # needed because loc adds an extra row compared to iloc
        logR = math.log((all_positions_df.loc[start:end, ["coverage_tumor_1", "coverage_tumor_2"]].mean().sum() /
                         all_positions_df.loc[start:end, ["coverage_normal_1", "coverage_normal_2"]].mean().sum()) * normalization_factor,
                        2)
        all_positions_df.loc[start:end, 'logR'] = logR

    return all_positions_df


# Get mismatch positions and coverage
def get_mismatch_positions(alignments, allele_coverage_dict):
    # Get indices of mismatches in alignment
    mismatches = []
    position, last_indel = 0, -2
    for x, y in zip(alignments[0][0], alignments[0][1]):
        if x == '-' or y == '-':
            if last_indel == position - 1:
                last_indel = position
            else:
                mismatches.append(position)
                last_indel = position
        elif x != y:
            mismatches.append(position)
        position += 1

    # Get the indices of mismatches each sequence
    mismatches_seq1, mismatches_seq2 = [], []  # will produce duplicates over multi-indels
    for mis, seq in zip([mismatches_seq1, mismatches_seq2], [0, 1]):
        position = 0
        for i, x in enumerate(alignments[0][seq]):
            if i in mismatches:
                mis.append(position)
            if x in ['A', 'C', 'G', 'T']:
                position += 1

    df = pd.DataFrame({'Alignment_mismatch': mismatches,
                       'Mismatch_positions_1': mismatches_seq1,
                       'Mismatch_positions_2': mismatches_seq2})

    # Need to also do this while counting each read only once - may need to rename pairs to differentiate
    df['coverage_tumor_1'] = list(allele_coverage_dict['tumor'][gene][allele1].Coverage.iloc[df.Mismatch_positions_1])
    df['coverage_tumor_2'] = list(allele_coverage_dict['tumor'][gene][allele2].Coverage.iloc[df.Mismatch_positions_2])
    df['coverage_normal_1'] = list(allele_coverage_dict['normal'][gene][allele1].Coverage.iloc[df.Mismatch_positions_1])
    df['coverage_normal_2'] = list(allele_coverage_dict['normal'][gene][allele2].Coverage.iloc[df.Mismatch_positions_2])

    df = df.replace(np.nan, 0)
    df = df + 0.01
    return df


def get_percent_coverage(median_cn_per_bin_1, median_cn_per_bin_2):
    a1lowerCov, a2lowerCov = [], []
    for x, y in zip(median_cn_per_bin_1, median_cn_per_bin_2):
        a1lowerCov.append(get_lower_value(x, y))
        a2lowerCov.append(get_lower_value(y, x))

    percCov = np.max([np.mean(a1lowerCov), np.mean(a2lowerCov)])
    print(np.mean(a1lowerCov))
    print(np.mean(a2lowerCov))
    return percCov


# Calculat percentage coverage
def get_lower_value(x, y):
    if math.isnan(x):
        return 0.5
    elif x < y:
        return 0
    else:
        return 1


def plot_results(df, all_positions_df, gene, sample_name, allele1, allele2):
    plt.figure(figsize=(10, 7))
    plt.subplot(4, 1, 1)
    all_positions_df.coverage_normal_1.plot()
    all_positions_df.coverage_normal_2.plot()
    plt.legend(['{0}'.format(allele1), '{0}'.format(allele2)])
    plt.xlim(0, len(all_positions_df))
    plt.ylabel('Normal\nCoverage')
    plt.title('{0} - Gene: {1}'.format(sample_name, gene))

    for mismatch in df.Mismatch_positions_1:
        plt.axvline(mismatch, color='k', alpha=0.2)

    plt.subplot(4, 1, 2)
    all_positions_df.coverage_tumor_1.plot()
    all_positions_df.coverage_tumor_2.plot()
    plt.legend(['{0}'.format(allele1), '{0}'.format(allele2)])
    plt.xlim(0, len(all_positions_df))
    plt.ylabel('Tumor\nCoverage')

    for mismatch in df.Mismatch_positions_1:
        plt.axvline(mismatch, color='k', alpha=0.2)

    plt.subplot(4, 1, 3)

    plt.scatter(df.Mismatch_positions_1, df.BAF, color='black')
    plt.scatter(df.Mismatch_positions_1, df.BAF_normal, color='darkgrey')
    plt.legend(['Tumor', 'Normal'])
    plt.axhline(0.5, color='grey', linestyle='--')
    plt.xlim(0, len(all_positions_df))
    plt.ylim(0, 1)
    plt.ylabel('B-Allele\nFrequency (BAF)')

    plt.subplot(4, 1, 4)
    plt.scatter(df.Alignment_mismatch, df.R1, color=sns.color_palette()[0])
    plt.scatter(df.Alignment_mismatch, df.R2, color=sns.color_palette()[1])
    plt.legend(['{0}'.format(allele1), '{0}'.format(allele2)])
    plt.axhline(1, color='grey', linestyle='--')
    plt.xlim(0, len(all_positions_df))
    plt.ylim(0, 3)
    plt.ylabel('Tumor/Normal\nCoverage Ratio\n(R)')
    plt.xlabel('Genomic position')

    plt.savefig('{0}/coverage_{1}.pdf'.format(output_dir, gene))


if __name__ == "__main__":
    print("Entering Deletion of Allele Specific HLA (DASH) script")

    args = argparse.ArgumentParser()
    # File based inputs
    args.add_argument("--purity", action="store", required=True, help="Tumor purity of sample.")
    args.add_argument("--ploidy", action="store", required=True, help="Tumor ploidy of sample.")
    args.add_argument("--hla_types", action="store", required=True, help="Original common separated list.")
    args.add_argument("--normal_fastq", action="store", required=True, help="Fastqs with normal HLA reads.")
    args.add_argument("--tumor_fastq", action="store", required=True, help="Fastqs with tumor HLA reads.")
    args.add_argument("--hla_somatic_mutations", action="store", required=True,
                      help="Polysolver HLA somatic calls output file.")
    args.add_argument("--normal_read_count", action="store", required=True,
                      help="Number of mapped reads in normal sequencing run.")
    args.add_argument("--tumor_read_count", action="store", required=True,
                      help="Number of mapped reads in tumor sequencing run.")
    args.add_argument("--b_allele_flanking_loh", action="store", required=True,
                      help="B-allele copy number of flanking region (within 10,000 bp).")
    args.add_argument("--all_allele_reference", action="store", required=True, help="IMGT allele reference file.")
    args.add_argument("--model_filename", action="store", required=True, help="XGBoost model (pickle).")
    args.add_argument("--output_dir", action="store", required=True, help='directory for output information')

    options = args.parse_args()
    print("Arguments parsed.")

    # Making working directories
    output_dir = options.output_dir
    normal_dev = '{0}/normal'.format(output_dir)
    tumor_dev = '{0}/tumor'.format(output_dir)
    if not os.path.exists(output_dir):
        os.mkdir(output_dir)
        os.mkdir(normal_dev)
        os.mkdir(tumor_dev)
    else:
        print('[Error] Output directory already exists.')
        sys.exit()
    print("Working directories created.")

    # Save options in run directory
    with open('{0}/params.txt'.format(output_dir), 'w') as outfile:
        for arg in vars(args):
            paramName, paramValue = arg, getattr(args, arg)
            outfile.write('{0}=={1}\n'.format(paramName, paramValue))
    print("Parameters saved for future reference.")

    # Setting model
    model = pickle.load(open(options.model_filename, "rb"))
    print("Model imported.")

    # Get flanking regions and convert to integers
    flanking_calls = [int(x) for x in options.b_allele_flanking_loh.split(',')]
    print("Flanking calls imported.")

    # Get HLA types
    alleles, allele_dict = get_HLA_types(options.hla_types, options.all_allele_reference)
    print("HLA types extracted and formatted.")

    # Get the somatically mutated HLA alleles from Polysolver
    mutated_alleles = get_mutated_alleles(options.hla_somatic_mutations)

    # Run alignment
    run_alignment_on_all_alleles(alleles, normal_dev, tumor_dev,
                                 options.normal_fastq, options.tumor_fastq)
    print("Alignments completed.")

    # Remove poorly aligned reads and chimeric reads (lose about 100 chimeric reads)
    read_name_dict = clean_up_reads(normal_dev, tumor_dev, alleles, mutated_alleles)
    print("Alignments processed.")

    # Calculate coverage over each allele
    allele_coverage_dict = calculate_coverage(normal_dev, tumor_dev, allele_dict)
    print ("Coverage calculated.")

    # Iterate through genes to make predictions
    dash_output_dict = {'Alleles':[], 'Confidence': [], 'Adjusted_BAF': [], 'AS_Coverage': [],
                        'Purities': [], 'Ploidies': [], 'DASH_deletion': [], 'Percentage_Coverage': [],
                        'Flanking_region_LOH': [], 'Total_Coverage': [], 'Secondary_check': []}
    for gene_index, gene in enumerate(['A', 'B', 'C']):
        allele1 = allele_dict[gene][0]
        allele2 = allele_dict[gene][1]
        print("Starting HLA-{0}.".format(gene))

        # Check for homozygous alleles
        if allele1 == allele2:  # Homozygous genes
            dash_output_dict = address_homozygosity(dash_output_dict, float(options.purity), int(options.ploidy))
            continue

        # Alignment
        alignments = get_alignment_of_homologous_alleles(allele1, allele2, options.all_allele_reference)

        # Get tumor-normal normalization factor
        normalization_factor = float(options.normal_read_count) / float(options.tumor_read_count)
        print('Normalization factor:', normalization_factor)

        # Get coverage values for all positions and for mismatch positions
        all_positions_df = calculate_logr(gene, allele1, allele2, bin_size, normalization_factor)
        all_positions_df.to_csv('{0}/DASH.all_positions_{1}.txt'.format(output_dir, gene), index=False, sep='\t')

        # Create mismatch dataframe and remove sites with low normal coverage
        mismatches_df = get_mismatch_positions(alignments, allele_coverage_dict)
        mismatches_df = mismatches_df[~((mismatches_df.coverage_normal_1 <
                   int(min_normal_depth)) | (mismatches_df.coverage_normal_2 < int(min_normal_depth)))]
        mismatches_df['normalization_factor'] = normalization_factor  # Saving M to review in the output

        # Check for genes that are too close to homozygous to calculate effectively
        print('Number of mismatches: {0}'.format(len(mismatches_df)))
        if len(mismatches_df) < 5:
            print('WARNING: Dangerously low number of mismatches with coverage')
            dash_output_dict = address_homozygosity(dash_output_dict, float(options.purity), int(options.ploidy))
            continue

        # Adding non-alignment dependent features
        dash_output_dict['Flanking_region_LOH'].extend([flanking_calls[gene_index], flanking_calls[gene_index]])
        dash_output_dict['Purities'].extend([float(options.purity), float(options.purity)])
        dash_output_dict['Ploidies'].extend([int(options.ploidy), int(options.ploidy)])
        dash_output_dict['Alleles'].extend([allele1, allele2])

        # Calculate the b-allele frequency for each mismatch
        mismatches_df['BAF'] = mismatches_df['coverage_tumor_1'] / (mismatches_df['coverage_tumor_1'] + mismatches_df['coverage_tumor_2'])
        mismatches_df['BAF_normal'] = mismatches_df['coverage_normal_1'] / (mismatches_df['coverage_normal_1'] + mismatches_df['coverage_normal_2'])
        mismatches_df['BAF_loh'] = mismatches_df.BAF - mismatches_df.BAF_normal

        # Calculate allele specific coverage ratios at each mismatch position
        mismatches_df['R1_raw'] = mismatches_df['coverage_tumor_1'] / mismatches_df['coverage_normal_1']
        mismatches_df['R2_raw'] = mismatches_df['coverage_tumor_2'] / mismatches_df['coverage_normal_2']
        mismatches_df['R1'] = mismatches_df['R1_raw'] * normalization_factor
        mismatches_df['R2'] = mismatches_df['R2_raw'] * normalization_factor
        mismatches_df = mismatches_df.replace(np.nan, 0)
        mismatches_df.to_csv('{0}/DASH.mismatches_{1}.txt'.format(output_dir, gene), index=False, sep='\t')

        # Get median adjusted BAF and allele-specific coverage ratio values for each bin
        median_baf_per_bin, median_cov_per_bin_1, median_cov_per_bin_2, median_total_coverage_per_bin = [], [], [], []
        for i in range(int(len(all_positions_df) / bin_size) + 1):
            start, end = i * bin_size, (i + 1) * bin_size
            restricted = mismatches_df[
                (mismatches_df.Mismatch_positions_1 >= start) & (mismatches_df.Mismatch_positions_1 < end)]
            median_baf_per_bin.append(restricted.BAF_loh.median())
            median_cov_per_bin_1.append(restricted.R1.median())
            median_cov_per_bin_2.append(restricted.R2.median())
            median_total_coverage_per_bin.append(restricted.R1.median() + restricted.R2.median())

        # Final alignment features
        coverage_ratio_a1 = np.median(pd.Series(median_cov_per_bin_1).dropna())
        coverage_ratio_a2 = np.median(pd.Series(median_cov_per_bin_2).dropna())
        min_allele_specific_coverage = np.min([coverage_ratio_a1, coverage_ratio_a2])
        total_coverage = np.median(pd.Series(median_total_coverage_per_bin).dropna())
        adj_baf = abs(np.median(pd.Series(median_baf_per_bin).dropna()))
        percCov = get_percent_coverage(median_cov_per_bin_1, median_cov_per_bin_2)
        allele1_quantile_coverage = pd.Series(median_cov_per_bin_1).dropna().quantile(.25)
        allele2_quantile_coverage = pd.Series(median_cov_per_bin_2).dropna().quantile(.25)

        # Update output dictionary
        dash_output_dict['Adjusted_BAF'].extend([adj_baf, adj_baf])
        dash_output_dict['AS_Coverage'].extend([coverage_ratio_a1, coverage_ratio_a2])
        dash_output_dict['Percentage_Coverage'].extend([percCov, percCov])
        dash_output_dict['Total_Coverage'].extend([total_coverage, total_coverage])

        # Machine learning prediction
        prediction_df = pd.DataFrame({'purity': [float(options.purity)], 'ploidy': [int(options.ploidy)],
                                      'Sequenza_Loss': [flanking_calls[gene_index]],
                                      'minMedCoverage': [min_allele_specific_coverage], 'baf_median': [adj_baf],
                                      'percCov': [percCov], 'totalCoverage_median': [total_coverage]})
        prediction_df.to_csv('{0}/DASH.features_{1}.csv'.format(output_dir, gene), index=False)
        prediction_probability = model.predict_proba(prediction_df)[0][1]

        # Secondary check to increase specificity
        secondary_check = ~((adj_baf > BAF_cutoff) & (min_allele_specific_coverage < R_cutoff))
        print(secondary_check, adj_baf, BAF_cutoff, min_allele_specific_coverage, R_cutoff)

        dash_output_dict['Confidence'].extend([prediction_probability, prediction_probability])
        dash_output_dict['Secondary_check'].extend([secondary_check, secondary_check])

        if secondary_check:
            print('Updating probability.')
            prediction_probability = 0

        # LOH determination
        if prediction_probability < cutoff:
            dash_output_dict['DASH_deletion'].extend([False, False])
        else:
            if (allele1_quantile_coverage < 0.5) & (allele2_quantile_coverage < 0.5):
                 dash_output_dict['DASH_deletion'].extend([True, True])
            elif coverage_ratio_a1 < coverage_ratio_a2:
                dash_output_dict['DASH_deletion'].extend([True, False])
            else:
                dash_output_dict['DASH_deletion'].extend([False, True])

    #print(dash_output_dict)
    output = pd.DataFrame(dash_output_dict)
    output = output[['Alleles', 'DASH_deletion', 'Secondary_check', 'Confidence', 'Flanking_region_LOH', 'Adjusted_BAF',
                     'AS_Coverage', 'Purities', 'Ploidies', 'Percentage_Coverage', 'Total_Coverage']]

    output = output.replace(np.nan, '-')
    output.to_csv('{0}/DASH.output.txt'.format(output_dir), index=False, sep='\t')

    print('Done.')
