# Supplementary material for: A machine learning algorithm with subclonal sensitivity reveals widespread pan-cancer human leukocyte antigen loss of heterozygosity
Source: Nat Commun. 2022 Apr 12;13:1925. doi: 10.1038/s41467-022-29203-w (PMC9005524; doi:10.1038/s41467-022-29203-w)
Supplement: Supplementary file 8 — Supplementary Software [file 41467_2022_29203_MOESM8_ESM.zip › Manuscript_code.2022_03_14/02_Application/02.Analysis.ipynb]

# %% [code]
%run ../../bin/imports.ipynb

# %% [code]
import statistics

# %% [markdown]
## Pan-cancer analysis

# %% [code]
data_df = pd.read_csv('/rnd/users/rpyke/data/00-DASH/manuscript_data_v2/pancancer.merged_data.mismatch_dropped.tab', 
                 sep='\t')
data_df['Has_HLALOH'] = ~data_df['Alleles_lost'].isnull()

# %% [code]
len(data_df)

# %% [code]
data_df.head()

# %% [code]
columns = list(data_df.columns)

# %% [code]
# Cancer types with at least 10 patients with HLA LOH
cancer_types = list(data_df[data_df.Has_HLALOH].Cancer_type.value_counts()
                    [data_df[data_df.Has_HLALOH].Cancer_type.value_counts() >= 8].index)
print(len(cancer_types))

# All cancer types
len(data_df.Cancer_type.unique())
print(data_df.Cancer_type.unique())

# %% [markdown]
### Cohort summary figures

# %% [code]
columns[:10]

# %% [code]
plt.figure(figsize=(2, 4))
sns.set_context('talk', font_scale=0.7)

sns.countplot(x='Simple_Stage', data=data_df,
             order=['I', 'II', 'III', 'IV', 'UNK'],
             color='grey')
plt.ylabel('Number of patients')
plt.xlabel('Tumor stage')

plt.savefig('/rnd/users/rpyke/data/00-DASH/figures/nextdb.tumor_stage.2022_03_14.pdf',
           bbox_inches='tight')

# %% [code]
plt.figure(figsize=(3.5, 1.5))
sns.set_context('talk', font_scale=0.7)

data_df.purity.hist(color='grey')
plt.ylabel('Number of\npatients')
plt.xlabel('Tumor purity')

plt.savefig('/rnd/users/rpyke/data/00-DASH/figures/nextdb.tumor_purity.2022_03_14.pdf',
           bbox_inches='tight')

# %% [code]
data_df.purity.median()

# %% [code]
plt.figure(figsize=(3.5, 1.5))
sns.set_context('talk', font_scale=0.7)

data_df.MATH.hist(color='grey')
plt.ylabel('Number of\npatients')
plt.xlabel('Tumor heterogeneity\n(MATH score)')

plt.savefig('/rnd/users/rpyke/data/00-DASH/figures/nextdb.heterogeneity.2022_03_14.pdf',
           bbox_inches='tight')

# %% [code]
data_df.MATH.median()

# %% [code]
data_df.head()

# %% [code]
# Saving source data
panel_name = 'supp_figure_17abc'
data_df[['Cancer_type', 'Simple_Stage', 'purity', 'MATH']].to_excel('/rnd/users/rpyke/data/00-DASH/manuscript_source_data/{0}.xlsx'.format(panel_name),
                                 index=None)

# %% [code]
data_df['Allele_lost_A'] = data_df['Alleles_lost'].str.contains('A').fillna(False).astype(int)
data_df['Allele_lost_B'] = data_df['Alleles_lost'].str.contains('B').fillna(False).astype(int)
data_df['Allele_lost_C'] = data_df['Alleles_lost'].str.contains('C').fillna(False).astype(int)


# %% [code]
lost_alleles_list = list(data_df['Alleles_lost'])

lost_allele_counter = {}

for sample in lost_alleles_list:
    if type(sample) is not float:
#         print(sample)
        allele_list = sample.split(',')
        for allele in allele_list:
            if allele not in lost_allele_counter:
                lost_allele_counter[allele] = 1
            else:
                lost_allele_counter[allele] = lost_allele_counter[allele] + 1
                
# print(lost_allele_counter)


kept_alleles_list = list(data_df['Alleles_retained'])

kept_allele_counter = {}

for sample in kept_alleles_list:
    if type(sample) is not float:
#         print(sample)
        allele_list = sample.split(',')
        for allele in allele_list:
            if allele not in kept_allele_counter:
                kept_allele_counter[allele] = 1
            else:
                kept_allele_counter[allele] = kept_allele_counter[allele] + 1
                
# print(kept_allele_counter)


# %% [code]
# get list of all unique alleles to use as column in new dataframe
unique_alleles = []
for allele in lost_allele_counter:
    if allele not in unique_alleles:
        unique_alleles.append(allele)
for allele in kept_allele_counter:
    if allele not in unique_alleles:
        unique_alleles.append(allele)

print(len(unique_alleles))

allele_dataframe = pd.DataFrame()
allele_dataframe['Allele'] = unique_alleles

def get_lost(row, lost_alleles):
    lost_allele_count = 0
    if row['Allele'] in lost_alleles:
        lost_allele_count = lost_alleles[row['Allele']]
    return lost_allele_count

def get_kept(row, kept_alleles):
    kept_allele_count = 0
    if row['Allele'] in kept_alleles:
        kept_allele_count = kept_alleles[row['Allele']]
    return kept_allele_count

def get_total(row):
    total = row['Lost_count'] + row['Kept_count']
    return total

def get_frequency_lost_allele(row):    
    try:
        frequency = row['Lost_count']/row['Total_allele_count']
    except Exception as e:
        frequency = 0
    return frequency
    
def get_frequency_of_allele(row):
    try:
        frequency = row['Total_allele_count']/row['Total_count']
    except Exception as e:
        frequency = 0
    return frequency

# counts
allele_dataframe['Lost_count'] = allele_dataframe.apply(lambda row: get_lost(row, lost_allele_counter), axis=1)
allele_dataframe['Kept_count'] = allele_dataframe.apply(lambda row: get_kept(row, kept_allele_counter), axis=1)

# count total # of each allele that "exists"
allele_list = list(allele_dataframe['Allele'])
total_allele_counts = []

for allele in allele_list:
    try:
        allele_exists_column = F"{allele}_exists"
        total_allele_count = np.nansum(list(data_df[allele_exists_column]))
#         print(list(data_df[allele_exists_column]))
        total_allele_counts.append(total_allele_count)
    except Exception as e:
        total_allele_counts.append(0)
        print(e)
allele_dataframe['Total_allele_count'] = total_allele_counts

# add list to allele_dataframe['total_allele_count']

allele_dataframe['Total_count'] = sum(list(allele_dataframe['Total_allele_count']))
# frequencies
allele_dataframe['Lost_allele_frequency'] = allele_dataframe.apply(lambda row: get_frequency_lost_allele(row), axis=1)
allele_dataframe['Allele_frequency'] = allele_dataframe.apply(lambda row: get_frequency_of_allele(row), axis=1)

# print(max(allele_dataframe['Total_frequency']))

allele_dataframe.head()


# %% [code]
# get only the datapoints w/ a frequency & not 0
# frequency_allele_dataframe = allele_dataframe[allele_dataframe['Lost_allele_frequency'] != 0]
frequency_allele_dataframe = allele_dataframe

# get only datapoints w/ a total_allele_count of >= median(all total_allele_counts)
count_cutoff = statistics.median(list(frequency_allele_dataframe['Total_allele_count']))
print(count_cutoff)
frequency_allele_dataframe = frequency_allele_dataframe[frequency_allele_dataframe['Total_allele_count'] >= count_cutoff]
frequency_allele_dataframe = frequency_allele_dataframe.reset_index()
frequency_allele_dataframe = frequency_allele_dataframe.sort_values("Allele_frequency", ascending=False)
frequency_allele_dataframe.head()

# %% [code]
plt.figure(figsize=(3.5, 3.5))
sns.set_context('talk', font_scale=0.7)


frequency_mean = statistics.mean(list(frequency_allele_dataframe['Lost_allele_frequency']))
# frequency_pvar = statistics.pvariance(list(frequency_allele_dataframe['Lost_allele_frequency']))
# where do we want this cutoff to be?
# frequency_cutoff = frequency_mean 

frequency_median = statistics.median(list(frequency_allele_dataframe['Lost_allele_frequency']))
frequency_stdev = statistics.stdev(list(frequency_allele_dataframe['Lost_allele_frequency']))
frequency_cutoff = frequency_mean + frequency_stdev
print(frequency_cutoff)

sns.set_context('talk', font_scale=0.7)
sns.set_style("ticks")

ax = sns.regplot(data=frequency_allele_dataframe, x="Allele_frequency", y="Lost_allele_frequency",
                marker='.')
ax.set(xlim=(0, 0.069))
#plt.xticks(rotation=30)
plt.xlabel('Overall allele frequency (pan-gene)')
plt.ylabel('Frequency allele is deleted')

for i in range(frequency_allele_dataframe.shape[0]):
    if frequency_allele_dataframe.Lost_allele_frequency[i] > frequency_cutoff:
        plt.text(x=frequency_allele_dataframe.Allele_frequency[i]+0.0006,y=frequency_allele_dataframe.Lost_allele_frequency[i]+0.001,s=frequency_allele_dataframe.Allele[i], 
                fontdict=dict(color='black',size=8))

plt.savefig('/rnd/users/rpyke/data/00-DASH/figures/nextdb.frequency_of_deletion.2022_03_14.pdf',
           bbox_inches='tight')

# %% [code]
# Saving source data
panel_name = 'supp_figure_17e'
frequency_allele_dataframe[['Allele', 'Lost_count', 'Total_allele_count', 'Lost_allele_frequency', 
                            'Allele_frequency']].to_excel('/rnd/users/rpyke/data/00-DASH/manuscript_source_data/{0}.xlsx'.format(panel_name),
                                 index=None)

# %% [markdown]
### Frequency across tumor types

# %% [code]
data_df.Has_HLALOH.mean()

# %% [code]
data_df.columns

# %% [code]
total_df = data_df.Cancer_type.value_counts().reset_index()
total_df.columns = ['Cancer_type', 'Total_patients']

# %% [code]
loh_df = data_df[data_df.Has_HLALOH].Cancer_type.value_counts().reset_index()
loh_df.columns = ['Cancer_type', 'HLALOH_patients']

# %% [code]
freq_df = pd.merge(total_df, loh_df, on='Cancer_type', how='left').fillna(0)

# %% [code]
freq_df['Fraction'] = freq_df['HLALOH_patients'] / freq_df['Total_patients']

# %% [code]
cancer_type_map = {'Cervical': 'Cervical', 'Head_Neck': 'HNSCC', 'NSCLC_SCC': 'NSCLC-SCC',
                   'NSCLC_adenocarcinoma': 'NSCLC-A', 'Pancreatic': 'Pancreatic',
                   'Bladder': 'Blader', 'Colorectal': 'Colorectal', 'Kidney_RCC': 'Kidney',
                   'Breast': 'Breast', 'Melanoma': 'Melanoma', 'Ovarian': 'Ovarian',
                   'Uterine': 'Uterine', 'Liver':'Liver'}

# %% [code]
size_constraint = freq_df.Total_patients > 10

plt.figure(figsize=(5, 3.5))
sns.set_context('talk', font_scale=0.7)
gs = gridspec.GridSpec(1, 2, width_ratios=[1, 2]) 


ax0 = plt.subplot(gs[1])
sns.barplot(y='Cancer_type', x='Has_HLALOH', data=data_df, color='grey', 
            order=freq_df[size_constraint].sort_values('Fraction', ascending=False).Cancer_type, ax = ax0)
plt.xlabel('Fraction of\npatients\nwith HLA LOH')
plt.yticks([])
plt.ylabel('')

ax1 = plt.subplot(gs[0])
sns.barplot(y='Cancer_type', x='Total_patients', data=freq_df, color='grey', 
            order=freq_df[size_constraint].sort_values('Fraction', ascending=False).Cancer_type, ax=ax1)
plt.xticks(rotation=90)
plt.xlabel('Number of\npatients')
ax1.set(yticklabels=[cancer_type_map[x] for x in 
                     list(freq_df[size_constraint].sort_values('Fraction', ascending=False).Cancer_type)])
plt.ylabel('')

plt.savefig('/rnd/users/rpyke/data/00-DASH/figures/nextdb.frequency_of_hlaloh.2022_03_14.pdf',
           bbox_inches='tight')

# %% [code]
data_df[['Cancer_type', 'Has_HLALOH']]

# %% [code]
# Saving source data
panel_name = 'figure_5a'
data_df[['Cancer_type', 'Has_HLALOH']].to_excel('/rnd/users/rpyke/data/00-DASH/manuscript_source_data/{0}.xlsx'.format(panel_name),
                                 index=None)

# %% [code]
freq_df.Total_patients.sum()

# %% [code]
freq_df.sort_values('Fraction')

# %% [code]
freq_df.columns = ['Cancer Type', 'Total Patients', 'Patients with HLA LOH', 'Fraction of Patients with HLA LOH']

# %% [code]
# Save table to file
freq_df.sort_values('Fraction of Patients with HLA LOH', ascending=False).to_excel('/rnd/users/rpyke/data/00-DASH/tables/Table_S5_hla_loh_frequencies.xlsx', index=None)


# %% [code]
# Update
8 / 13

# %% [markdown]
### Check # of alleles lost if starting with only heterozygous patients

# %% [code]
data_df['Allele_lost_A'] = data_df['Alleles_lost'].str.contains('A').fillna(False).astype(int)
data_df['Allele_lost_B'] = data_df['Alleles_lost'].str.contains('B').fillna(False).astype(int)
data_df['Allele_lost_C'] = data_df['Alleles_lost'].str.contains('C').fillna(False).astype(int)

# %% [code]
# restrict to fully heterozygous alleles
heterozygous_data_df = data_df[data_df.Alleles_homozygous.isna()]

# %% [code]
gene_count_df = heterozygous_data_df[['Allele_lost_A', 'Allele_lost_B', 'Allele_lost_C']].sum(axis=1) \
                        .value_counts().reset_index()
gene_count_df.columns = ['Number of HLA genes with LOH', 'Number of patients']

# %% [code]
gene_count_df.head()

# %% [code]
plt.figure(figsize=(2, 3.5))
sns.set_context('talk', font_scale=0.7)
sns.barplot(x='Number of HLA genes with LOH', y='Number of patients', data=gene_count_df,
           order=[1, 2, 3], color='grey')
plt.xticks(rotation=0)
plt.ylabel('Number of fully\nheterozygous patients')
plt.xlabel('Number of HLA\ngenes with LOH')

plt.savefig('/rnd/users/rpyke/data/00-DASH/figures/nextdb.number_of_genes_impacted.2022_03_14.pdf',
           bbox_inches='tight')

# %% [code]
# Saving source data
panel_name = 'figure_5b'
data_df[['Allele_lost_A', 'Allele_lost_B', 'Allele_lost_C']].to_excel('/rnd/users/rpyke/data/00-DASH/manuscript_source_data/{0}.xlsx'.format(panel_name),
                                 index=None)

# %% [code]
print(65 / (65+17+3))
print(3 / (65+17+3))
print(18 / (65+17+3))

# %% [code]
gene_specific_df = heterozygous_data_df[['Allele_lost_A', 'Allele_lost_B', 'Allele_lost_C']].sum().reset_index()

# %% [code]
gene_specific_df['Gene'] = gene_specific_df['index'].str.split('_').str[2]

# %% [code]
gene_specific_df.columns = ['index', 'Number_lost', 'Gene']

# %% [code]
plt.figure(figsize=(2, 3.5))
sns.set_context('talk', font_scale=0.7)
sns.barplot(x='Gene', y='Number_lost', data=gene_specific_df,
           order=['A', 'B', 'C'], color='grey')
plt.xticks(rotation=0)
plt.ylabel('Number of HLA\ngenes with LOH')
plt.xlabel('HLA gene')

plt.savefig('/rnd/users/rpyke/data/00-DASH/figures/nextdb.which_genes_impacted.2022_03_14.pdf',
           bbox_inches='tight')

# %% [code]
# Saving source data
panel_name = 'supp_figure_17d'
data_df[['Allele_lost_A', 'Allele_lost_B', 'Allele_lost_C']].to_excel('/rnd/users/rpyke/data/00-DASH/manuscript_source_data/{0}.xlsx'.format(panel_name),
                                 index=None)

# %% [markdown]
### CNV

# %% [code]
green = '#77c722'
blue = '#3864b5'

# %% [code]
len(data_df)

# %% [code]
print('Pan-cancer:', sp.mannwhitneyu(data_df[data_df.Has_HLALOH].LOH_region,
               data_df[~data_df.Has_HLALOH].LOH_region))
print('With HLA LOH:', data_df[data_df.Has_HLALOH].LOH_region.median())
print('Without HLA LOH:', data_df[~data_df.Has_HLALOH].LOH_region.median())


for tumor_type in cancer_types:
    print(tumor_type, sp.mannwhitneyu(data_df[(data_df.Cancer_type == tumor_type)&data_df.Has_HLALOH].LOH_region,
           data_df[(data_df.Cancer_type == tumor_type)&~data_df.Has_HLALOH].LOH_region)[1]*len(cancer_types))


# %% [code]
data_df['HLA LOH'] = data_df['Has_HLALOH']

# %% [code]
plt.figure(figsize=(3.5, 3))
sns.set_context('talk', font_scale=0.7)
g = sns.boxplot(x='Cancer_type', y='LOH_region', hue='HLA LOH', data=data_df, palette=[green, blue],
            order=cancer_types)
plt.xticks(rotation=90)
plt.ylabel('Fraction of\nGenome with LOH')
#plt.ylim(50, 200)
#plt.legend([])
g.set(xticklabels=[cancer_type_map[x] for x in cancer_types])
plt.xlabel('')

plt.savefig('/rnd/users/rpyke/data/00-DASH/figures/nextdb.fraction_of_genome_LOH.2022_03_14.pdf',
           bbox_inches='tight')

# %% [code]
# Saving source data
panel_name = 'figure_5c'
data_df[['Cancer_type', 'LOH_region', 'HLA LOH']].to_excel('/rnd/users/rpyke/data/00-DASH/manuscript_source_data/{0}.xlsx'.format(panel_name),
                                 index=None)

# %% [markdown]
Patient-specific analysis

# %% [code]
cnv_category = 'LOH_region'

# %% [code]
total_length = 3200000000

# %% [code]
hla_gene_length = 3000

# %% [code]
hla_gene_length / total_length

# %% [code]
sp.mannwhitneyu(list(data_df[cnv_category]),
               list(data_df['HLA LOH'].astype(int)))

# %% [code]
data_df['HLA LOH'].astype(int).mean()

# %% [code]
plt.figure(figsize=(3.5, 2))

data_df[cnv_category].hist(color='grey')

plt.axvline(data_df['HLA LOH'].astype(int).mean(), color='darkred')

plt.xlabel('Fraction of genome\nimpacted by LOH')
plt.ylabel('Number of\npatients')

plt.savefig('/rnd/users/rpyke/data/00-DASH/figures/nextdb.fraction_LOH_and_HLALOH_pancancer.2022_03_14.pdf',
           bbox_inches='tight')

# %% [code]
data_df['HLA LOH'].astype(int).mean()

# %% [code]
data_df[cnv_category].median()

# %% [code]
# Saving source data
panel_name = 'supp_figure_18a'
data_df[cnv_category].to_excel('/rnd/users/rpyke/data/00-DASH/manuscript_source_data/{0}.xlsx'.format(panel_name),
                                 index=None, header=None)

# %% [markdown]
Tumor-type specific analysis

# %% [code]
cnv_category = 'LOH_region'
cnv_freq_df = pd.DataFrame(data_df.groupby('Cancer_type')[cnv_category].median().sort_values()).reset_index()

# %% [code]
cnv_freq_df.head()

# %% [code]
freq_df.head()

# %% [code]
freq_df['Cancer_type'] = freq_df['Cancer Type']
freq_df['Fraction'] = freq_df['Fraction of Patients with HLA LOH']
merged_freq_df = pd.merge(cnv_freq_df, freq_df, on='Cancer_type')
merged_freq_df_high_freq = merged_freq_df[merged_freq_df.Cancer_type.isin(cancer_types)]


# %% [code]
plt.figure(figsize=(3.5, 3))
sns.set_context('talk', font_scale=0.7)
plt.plot((0, 0.5), (0, 0.5), '--', color='grey')

ax = sns.scatterplot(x=cnv_category, y='Fraction', 
                     data=merged_freq_df_high_freq, color='darkgrey')

for i, txt in enumerate(range(len(merged_freq_df_high_freq))):
    ax.annotate(cancer_type_map[list(merged_freq_df_high_freq.Cancer_type)[i]], 
                (list(merged_freq_df_high_freq[cnv_category])[i]+0.015, 
                 list(merged_freq_df_high_freq.Fraction)[i]-0.01), size=10)
plt.xlabel('Fraction of genome\nwith LOH')
plt.ylabel('Percentage of patients\nwith HLA LOH')
plt.xlim(0, 0.5)
plt.ylim(0, 0.5)

plt.savefig('/rnd/users/rpyke/data/00-DASH/figures/nextdb.fraction_LOH_and_HLALOH.2022_03_14.pdf',
           bbox_inches='tight')

# %% [code]
# Saving source data
panel_name = 'figure_5d'
merged_freq_df_high_freq[['Cancer_type', 'LOH_region', 'Fraction of Patients with HLA LOH', 
                          'Total Patients', 'Patients with HLA LOH']].to_excel('/rnd/users/rpyke/data/00-DASH/manuscript_source_data/{0}.xlsx'.format(panel_name),
                                 index=None)

# %% [markdown]
### TMB

# %% [code]
print('Pan-cancer:', sp.mannwhitneyu(data_df[data_df.Has_HLALOH].HED,
               data_df[~data_df.Has_HLALOH].HED))
print('With HLA LOH:', data_df[data_df.Has_HLALOH].HED.dropna().mean())
print('Without HLA LOH:', data_df[~data_df.Has_HLALOH].HED.dropna().mean())


for tumor_type in cancer_types:
    print(tumor_type, sp.mannwhitneyu(data_df[(data_df.Cancer_type == tumor_type)&data_df.Has_HLALOH].HED,
           data_df[(data_df.Cancer_type == tumor_type)&~data_df.Has_HLALOH].HED)[1]*len(cancer_types))

g = sns.boxplot(x='Cancer_type', y='Potential_neoantigens', hue='Has_HLALOH', data=data_df,
           order=cancer_types, palette=[green, blue])
g.set_yscale("log")
g.set(xticklabels=[cancer_type_map[x] for x in cancer_types])

plt.xticks(rotation=90)

# %% [code]
print('Pan-cancer:', sp.mannwhitneyu(data_df[data_df.Has_HLALOH].Potential_neoantigens,
               data_df[~data_df.Has_HLALOH].Potential_neoantigens))
print('With HLA LOH:', data_df[data_df.Has_HLALOH].Potential_neoantigens.dropna().mean())
print('Without HLA LOH:', data_df[~data_df.Has_HLALOH].Potential_neoantigens.dropna().mean())


for tumor_type in cancer_types:
    print(tumor_type, sp.mannwhitneyu(data_df[(data_df.Cancer_type == tumor_type)&data_df.Has_HLALOH].Potential_neoantigens,
           data_df[(data_df.Cancer_type == tumor_type)&~data_df.Has_HLALOH].Potential_neoantigens)[1]*len(cancer_types))

g = sns.boxplot(x='Cancer_type', y='Potential_neoantigens', hue='Has_HLALOH', data=data_df,
           order=cancer_types, palette=[green, blue])
g.set_yscale("log")
g.set(xticklabels=[cancer_type_map[x] for x in cancer_types])

plt.xticks(rotation=90)

# %% [code]
print('Pan-cancer:', sp.mannwhitneyu(data_df[data_df.Has_HLALOH].BINDING_antigen_strong_count,
               data_df[~data_df.Has_HLALOH].BINDING_antigen_strong_count))
print('With HLA LOH:', data_df[data_df.Has_HLALOH].BINDING_antigen_strong_count.dropna().mean())
print('Without HLA LOH:', data_df[~data_df.Has_HLALOH].BINDING_antigen_strong_count.dropna().mean())

for tumor_type in cancer_types:
    print(tumor_type, sp.mannwhitneyu(data_df[(data_df.Cancer_type == tumor_type)&data_df.Has_HLALOH].BINDING_antigen_strong_count,
           data_df[(data_df.Cancer_type == tumor_type)&~data_df.Has_HLALOH].BINDING_antigen_strong_count))

g = sns.boxplot(x='Cancer_type', y='BINDING_antigen_strong_count', hue='Has_HLALOH', data=data_df,
           order=cancer_types, palette=[green, blue])
g.set_yscale("log")
plt.ylabel('Predicted neoantigens')
g.set(xticklabels=[cancer_type_map[x] for x in cancer_types])

plt.xticks(rotation=90)

# %% [code]
plt.figure(figsize=(3.5, 2))

tmb_df = data_df[['Potential_neoantigens', 'Has_HLALOH']].dropna()
tmb_df['Percentile'] = pd.qcut(tmb_df['Potential_neoantigens'], 20, labels=False)

sns.barplot(x='Percentile', y='Has_HLALOH', data=tmb_df, color='grey')
plt.xticks(rotation=90)
plt.xlabel('Mutation burden ventiles')
plt.ylabel('Percentage\nof patients\nwith HLA LOH')

plt.savefig('/rnd/users/rpyke/data/00-DASH/figures/nextdb.tmb_goldilocks.2022_03_14.pdf',
           bbox_inches='tight')

# %% [code]
# Saving source data
panel_name = 'supp_figure_18e'
tmb_df.to_excel('/rnd/users/rpyke/data/00-DASH/manuscript_source_data/{0}.xlsx'.format(panel_name),
                                 index=None)

# %% [markdown]
### Expression

# %% [code]
# CD274 score
print('Pan-cancer:', sp.mannwhitneyu(data_df[data_df.Has_HLALOH].CD274,
               data_df[~data_df.Has_HLALOH].CD274))
print('With HLA LOH:', data_df[data_df.Has_HLALOH].CD274.median())
print('Without HLA LOH:', data_df[~data_df.Has_HLALOH].CD274.median())

for tumor_type in cancer_types:
    print(tumor_type, sp.mannwhitneyu(data_df[(data_df.Cancer_type == tumor_type)&data_df.Has_HLALOH].CD274,
           data_df[(data_df.Cancer_type == tumor_type)&~data_df.Has_HLALOH].CD274)[1]*len(cancer_types))

g = sns.boxplot(x='Cancer_type', y='CD274', hue='Has_HLALOH', data=data_df,
           order=cancer_types, palette=[green, blue])
g.set(xticklabels=[cancer_type_map[x] for x in cancer_types])
g.set_yscale("log")

plt.xticks(rotation=90)

# %% [markdown]
### MSI

# %% [code]
# MSI status
print('Pan-cancer:', sp.mannwhitneyu(data_df[data_df.Has_HLALOH].MSI_percentage,
               data_df[~data_df.Has_HLALOH].MSI_percentage))
print('With HLA LOH:', data_df[data_df.Has_HLALOH].MSI_percentage.median())
print('Without HLA LOH:', data_df[~data_df.Has_HLALOH].MSI_percentage.median())

for tumor_type in cancer_types:
    print(tumor_type, sp.mannwhitneyu(data_df[(data_df.Cancer_type == tumor_type)&data_df.Has_HLALOH].MSI_percentage,
           data_df[(data_df.Cancer_type == tumor_type)&~data_df.Has_HLALOH].MSI_percentage))

g = sns.boxplot(x='Cancer_type', y='MSI_percentage', hue='Has_HLALOH', data=data_df,
           order=cancer_types, palette=[green, blue])
plt.xticks(rotation=90)
g.set_yscale("log")
g.set(xticklabels=[cancer_type_map[x] for x in cancer_types])


# %% [markdown]
### Oncovirus

# %% [code]
# Oncovirus
oncoviruses = ['CMV', 'EBV', 'Fusobacterium_nucleatum', 'HBV_A', 'HBV_B', 'HBV_C', 
        'HBV_D', 'HBV_E', 'HBV_F', 'HBV_G', 'HBV_H', 'HPV_16', 'HPV_33', 'HPV_56']

# %% [code]
data_df['HBV'] = data_df[['HBV_A', 'HBV_B', 'HBV_C', 
        'HBV_D', 'HBV_E', 'HBV_F', 'HBV_G', 'HBV_H']].sum(axis=1)
data_df['HPV'] = data_df[['HPV_16', 'HPV_33', 'HPV_56']].sum(axis=1)

# %% [code]
# HBV
tumor_type = 'Liver'  
print('Total liver patients:', len(data_df[data_df.Cancer_type == 'Liver']))
print(tumor_type, sp.mannwhitneyu(data_df[(data_df.Cancer_type == tumor_type)&data_df.HBV > 0].Has_HLALOH,
       data_df[(data_df.Cancer_type == tumor_type)&data_df.HBV == 0].Has_HLALOH))
print(data_df[(data_df.Cancer_type == tumor_type)&data_df.HBV > 0].Has_HLALOH.mean(),
        data_df[(data_df.Cancer_type == tumor_type)&data_df.HBV == 0].Has_HLALOH.mean())


# %% [code]
data_df[data_df.Cancer_type == 'Liver'].Has_HLALOH.value_counts()

# %% [code]
# HPV
tumor_type = 'Cervical'      
print('Total Cervical patients:', len(data_df[data_df.Cancer_type == 'Cervical']))
print(tumor_type, sp.mannwhitneyu(data_df[(data_df.Cancer_type == tumor_type)&data_df.HPV > 0].Has_HLALOH,
       data_df[(data_df.Cancer_type == tumor_type)&data_df.HPV == 0].Has_HLALOH))
print(data_df[(data_df.Cancer_type == tumor_type)&data_df.HPV > 0].Has_HLALOH.mean(),
        data_df[(data_df.Cancer_type == tumor_type)&data_df.HPV == 0].Has_HLALOH.mean())


# %% [code]
# Fusobacterium_nucleatum
print('Overall:', sp.mannwhitneyu(data_df[data_df.Fusobacterium_nucleatum == 1].Has_HLALOH,
               data_df[data_df.Fusobacterium_nucleatum == 0].Has_HLALOH))
for tumor_type in ['Colorectal', 'Head_Neck']:      
    print(len(data_df[(data_df.Cancer_type == tumor_type)&data_df.Fusobacterium_nucleatum > 0]))
    print(tumor_type, sp.mannwhitneyu(data_df[(data_df.Cancer_type == tumor_type)&data_df.Fusobacterium_nucleatum > 0].Has_HLALOH,
               data_df[(data_df.Cancer_type == tumor_type)&data_df.Fusobacterium_nucleatum == 0].Has_HLALOH))
            

# %% [code]
data_df[data_df.Fusobacterium_nucleatum == 1].Cancer_type.value_counts()

# %% [markdown]
#### Plotting correlations

# %% [code]
# Combine into a single figure
plt.figure(figsize=(8.5, 2.5))
sns.set_context('talk', font_scale=0.7)
gs = gridspec.GridSpec(1, 6) 

ax1 = plt.subplot2grid((1, 6), (0, 0))
sns.boxplot(x='HLA LOH', y='BINDING_antigen_strong_count', #ci=None,
            data=data_df, palette=[green, blue], order=[False, True])
plt.xticks(rotation=90)
plt.ylim(0, 150)
plt.legend().remove()
plt.xticks([])
plt.xlabel('')
plt.ylabel('Neoantigen burden')

ax3 = plt.subplot2grid((1, 6), (0, 2))
sns.boxplot(x='HLA LOH', y='CD274', #ci=None,
            data=data_df, palette=[green, blue], order=[False, True])
plt.xticks(rotation=90)
plt.ylim(0, 100)
plt.legend().remove()
plt.xticks([])
plt.xlabel('')
plt.ylabel('CD274 (PD-L1)\n expression')

ax4 = plt.subplot2grid((1, 6), (0, 4))
sns.barplot(x='HLA LOH', y='MSI_percentage', ci=None,
            data=data_df, palette=[green, blue], order=[False, True])
plt.xticks(rotation=90)
plt.legend().remove()
plt.xticks([])
plt.xlabel('')
plt.ylabel('Percentage\nMSI status')


plt.savefig('/rnd/users/rpyke/data/00-DASH/figures/nextdb.pan_correlations.2022_03_14.pdf',
           bbox_inches='tight')

# %% [code]
# Saving source data
panel_name = 'figure_5efg'
data_df[['HLA LOH', 'BINDING_antigen_strong_count', 'CD274', 'MSI_percentage']].to_excel('/rnd/users/rpyke/data/00-DASH/manuscript_source_data/{0}.xlsx'.format(panel_name),
                                 index=None)

# %% [markdown]
##### Neoantigen trends

# %% [code]
# Combine into a single figure
plt.figure(figsize=(3.5, 10))
sns.set_context('talk', font_scale=0.7)
gs = gridspec.GridSpec(5, 1) 


ax1 = plt.subplot2grid((5, 1), (0, 0))
sns.boxplot(x='Cancer_type', y='HED', hue='Has_HLALOH', 
            data=data_df, palette=[green, blue],
            order=cancer_types)
#g.set(xticklabels=['NSCLC-A', 'Breast', 'Melanoma', 'Colorectal', 'Head-neck'])
plt.xticks(rotation=90)
plt.legend(bbox_to_anchor=(1.5, 1))
plt.xticks([])
plt.xlabel('')
plt.ylabel('HLA-I evoluationary\ndistance (HED)')
#plt.tight_layout()


ax2 = plt.subplot2grid((5, 1), (1, 0))
sns.boxplot(x='Cancer_type', y='Potential_neoantigens', hue='Has_HLALOH', data=data_df, palette=[green, blue],
           order=cancer_types)
plt.ylabel('Number of\nmutations')
ax2.set(yscale="log")
#plt.ylim(0, 2000)
plt.xticks(rotation=90)
plt.xticks([])
plt.xlabel('')
plt.legend().remove()


ax3 = plt.subplot2grid((5, 1), (2, 0))
sns.boxplot(x='Cancer_type', y='PRESENTATION_epitope_strong_count', 
                 hue='Has_HLALOH', data=data_df, 
            palette=[green, blue],
           order=cancer_types)
ax3.set(yscale="log")
plt.xticks(rotation=90)
plt.ylabel('Predicted\nneoepitopes')
#plt.ylim(0, 200)
plt.xticks([])
plt.xlabel('')
plt.legend().remove()

ax4 = plt.subplot2grid((5, 1), (3, 0))
sns.boxplot(x='Cancer_type', y='CD274', 
                 hue='Has_HLALOH', data=data_df, 
            palette=[green, blue],
           order=cancer_types)
ax4.set(yscale="log")
plt.xticks(rotation=90)
plt.ylabel('CD274 (PD-L1)\nexpression')
#plt.ylim(0, 200)
plt.xticks([])
plt.xlabel('')
plt.legend().remove()

ax5 = plt.subplot2grid((5, 1), (4, 0))
sns.boxplot(x='Cancer_type', y='MSI_percentage', 
                 hue='Has_HLALOH', data=data_df, 
            palette=[green, blue],
           order=cancer_types)
ax5.set(yscale="log")
plt.xticks(rotation=90)
plt.ylabel('Percentage of\nmicrosatellites\nwith instability')
#plt.ylim(0, 200)
plt.legend().remove()

ax5.set(xticklabels=[cancer_type_map[x] for x in cancer_types])
plt.xlabel('')

plt.savefig('/rnd/users/rpyke/data/00-DASH/figures/nextdb.HED_M_Neo.2022_03_14.pdf',
           bbox_inches='tight')

# %% [code]
# Saving source data
panel_name = 'supp_figure_18bcdfg'
data_df[['Cancer_type', 'Has_HLALOH', 'HED', 'Potential_neoantigens', 'PRESENTATION_epitope_strong_count',
        'CD274', 'MSI_percentage']].to_excel('/rnd/users/rpyke/data/00-DASH/manuscript_source_data/{0}.xlsx'.format(panel_name),
                                 index=None)

# %% [markdown]
### Statstical test: are neoantigens allele-associated?

# %% [code]
def get_sherpa_allele(x):
    try:
        return 'HLA-{0}{1}:{2}'.format(x.split('_')[1].upper(), x.split('_')[2], x.split('_')[3])
    except:
        return x

# %% [code]
as_hla_loh_df = pd.read_csv('/rnd/users/rpyke/data/00-DASH/manuscript_data_v2/pancancer.dash_output.csv',
                        index_col=0)


# %% [code]
as_hla_loh_df = as_hla_loh_df[~as_hla_loh_df['Sample'].str.contains('Post')]

# %% [code]
as_hla_loh_df_with_loh = as_hla_loh_df[as_hla_loh_df.dash_deletion][['hla_locus', 'Sample']].drop_duplicates()

# %% [code]
as_hla_loh_df['sherpa_allele'] = as_hla_loh_df['dash_allele'].apply(get_sherpa_allele)

# %% [code]
as_hla_loh_df.head()

# %% [code]
data_df.head()

# %% [code]
# for patient, gene combination with LOH:
model = 'BINDING'
kept_neos, lost_neos, sample_neos, tt_neos = [], [], [], []
for sample, gene in zip(list(as_hla_loh_df_with_loh['Sample'][:]),
                        list(as_hla_loh_df_with_loh.hla_locus)[:]):
    try:
    
        if len(as_hla_loh_df[(as_hla_loh_df['Sample'] == sample)&
                             (as_hla_loh_df.hla_locus == gene)&(as_hla_loh_df.dash_deletion)]) == 1:
            # Get the lost and kept alleles
            lost_allele = list(as_hla_loh_df[(as_hla_loh_df['Sample'] == sample)&
                                             (as_hla_loh_df.hla_locus == gene)&
                                             (as_hla_loh_df.dash_deletion)].sherpa_allele)[0]
            kept_allele = list(as_hla_loh_df[(as_hla_loh_df['Sample'] == sample)&
                                             (as_hla_loh_df.hla_locus == gene)&
                                             (~as_hla_loh_df.dash_deletion)].sherpa_allele)[0]
            #print(lost_allele, kept_allele)

            # Number of neoantigens for kept and lost alleles
            neo_df = pd.read_csv('/rnd/users/rpyke/data/03-public_MS/applications/NeXTDB/merged_output/{0}.{1}.all.tab'.format(sample, model), 
                         sep='\t')
            tt_neos.append(list(data_df[data_df.sample_name_tumor == sample].Cancer_type)[0])
            kept_neos.append(len(neo_df[(neo_df.allele == kept_allele)&(neo_df.sherpa_calibrated < 0.5)]))
            lost_neos.append(len(neo_df[(neo_df.allele == lost_allele)&(neo_df.sherpa_calibrated < 0.5)]))
            sample_neos.append(sample)
    except:
        print(sample)

# %% [code]
len(kept_neos), len(lost_neos), len(sample_neos), len(tt_neos)

# %% [code]
neo_selection_df = pd.DataFrame({'Neoepitopes': kept_neos + lost_neos,
             'Allele Status': ['Kept' for x in kept_neos] + ['Lost' for x in lost_neos],
             'Patient': sample_neos + sample_neos,
            'Cancer_type': tt_neos + tt_neos})

neo_selection_df_ref = pd.merge(neo_selection_df[neo_selection_df['Allele Status'] == 'Kept'][['Patient', 'Cancer_type', 'Neoepitopes']],
         neo_selection_df[neo_selection_df['Allele Status'] == 'Lost'][['Patient', 'Neoepitopes']],
         on=['Patient'])

neo_selection_df_ref = neo_selection_df_ref.rename(columns={'Neoepitopes_x': 'Neoepitopes_Kept', 'Neoepitopes_y': 'Neoepitopes_Lost'})

neo_selection_df_ref['Ratio'] = np.log(neo_selection_df_ref.Neoepitopes_Lost / neo_selection_df_ref.Neoepitopes_Kept)

# %% [code]
neo_selection_df.groupby('Allele Status').describe()

# %% [code]
sp.wilcoxon(list(neo_selection_df[neo_selection_df['Allele Status'] == 'Kept'].Neoepitopes),
               list(neo_selection_df[neo_selection_df['Allele Status'] == 'Lost'].Neoepitopes))

# %% [code]
for cancer_type in cancer_types:
    print(cancer_type, round(sp.wilcoxon(list(neo_selection_df[(neo_selection_df.Cancer_type == cancer_type)&(neo_selection_df['Allele Status'] == 'Kept')].Neoepitopes),
               list(neo_selection_df[(neo_selection_df.Cancer_type == cancer_type)&(neo_selection_df['Allele Status'] == 'Lost')].Neoepitopes))[1], 3))

# %% [code]


# %% [code]


# %% [code]
