# Supplementary material for: A machine learning algorithm with subclonal sensitivity reveals widespread pan-cancer human leukocyte antigen loss of heterozygosity
Source: Nat Commun. 2022 Apr 12;13:1925. doi: 10.1038/s41467-022-29203-w (PMC9005524; doi:10.1038/s41467-022-29203-w)
Supplement: Supplementary file 8 — Supplementary Software [file 41467_2022_29203_MOESM8_ESM.zip › Manuscript_code.2022_03_14/02_Application/01.Merging_data.ipynb]

# %% [code]
%run ../../bin/imports.ipynb

# %% [markdown]
## Merging data for easier analysis

# %% [code]
meta_df = pd.read_csv('/rnd/users/rpyke/data/00-DASH/manuscript_data_v2/pancancer.metadata.tab',
           sep='\t').dropna(subset=['sample_name_tumor']).drop_duplicates('sample_name_tumor')
msi_df = pd.read_csv('/rnd/users/rpyke/data/00-DASH/manuscript_data_v2/pancancer.msi_percentage.tab',
           sep='\t').dropna(subset=['sample_name_tumor']).drop_duplicates('sample_name_tumor')
expression_df = pd.read_csv('/rnd/users/rpyke/data/00-DASH/manuscript_data_v2/pancancer.expression.tab',
           sep='\t').dropna(subset=['sample_name_tumor']).drop_duplicates('sample_name_tumor')
HED_df = pd.read_csv('/rnd/users/rpyke/data/00-DASH/manuscript_data_v2/pancancer.HED_LOD_allele.tab',
           sep='\t').dropna(subset=['sample_name_tumor']).drop_duplicates('sample_name_tumor')
oncovirus_df = pd.read_csv('/rnd/users/rpyke/data/00-DASH/manuscript_data_v2/pancancer.oncovirus.tab',
           sep='\t').dropna(subset=['sample_name_tumor']).drop_duplicates('sample_name_tumor')
tcr_df = pd.read_csv('/rnd/users/rpyke/data/00-DASH/manuscript_data_v2/pancancer.TCR_BCR_TIL.tab',
           sep='\t').dropna(subset=['sample_name_tumor']).drop_duplicates('sample_name_tumor')
TMB_df = pd.read_csv('/rnd/users/rpyke/data/00-DASH/manuscript_data_v2/pancancer.TMB_neoantigen.tab',
           sep='\t').dropna(subset=['sample_name_tumor']).drop_duplicates('sample_name_tumor')
CNV_df = pd.read_csv('/rnd/users/rpyke/data/00-DASH/manuscript_data_v2/pancancer.CNV.tab',
           sep='\t').dropna(subset=['sample_name_tumor']).drop_duplicates('sample_name_tumor')

# %% [code]
print(len(meta_df.sample_name_tumor.dropna().drop_duplicates()), len(msi_df.sample_name_tumor.drop_duplicates()),
len(expression_df.sample_name_tumor.drop_duplicates()), len(HED_df.sample_name_tumor.drop_duplicates()),
len(oncovirus_df.sample_name_tumor.drop_duplicates()), len(tcr_df.sample_name_tumor.drop_duplicates()),
len(TMB_df.sample_name_tumor.drop_duplicates()), len(CNV_df.sample_name_tumor.drop_duplicates()))

# %% [code]
len(meta_df), len(msi_df), len(expression_df), len(HED_df), len(oncovirus_df), len(tcr_df), len(TMB_df), len(CNV_df)

# %% [code]
meta_df.head()

# %% [code]
meta_df = meta_df.drop('Specimen_ID', axis=1)

# %% [code]
merged_df = pd.merge(pd.merge(pd.merge(meta_df, msi_df, on='sample_name_tumor', how='left'),
                             pd.merge(expression_df, HED_df, on='sample_name_tumor', how='left'),
                      on='sample_name_tumor', how='left'),
                    pd.merge(pd.merge(oncovirus_df, tcr_df, on='sample_name_tumor', how='outer'),
                             pd.merge(CNV_df, TMB_df, on='sample_name_tumor', how='left'),
                    on='sample_name_tumor', how='right'), 
            on='sample_name_tumor', how='left')

# %% [code]
merged_df = merged_df[merged_df.sample_name_tumor != 'DNA_1180157FA1-5013']

# %% [code]
samples_with_hlaloh_calls = list(HED_df.sample_name_tumor.unique())
len(samples_with_hlaloh_calls)

# %% [code]
merged_df = merged_df[merged_df.sample_name_tumor.isin(samples_with_hlaloh_calls)]

# %% [code]
len(merged_df)

# %% [code]
merged_df.to_csv('/rnd/users/rpyke/data/00-DASH/manuscript_data_v2/pancancer.merged_data.mismatch_dropped.tab', 
                 sep='\t', index=None)

# %% [code]


# %% [code]
