# Supplementary material for: A machine learning algorithm with subclonal sensitivity reveals widespread pan-cancer human leukocyte antigen loss of heterozygosity
Source: Nat Commun. 2022 Apr 12;13:1925. doi: 10.1038/s41467-022-29203-w (PMC9005524; doi:10.1038/s41467-022-29203-w)
Supplement: Supplementary file 8 — Supplementary Software [file 41467_2022_29203_MOESM8_ESM.zip › Manuscript_code.2022_03_14/01_Validation/02_All.Cell_line_mixtures.LOHHLA.ipynb]

# %% [code]
import pandas as pd
import matplotlib.pyplot as plt
import seaborn as sns
import numpy as np
import matplotlib as mpl


# %% [markdown]
# Plotting Code for Cell-line Dilutions + Zero Purity (Sensitivity & Specificity)

# %% [markdown]
## Fully clonal mixtures

# %% [code]
cell_lines = ['CRL-5911', 'CRL-2314', 'CRL-5922']

# %% [markdown]
##### Sensitivity with fully clonal mixtures

# %% [code]
tmp_dfs = []
for cell_line in cell_lines:
    if cell_line in ['CRL-5922', 'CRL-2314']:
        tmp_df = pd.read_csv('/rnd/users/rpyke/data/00-DASH/manuscript_data_v2/validation.{0}_lohhla_sensitivity.csv'.format(cell_line),
                                             index_col=0)
    else:
        tmp_df = pd.read_csv('/rnd/users/rpyke/data/00-DASH/manuscript_data_v2/validation.{0}_lohhla_sensitivity.csv'.format(cell_line))
    print(cell_line, list(tmp_df.columns))
    tmp_dfs.append(tmp_df)
    
artificial_purities_raw_df = pd.concat(tmp_dfs)

#artificial_purities_raw_df = pd.read_csv('/rnd/users/rpyke/data/00-DASH/manuscript_data_v1/validation.cell_line_lohhla_sensitivity.csv')


artificial_purities_raw_df['LOH'] = True
artificial_purities_raw_df['real_purity'] = artificial_purities_raw_df['Sample'].str.split('_p').str[1].str.split('_').str[0].astype(int)

artificial_purities_raw_df['Sequenza_Loss'] = True
artificial_purities_raw_df.head()


# %% [code]
artificial_purities_raw_df.groupby('real_purity').LOHHLA_Loss.mean()

# %% [code]
import matplotlib as mpl
mpl.rcParams['pdf.fonttype'] = 42
mpl.rcParams['legend.numpoints'] = 1

artificial_purities_raw_df.groupby('real_purity').LOHHLA_Loss.mean()

plt.figure(figsize=(3.5, 2.5))
sns.set_context('talk', font_scale=0.7)

sns.lineplot(x='real_purity', y='LOHHLA_Loss', data=artificial_purities_raw_df, color='grey')

plt.xlabel('Simulated purity')
plt.ylabel('Sensitivity')
plt.savefig('/rnd/users/rpyke/data/00-DASH/figures/LOHHLA.sensitivity.purity.line.all_cell_lines.pdf', bbox_inches='tight')

# %% [code]
# Saving source data
panel_name = 'supp_figure_9c'
artificial_purities_raw_df[artificial_purities_raw_df.real_purity != 0][['real_purity', 'LOHHLA_Loss', 'LOH']].sort_values('real_purity').to_excel('/rnd/users/rpyke/data/00-DASH/manuscript_source_data/{0}.xlsx'.format(panel_name),
                                 index=None)

# %% [markdown]
## Sensitivity across variable clonalities - Inflated Cell-line dilutions (Sensitivity Heatmap)

# %% [code]
# For us, the adjust purity is just the normal purity
tmp_dfs = []
for cell_line in cell_lines:
    if cell_line in ['CRL-5922', 'CRL-2314']:
        tmp_df = pd.read_csv('/rnd/users/rpyke/data/00-DASH/manuscript_data_v2/validation.{0}_lohhla_sensitivity_with_clonality_adjustments.csv'.format(cell_line),
                                             index_col=0)
    else:
        tmp_df = pd.read_csv('/rnd/users/rpyke/data/00-DASH/manuscript_data_v2/validation.{0}_lohhla_sensitivity_with_clonality_adjustments.csv'.format(cell_line))
    print(cell_line, list(tmp_df.columns))
    tmp_dfs.append(tmp_df)
    
inflated_purities_all_df = pd.concat(tmp_dfs)

inflated_purities_all_df['real_purity'] = inflated_purities_all_df['Sample'].str.split('_p').str[1].str.split('_').str[0].astype(int)
inflated_purities_all_df['cell_line'] = inflated_purities_all_df['Sample'].str.split('_tumor').str[0]

inflated_purities_all_df.head()


# %% [markdown]
### Reverse engineer getting the correct clonality & purity bucket from the stated pXX and the inflated p-value

# %% [markdown]
##### Failing because these weren't created with the right adjustments??

# %% [code]
inflated_purities_SP_clonality_df_tmps = []

for cell_line in cell_lines: 
    print(cell_line)

    # purity conversions - how to inflate
    purity_conversion_df = pd.read_csv('/rnd/users/rpyke/data/00-DASH/manuscript_data_v2/validation.{0}_sequenza_conversions.csv'.format(cell_line), sep='\t')
    
    # How we calculated to begin with
    # Get purity adjustments
    purity_values = [10, 20, 30, 40, 50, 60, 70, 80, 90, 100]
    clonality_values = [10, 20, 30, 40, 50, 60, 70, 80, 90, 100]

    IPSLC_SeqIPSLC_dict = {}
    IPSLC_SeqIPSLC_list = []

    # **** Account for ploidy & add to tuple list ****

    # Cycle through all potential combinations
    for SP in purity_values:
        for clonality in clonality_values:
            IPSLC = (SP*clonality)/100
            if IPSLC == 1:
                SeqIPSLC = 0.1
            else:
                SeqIPSLC = round(purity_conversion_df[purity_conversion_df['SP'] == SP/100]['SeqSP'].mean(), 3)

            adjusted_ploidy = round(purity_conversion_df[purity_conversion_df['SP'] == SP/100]['SeqPloidy'].mean())

            IPSLC_SeqIPSLC_list.append((IPSLC, SeqIPSLC, adjusted_ploidy, SP, clonality))

    purity_conversion_RE_df = pd.DataFrame(data=IPSLC_SeqIPSLC_list, columns=['IPSLC', 'SeqIPSLC', 'adjusted_ploidy', 'SP', 'clonality'])


    # Add mapped SP and clonality values to dataframe
    inflated_purities_SP_clonality_df = inflated_purities_all_df[inflated_purities_all_df.cell_line == cell_line].copy()

    inflated_purities_list = list(round(inflated_purities_SP_clonality_df.purity,3))
    inflated_purities_real_purity_list = list(inflated_purities_SP_clonality_df.real_purity)

    SP_list = []
    clonality_list = []

    for inflated_purity, real_purity in zip(inflated_purities_list, inflated_purities_real_purity_list):
        #print(inflated_purity, real_purity)
        SP = purity_conversion_RE_df[(purity_conversion_RE_df.IPSLC == real_purity) & np.isclose(purity_conversion_RE_df.SeqIPSLC, inflated_purity, 0.001)]['SP'].iloc[0]
        clonality = purity_conversion_RE_df[(purity_conversion_RE_df.IPSLC == real_purity) & np.isclose(purity_conversion_RE_df.SeqIPSLC, inflated_purity, 0.001)]['clonality'].iloc[0]

    #     print(SP, clonality)
        SP_list.append(SP)
        clonality_list.append(clonality)

    inflated_purities_SP_clonality_df['SP'] = SP_list
    inflated_purities_SP_clonality_df['clonality'] = clonality_list

    #inflated_purities_SP_clonality_df.to_csv("/rnd/users/sdea/03-lohhla/readdata/inflated_purity_extracted_SP_clonality.csv")
    inflated_purities_SP_clonality_df_tmps.append(inflated_purities_SP_clonality_df)
    
inflated_purities_SP_clonality_df = pd.concat(inflated_purities_SP_clonality_df_tmps)


# %% [code]
# Try and group by SP and clonality
tmp_df =  pd.DataFrame(inflated_purities_SP_clonality_df.groupby(['SP', 'clonality']).LOHHLA_Loss.mean().reset_index())
tmp_df.columns = ['SP', 'clonality', 'LOHHLA_Accuracy']
tmp_df

purities = list(range(10, 110, 10))
clonalities = list(range(10, 110, 10))

mpl.rcParams['pdf.fonttype'] = 42
mpl.rcParams['legend.numpoints'] = 1

# flip purity onto y axis 
sns.set_context('talk', font_scale=0.7)
plt.figure(figsize=(4, 3.5))
accuracy_matrix = []
for clonality in clonalities[::-1]:
    accuracy_array = []  
    for purity in purities:
        try:
#             print(purity, clonality)
            accuracy = list(tmp_df[(tmp_df.SP == purity) & (tmp_df.clonality == clonality)].LOHHLA_Accuracy)[0] * 100
#             print(accuracy)
            accuracy_array.append(accuracy)
        except:
            accuracy_array.append(np.nan)
    accuracy_matrix.append(accuracy_array)

sns.heatmap(accuracy_matrix, xticklabels=purities, yticklabels=clonalities[::-1], cmap="Blues",
           vmin=0, vmax=100, cbar_kws={'label': 'Sensitivity'}) #, annot=True, fmt='g')
plt.xlabel('Purity')
plt.ylabel('Clonality')
plt.savefig('/rnd/users/rpyke/data/00-DASH/figures/LOHHLA.sensitivity.purity_clonality.heatmap.lenient.blues_r.all_cell_lines.pdf',
           bbox_inches='tight')

# %% [code]
accuracy_matrix

# %% [code]
accuracy_df = pd.DataFrame(accuracy_matrix)
accuracy_df.columns = ['Purity-{0}'.format(x) for x in purities]
accuracy_df.index = ['Clonality-{0}'.format(x) for x in clonalities[::-1]]

# %% [code]
# Saving source data
panel_name = 'supp_figure_9f'
accuracy_df.to_excel('/rnd/users/rpyke/data/00-DASH/manuscript_source_data/{0}.xlsx'.format(panel_name),
                                 index=None)

# %% [markdown]
## Specificity with full clonality (Line-plot)

# %% [code]
tmp_dfs = []
for cell_line in cell_lines:
    if cell_line in ['CRL-5922', 'CRL-2314']:
        tmp_df = pd.read_csv('/rnd/users/rpyke/data/00-DASH/manuscript_data_v2/validation.{0}_lohhla_specificity.csv'.format(cell_line),
                                             index_col=0)
    else:
        tmp_df = pd.read_csv('/rnd/users/rpyke/data/00-DASH/manuscript_data_v2/validation.{0}_lohhla_specificity.csv'.format(cell_line))
    print(cell_line, list(tmp_df.columns))
    tmp_dfs.append(tmp_df)
    
artificial_purities_raw_df = pd.concat(tmp_dfs)

artificial_purities_raw_df['LOH'] = True
artificial_purities_raw_df['real_purity'] = artificial_purities_raw_df['Sample'].str.split('_p').str[1].str.split('_').str[0].astype(int)

# Fixing purity
artificial_purities_raw_df['old_purity'] = artificial_purities_raw_df['Purity']

artificial_purities_raw_df.head()

# %% [code]
tmp_df = pd.DataFrame(artificial_purities_raw_df)
tmp_df = tmp_df.dropna(subset=['LOHHLA_Loss'])
tmp_df.LOHHLA_Loss.unique()
tmp_df['HLA_LOH_Loss_int'] = tmp_df['LOHHLA_Loss'].astype(int)
tmp_df['HLA_LOH_Loss_int'] = 1 - tmp_df['HLA_LOH_Loss_int']


# %% [code]
tmp_df[['old_purity', 'HLA_LOH_Loss_int', 'LOH']]

# %% [code]
tmp_df2 = pd.DataFrame(tmp_df.groupby('old_purity').HLA_LOH_Loss_int.mean().reset_index())
tmp_df2.head()

# %% [code]
tmp_df2.dtypes

# %% [code]
plt.figure(figsize=(3.5, 2.5))
sns.set_context('talk', font_scale=0.7)

sns.lineplot(x='old_purity', y='HLA_LOH_Loss_int', data=tmp_df2, color='grey')
plt.ylim(0, 1.1)
plt.xlabel('Simulated purity')
plt.ylabel('Specificity')
#plt.title('DASH')
plt.savefig('/rnd/users/rpyke/data/00-DASH/figures/LOHHLA.specificity.zero_purity.line.all_cell_lines.pdf', bbox_inches='tight')

# %% [code]
# Saving source data
panel_name = 'supp_figure_9d'
tmp_df['old_purity'] = tmp_df['old_purity'].astype(int)
tmp_df[['old_purity', 'HLA_LOH_Loss_int', 'LOH']].sort_values('old_purity').to_excel('/rnd/users/rpyke/data/00-DASH/manuscript_source_data/{0}.xlsx'.format(panel_name),
                                 index=None)

# %% [markdown]
# Purity + clonality Specificity (specificity heatmap)

# %% [code]
tmp_dfs = []
for cell_line in cell_lines:
    if cell_line in ['CRL-5922', 'CRL-2314']:
        tmp_df = pd.read_csv('/rnd/users/rpyke/data/00-DASH/manuscript_data_v2/validation.{0}_lohhla_specificity_with_clonality_adjustments.csv'.format(cell_line),
                                             index_col=0)
    else:
        tmp_df = pd.read_csv('/rnd/users/rpyke/data/00-DASH/manuscript_data_v2/validation.{0}_lohhla_specificity_with_clonality_adjustments.csv'.format(cell_line))
    print(cell_line, list(tmp_df.columns))
    tmp_dfs.append(tmp_df)
    
inflated_zero_purities_df = pd.concat(tmp_dfs)


#inflated_zero_purities_df = pd.read_csv('/rnd/users/rpyke/data/00-DASH/manuscript_data_v1/validation.cell_line_lohhla_specificity_with_clonality_adjustments.csv')


# get the old purities from the name of the sample & convert to int
inflated_zero_purities_df['old_purity'] = inflated_zero_purities_df['Sample'].str.split("_").str[-1]
inflated_zero_purities_df['old_purity'] = pd.to_numeric(inflated_zero_purities_df['old_purity'], downcast='signed')
inflated_zero_purities_df.old_purity.unique()


# %% [code]
mpl.rcParams['pdf.fonttype'] = 42
mpl.rcParams['legend.numpoints'] = 1

purities = list(range(10, 110, 10))
clonalities = list(range(10, 110, 10))

tmp_df = pd.DataFrame(inflated_zero_purities_df.groupby('old_purity').LOHHLA_Loss.mean()).reset_index()
tmp_df.columns = ['simulated_purity', 'LOHHLA_Accuracy']
tmp_df['LOHHLA_Specificity'] = 1 - tmp_df.LOHHLA_Accuracy # Inverted for specificity (these are negatives)

# print(tmp_df)

sns.set_context('talk', font_scale=0.7)
plt.figure(figsize=(4, 3.5))
accuracy_matrix = []
for purity in purities[::-1]:
    accuracy_array = []
    for clonality in clonalities:
        try:
            accuracy_array.append(list(tmp_df[tmp_df.simulated_purity == 
                                              int(clonality*purity / 100)].LOHHLA_Specificity)[0] * 100)
        except:
            accuracy_array.append(np.nan)
    accuracy_matrix.append(accuracy_array)

sns.heatmap(accuracy_matrix, xticklabels=purities, yticklabels=clonalities[::-1], cmap="Blues",
           vmin=0, vmax=100, cbar_kws={'label': 'Specificity'}) #, annot=True, fmt='g')
plt.xlabel('Purity')
plt.ylabel('Clonality')
#plt.title('Updated Algorithm')
plt.savefig('/rnd/users/rpyke/data/00-DASH/figures/LOHHLA.specificity.purity_clonality.heatmap.lenient.blues_r.all_cell_lines.pdf',
           bbox_inches='tight')

# %% [code]
accuracy_matrix

# %% [code]
accuracy_df = pd.DataFrame(accuracy_matrix)
accuracy_df.columns = ['Purity-{0}'.format(x) for x in purities]
accuracy_df.index = ['Clonality-{0}'.format(x) for x in clonalities[::-1]]

# %% [code]
# Saving source data
panel_name = 'supp_figure_9e'
accuracy_df.to_excel('/rnd/users/rpyke/data/00-DASH/manuscript_source_data/{0}.xlsx'.format(panel_name),
                                 index=None)

# %% [code]


# %% [code]
