# Supplementary material for: A machine learning algorithm with subclonal sensitivity reveals widespread pan-cancer human leukocyte antigen loss of heterozygosity
Source: Nat Commun. 2022 Apr 12;13:1925. doi: 10.1038/s41467-022-29203-w (PMC9005524; doi:10.1038/s41467-022-29203-w)
Supplement: Supplementary file 8 — Supplementary Software [file 41467_2022_29203_MOESM8_ESM.zip › Manuscript_code.2022_03_14/01_Validation/00.Cell_line_mixtures.HLA_LOH_plots.ipynb]

# %% [code]
%run ../../bin/imports.ipynb
from xgboost import XGBClassifier

# %% [code]
import warnings
warnings.filterwarnings('ignore')

# %% [markdown]
## Plotting the baseline cell line HLA LOH coverages

# %% [markdown]
CRL-2314: /rnd/symphony/symops/7029/183291/16191165/PIPELINE/Cancer_DNA_1276312/Dash <br>
CRL-5922: /rnd/symphony/symops/7029/183302/16192191/PIPELINE/Cancer_DNA_1276488/Dash <br>
CRL-5911 (H2009): /rnd/users/rpyke/data/00-DASH/output/pipeline_cell_line_db_00/DNA_VVV_S15_P10_9

# %% [code]
green = '#77c722'
blue = '#3864b5'

# %% [code]
output_dir = '/rnd/users/rpyke/data/00-DASH/figures'

# %% [code]
def plot_results(df, all_positions_df, gene, sample_name, allele1, allele2):
    plt.figure(figsize=(6, 3.75))
    sns.set_context('paper', font_scale=0.9)
    plt.subplot(4, 1, 1)
    all_positions_df.coverage_normal_1.plot(color=green)
    all_positions_df.coverage_normal_2.plot(color=blue)
    plt.legend(['{0}'.format(allele1), '{0}'.format(allele2)],
              bbox_to_anchor=(1.01, 1),borderaxespad=0)
    plt.xlim(0, len(all_positions_df))
    plt.ylabel('Normal\ncoverage')
    plt.title('{0} - gene: {1}'.format(sample_name, gene))
    
    for mismatch in df.Mismatch_positions_1:
        plt.axvline(mismatch, color='k', alpha=0.2)

    plt.subplot(4, 1, 2)
    all_positions_df.coverage_tumor_1.plot(color=green)
    all_positions_df.coverage_tumor_2.plot(color=blue)
    plt.legend(['{0}'.format(allele1), '{0}'.format(allele2)],
              bbox_to_anchor=(1.01, 1),borderaxespad=0)
    plt.xlim(0, len(all_positions_df))
    plt.ylabel('Tumor\ncoverage')

    for mismatch in df.Mismatch_positions_1:
        plt.axvline(mismatch, color='k', alpha=0.2)

    plt.subplot(4, 1, 3)

    #plt.scatter(df.Mismatch_positions_1, 1 - df.BAF, color='black')
    #plt.scatter(df.Mismatch_positions_1, 1 - df.BAF_normal, color='darkgrey')
    plt.scatter(df.Mismatch_positions_1, df.BAF, color='black', s=2)
    plt.scatter(df.Mismatch_positions_1, df.BAF_normal, color='darkgrey', s=2)
    plt.legend(['Tumor', 'Normal'],
              bbox_to_anchor=(1.01, 1),borderaxespad=0)
    plt.axhline(0.5, color='grey', linestyle='--')
    plt.xlim(0, len(all_positions_df))
    plt.ylim(0, 1)
    plt.ylabel('B-allele\nfrequency')

    plt.subplot(4, 1, 4)
    plt.scatter(df.Alignment_mismatch, df.R1, color=green, s=2)
    plt.scatter(df.Alignment_mismatch, df.R2, color=blue, s=2)
    plt.legend(['{0}'.format(allele1), '{0}'.format(allele2)],
              bbox_to_anchor=(1.01, 1),borderaxespad=0)
    plt.axhline(1, color='grey', linestyle='--')
    plt.xlim(0, len(all_positions_df))
    plt.ylim(0, 3)
    plt.ylabel('T/N\ncoverage\nratio')
    plt.xlabel('Genomic position')

    #plt.show()
    #plt.savefig('/rnd/users/rpyke/data/00-DASH/for_others/DNA_INOVA_054B_C.gene_A.pdf')
    
    plt.savefig('{0}/Mannual_annotation.{1}.{2}.pdf'.format(output_dir, sample_name, gene),
                bbox_inches='tight')
    plt.show()

# %% [code]
cell_line_path_dict = {'CRL-2314': '/rnd/symphony/symops/7029/183291/16191165/PIPELINE/Cancer_DNA_1276312/Dash',
                       'CRL-5922': '/rnd/symphony/symops/7029/183302/16192191/PIPELINE/Cancer_DNA_1276488/Dash',
                       'CRL-5911': '/rnd/users/rpyke/data/00-DASH/output/pipeline_cell_line_db_00/DNA_VVV_S15_P10_9'}

# %% [code]
for cell_line in cell_line_path_dict.keys():
    for gene in ['A', 'B', 'C']:
        
        print(cell_line, gene)
        
        path_ffn = cell_line_path_dict[cell_line]
        dash_output_df = pd.read_csv('{0}/DASH.output.txt'.format(path_ffn), '\t')
        alleles = list(dash_output_df[dash_output_df.hla_locus == gene].hla_assign_allele)
        
        allele1 = alleles[0]
        allele2 = alleles[1]
        sample_name = cell_line
        
        if list(dash_output_df[dash_output_df.hla_locus == gene].alternate_copy_number)[0] != '-':

            df = pd.read_csv('{0}/DASH.mismatches_{1}.csv'.format(path_ffn, gene))
            all_positions_df = pd.read_csv('{0}/DASH.all_positions_{1}.csv'.format(path_ffn, gene))
            plot_results(df, all_positions_df, gene, sample_name, allele1, allele2)

        else:
            
            print('Homozygous')

# %% [markdown]
Make source data

# %% [code]
def make_source_data(input_dir, sample_name, gene, panel_name):
    print(sample_name, gene, panel_name)
    
    path_ffn = '{0}'.format(input_dir)
    dash_output_df = pd.read_csv('{0}/DASH.output.txt'.format(path_ffn), '\t')
    alleles = list(dash_output_df[dash_output_df.hla_locus == gene].hla_assign_allele)

    allele1 = alleles[0]
    allele2 = alleles[1]

    
    print('{0}/DASH.mismatches_{1}.csv'.format(path_ffn, gene))
    df = pd.read_csv('{0}/DASH.mismatches_{1}.csv'.format(path_ffn, gene))
    all_positions_df = pd.read_csv('{0}/DASH.all_positions_{1}.csv'.format(path_ffn, gene))


    df = df[['BAF', 'BAF_normal', 'Alignment_mismatch', 'R1', 'R2']]
    all_positions_df = all_positions_df[['coverage_normal_1', 'coverage_normal_2', 
                                         'coverage_tumor_1', 'coverage_tumor_2']]

    df['genomic_position'] = list((df['Alignment_mismatch'] - 0.01).astype(int))

    all_positions_df['genomic_position'] = all_positions_df.index

    merged_df = pd.merge(df, all_positions_df, how='right', on='genomic_position').sort_values('genomic_position')

    merged_df = merged_df[['genomic_position', 'coverage_normal_1', 'coverage_normal_2', 'coverage_tumor_1', 'coverage_tumor_2',
              'BAF', 'BAF_normal', 'R1', 'R2']]
    
    merged_df.to_excel('/rnd/users/rpyke/data/00-DASH/manuscript_source_data/{0}.xlsx'.format(panel_name),
                      index=None)
    

# %% [code]
sample_name, gene, panel_name = 'CRL-5911', 'B', 'supp_figure_6a'
input_dir = cell_line_path_dict[sample_name]
make_source_data(input_dir, sample_name, gene, panel_name)

sample_name, gene, panel_name = 'CRL-5911', 'C', 'supp_figure_6b'
cell_line_path_dict[sample_name]
make_source_data(input_dir, sample_name, gene, panel_name)

# %% [code]
sample_name, gene, panel_name = 'CRL-5922', 'B', 'supp_figure_7a'
input_dir = cell_line_path_dict[sample_name]
make_source_data(input_dir, sample_name, gene, panel_name)

sample_name, gene, panel_name = 'CRL-5922', 'C', 'supp_figure_7b'
cell_line_path_dict[sample_name]
make_source_data(input_dir, sample_name, gene, panel_name)

# %% [code]
sample_name, gene, panel_name = 'CRL-2314', 'A', 'supp_figure_8a'
input_dir = cell_line_path_dict[sample_name]
make_source_data(input_dir, sample_name, gene, panel_name)

sample_name, gene, panel_name = 'CRL-2314', 'B', 'supp_figure_8b'
cell_line_path_dict[sample_name]
make_source_data(input_dir, sample_name, gene, panel_name)

sample_name, gene, panel_name = 'CRL-2314', 'C', 'supp_figure_8c'
cell_line_path_dict[sample_name]
make_source_data(input_dir, sample_name, gene, panel_name)

# %% [code]


# %% [code]
