# Supplementary material for: A machine learning algorithm with subclonal sensitivity reveals widespread pan-cancer human leukocyte antigen loss of heterozygosity
Source: Nat Commun. 2022 Apr 12;13:1925. doi: 10.1038/s41467-022-29203-w (PMC9005524; doi:10.1038/s41467-022-29203-w)
Supplement: Supplementary file 8 — Supplementary Software [file 41467_2022_29203_MOESM8_ESM.zip › Manuscript_code.2022_03_14/01_Validation/01_All.Cell_line_mixtures.ipynb]

# %% [code]
%run ../../bin/imports.ipynb
from xgboost import XGBClassifier

# %% [code]
import warnings
warnings.filterwarnings('ignore')

# %% [markdown]
# Fully clonal mixtures

# %% [code]
cutoff = 0.5
BAF_cutoff = 0.02
R_cutoff = 0.98

# %% [code]
training_columns = ['purity', 'ploidy', 'Sequenza_Loss',
                    'minMedCoverage','baf_median', 'percCov', 'totalCoverage_median']

output_ffn = '/rnd/users/rpyke/data/00-DASH/manuscript_data_v2/training.xgboost_model.2021_05_10.p'
model = pickle.load(open(output_ffn, 'rb'))

# %% [markdown]
##### Sensitivity with fully clonal mixtures

# %% [code]
cell_lines = ['CRL-5922', 'CRL-5911', 'CRL-2314']

# %% [code]
tmp_dfs = []
for cell_line in cell_lines:
    tmp_df = pd.read_csv('/rnd/users/rpyke/data/00-DASH/manuscript_data_v2/validation.cell_line_dash_output.{0}.csv'.format(cell_line),
                                         index_col=0)
    print(cell_line, list(tmp_df.columns))
    tmp_dfs.append(tmp_df)
    
artificial_purities_raw_df = pd.concat(tmp_dfs)

# %% [code]
len(artificial_purities_raw_df)

# %% [code]
artificial_purities_raw_df.head()

# %% [code]

artificial_purities_raw_df['LOH'] = True
artificial_purities_raw_df['real_purity'] = artificial_purities_raw_df['Sample'].str.split('_p').str[1].str.split('_').str[0].astype(int)
artificial_purities_raw_df['Dash_Loss_Prob'] = artificial_purities_raw_df['prediction_probability']
#artificial_purities_raw_df['Dash_Loss_Ext'] = artificial_purities_raw_df.prediction_probability <= cutoff

# Adding in another check
artificial_purities_raw_df['R_min'] = artificial_purities_raw_df[['R1', 'R2']].min(axis=1)
artificial_purities_raw_df['Check_FP'] = (artificial_purities_raw_df.BAF > BAF_cutoff) \
                                         &(artificial_purities_raw_df.R_min < R_cutoff) #\
                                         #&(artificial_purities_raw_df.Sequenza_Loss == False)

artificial_purities_raw_df['Dash_Loss_Ext'] = (artificial_purities_raw_df.prediction_probability > cutoff) \
                                                &(artificial_purities_raw_df.Check_FP)


# %% [code]
artificial_purities_raw_df.head()

# %% [code]
artificial_purities_raw_df.groupby('real_purity').Dash_Loss_Ext.mean()

# %% [code]
artificial_purities_raw_df[(artificial_purities_raw_df.real_purity == 45)
                           &(artificial_purities_raw_df.Dash_Loss == False)]

# %% [code]
plt.figure(figsize=(3.5, 2.5))
sns.set_context('talk', font_scale=0.7)

sns.lineplot(x='real_purity', y='Dash_Loss_Ext', 
             data=artificial_purities_raw_df[artificial_purities_raw_df.real_purity != 0], color='grey')

plt.xlabel('Simulated purity')
plt.ylabel('Sensitivity')
#plt.title('DASH')
plt.savefig('/rnd/users/rpyke/data/00-DASH/figures/DASH.sensitivity.purity.line.all_cell_lines.pdf', bbox_inches='tight')

# %% [code]
# Saving source data
panel_name = 'supp_figure_9a'
artificial_purities_raw_df[artificial_purities_raw_df.real_purity != 0][['real_purity', 'Dash_Loss_Ext', 'LOH']].sort_values('real_purity').to_excel('/rnd/users/rpyke/data/00-DASH/manuscript_source_data/{0}.xlsx'.format(panel_name),
                                 index=None)

# %% [markdown]
##### Sensitivity across variable clonalities

# %% [code]
# Make new column: adjusted purity (to reflect subclonality)
all_small_artificial_dfs = []
purities = list(range(10, 110, 10))
clonalities = list(range(10, 110, 10))
for purity in purities:
    for clonality in clonalities:
        actual_purity = round(int(purity*clonality)/100)
        tmp_df = artificial_purities_raw_df[artificial_purities_raw_df.real_purity == actual_purity]
        # Adjust values to the purity/ploidy that would be called by sequenza!
        sequenza_purity = artificial_purities_raw_df[artificial_purities_raw_df.real_purity == purity].Purity.mean()
        tmp_df['adjusted_purity'] = sequenza_purity
        sequenza_ploidy = artificial_purities_raw_df[artificial_purities_raw_df.real_purity == purity].Ploidy.mean()
        tmp_df['adjusted_ploidy'] = sequenza_ploidy
        all_small_artificial_dfs.append(tmp_df)
        print(purity, clonality, actual_purity, sequenza_purity)

artificial_purities_df = pd.concat(all_small_artificial_dfs)

artificial_purities_df['old_purity'] = artificial_purities_df['Purity']
# This line adjusts the purity input to the model based on clonality
artificial_purities_df['purity'] = artificial_purities_df['adjusted_purity']
artificial_purities_df['ploidy'] = artificial_purities_df['adjusted_ploidy']

#artificial_purities_df['ploidy'] = artificial_purities_df['Ploidy']
artificial_purities_df['sequenza_minor'] = [0 if x == True else 1 for x in artificial_purities_df['Sequenza_Loss']]
artificial_purities_df['minMedCoverage'] = artificial_purities_df[['R1','R2']].min(axis=1)
artificial_purities_df['baf_median'] = artificial_purities_df['BAF']
artificial_purities_df['percCov'] = artificial_purities_df['consistency_of_coverage']
artificial_purities_df['totalCoverage_median'] = artificial_purities_df['total_coverage']
artificial_purities_df['Sequenza_Loss'] = ~artificial_purities_df['sequenza_minor'].astype(bool)

# %% [code]
artificial_purities_df.columns

# %% [code]
X_test = artificial_purities_df[training_columns]
y_test = artificial_purities_df[['LOH']]

predictions = model.predict(X_test)
prediction_probs = model.predict_proba(X_test)[:, 1]

# %% [code]
# Adding second check
artificial_purities_df['Check_FP'] = (artificial_purities_df.baf_median > BAF_cutoff) \
                                         &(artificial_purities_df.minMedCoverage < R_cutoff)

artificial_purities_df['Dash_Loss_Ext'] = (artificial_purities_df.prediction_probability > cutoff) \
                                                &(artificial_purities_df.Check_FP)


# %% [code]
# Adjusting for cutoff
lenient = []
for x, check in zip(prediction_probs, artificial_purities_df['Check_FP']):
    if (x > cutoff) and check:
        lenient.append(1)
    else:
        lenient.append(0)
artificial_purities_df['Dash_Loss_Ext'] = lenient

# %% [code]
artificial_purities_df.groupby('real_purity').Dash_Loss_Ext.mean()

# %% [code]
tmp_df = pd.DataFrame(artificial_purities_df.groupby('real_purity').Dash_Loss_Ext.mean()).reset_index()
tmp_df.columns = ['simulated_purity', 'Dash_Accuracy']

sns.set_context('talk', font_scale=0.7)
plt.figure(figsize=(4, 3.5))
accuracy_matrix = []
for clonality in clonalities[::-1]:
    accuracy_array = []
    for purity in purities:
        try:
            accuracy_array.append(list(tmp_df[tmp_df.simulated_purity == 
                                              int(clonality*purity / 100)].Dash_Accuracy)[0] * 100)
        except:
            accuracy_array.append(np.nan)
    accuracy_matrix.append(accuracy_array)

sns.heatmap(accuracy_matrix, xticklabels=purities, yticklabels=clonalities[::-1], cmap="Blues",
           vmin=0, vmax=100, cbar_kws={'label': 'Sensitivity'}) #, annot=True, fmt='g')
plt.xlabel('Purity')
plt.ylabel('Clonality')

plt.savefig('/rnd/users/rpyke/data/00-DASH/figures/DASH.sensitivity.purity_clonality.heatmap.all_cell_lines.pdf',
           bbox_inches='tight')
print('/rnd/users/rpyke/data/00-DASH/figures/DASH.sensitivity.purity_clonality.heatmap.all_cell_lines.pdf')


# %% [code]
accuracy_df = pd.DataFrame(accuracy_matrix)
accuracy_df.columns = ['Purity-{0}'.format(x) for x in purities]
accuracy_df.index = ['Clonality-{0}'.format(x) for x in clonalities[::-1]]

# %% [code]
# Saving source data
panel_name = 'figure_2c'
accuracy_df.to_excel('/rnd/users/rpyke/data/00-DASH/manuscript_source_data/{0}.xlsx'.format(panel_name),
                                 index=None)

# %% [markdown]
##### Specificity with full clonality

# %% [code]
tmp_dfs = []
for cell_line in cell_lines:
    tmp_df = pd.read_csv('/rnd/users/rpyke/data/00-DASH/manuscript_data_v2/validation.cell_line_dash_output.{0}.csv'.format(cell_line),
                                         index_col=0)
    print(cell_line, list(tmp_df.columns))
    tmp_dfs.append(tmp_df)
    
artificial_purities_raw_df = pd.concat(tmp_dfs)


artificial_purities_raw_df['LOH'] = True
artificial_purities_raw_df['real_purity'] = artificial_purities_raw_df['Sample'].str.split('_p').str[1].str.split('_').str[0].astype(int)
artificial_purities_raw_df['cell_line'] = artificial_purities_raw_df['Sample'].str.split('_tumor').str[0]
artificial_purities_raw_df['replicate'] = artificial_purities_raw_df['Sample'].str.split('rep').str[1]

# Only looking at purity with 100% clonality
purities = list(artificial_purities_raw_df.real_purity.unique())
no_loh_df = artificial_purities_raw_df[artificial_purities_raw_df.real_purity == 0]
all_small_artificial_dfs = []
for purity in purities:
    actual_purity = purity
    if actual_purity == 1:
        continue
    tmp_df = artificial_purities_raw_df[artificial_purities_raw_df.real_purity == actual_purity]
    # Restricting to overlapping samples
    tmp_restricted_df = pd.merge(tmp_df, no_loh_df[['Gene', 'cell_line', 'replicate']], 
                 on=['Gene', 'cell_line', 'replicate'], how='inner')
    no_loh_restricted_df = pd.merge(tmp_df[['Gene', 'cell_line', 'replicate']], no_loh_df, 
                             on=['Gene', 'cell_line', 'replicate'], how='inner')
    #print(actual_purity, len(tmp_df), len(no_loh_restricted_df))
    
    sequenza_purity = artificial_purities_raw_df[artificial_purities_raw_df.real_purity == purity].Purity.mean()
    #print(actual_purity, sequenza_purity)
    tmp_restricted_df['adjusted_purity'] = sequenza_purity
    tmp_restricted_df['BAF'] = list(no_loh_restricted_df['BAF'])
    tmp_restricted_df['R1'] = list(no_loh_restricted_df['R1'])
    tmp_restricted_df['R2'] = list(no_loh_restricted_df['R2'])
    tmp_restricted_df['consistency_of_coverage'] = list(no_loh_restricted_df['consistency_of_coverage'])
    tmp_restricted_df['Sequenza_Loss'] = list(no_loh_restricted_df['Sequenza_Loss']) #True # Does this need to be updated? 
    all_small_artificial_dfs.append(tmp_restricted_df)

artificial_purities_df = pd.concat(all_small_artificial_dfs)
    

# Fixing purity
artificial_purities_df['old_purity'] = artificial_purities_df['Purity']
artificial_purities_df['purity'] = artificial_purities_df['adjusted_purity']

# Renaming other columns
artificial_purities_df['ploidy'] = artificial_purities_df['Ploidy']
artificial_purities_df['sequenza_minor'] = [0 if x == True else 1 for x in artificial_purities_df['Sequenza_Loss']]
artificial_purities_df['minMedCoverage'] = artificial_purities_df[['R1','R2']].min(axis=1)
artificial_purities_df['baf_median'] = artificial_purities_df['BAF']
artificial_purities_df['percCov'] = artificial_purities_df['consistency_of_coverage']
artificial_purities_df['totalCoverage_median'] = artificial_purities_df['total_coverage']
artificial_purities_df['Sequenza_Loss'] = ~artificial_purities_df['sequenza_minor'].astype(bool)


# %% [code]
artificial_purities_df[training_columns]

X_test = artificial_purities_df[training_columns]
y_test = artificial_purities_df[['LOH']]

predictions = model.predict(X_test) #predict_prob [:, 1]
prediction_probs = model.predict_proba(X_test)[:, 1]

# %% [code]
artificial_purities_df['Check_FP'] = (artificial_purities_df.baf_median > BAF_cutoff) \
                                         &(artificial_purities_df.minMedCoverage < R_cutoff) #\
                                         #&(artificial_purities_df.sequenza_minor == 1)

# %% [code]
lenient = []
for x, check in zip(prediction_probs, artificial_purities_df['Check_FP']):
    if (x > cutoff) and (check):
        lenient.append(0)
    else:
        lenient.append(1)
artificial_purities_df['Dash_Loss_Ext'] = lenient

# %% [code]
plt.figure(figsize=(3.5, 2.5))
sns.set_context('talk', font_scale=0.7)

sns.lineplot(x='real_purity', y='Dash_Loss_Ext', data=artificial_purities_df, color='grey')

plt.xlabel('Simulated purity')
plt.ylabel('Specificity')
plt.ylim(0, 1.05)
#plt.title('DASH')
plt.savefig('/rnd/users/rpyke/data/00-DASH/figures/DASH.specificity.purity.line.all_cell_lines.pdf', bbox_inches='tight')

# %% [code]
artificial_purities_df.groupby('real_purity')[['Dash_Loss_Ext']].mean().head(10)

# %% [code]
artificial_purities_df[artificial_purities_df.Dash_Loss_Ext == 0][['cell_line', 'replicate', 'Gene', 'real_purity']]

# %% [code]
# Saving source data
panel_name = 'supp_figure_9b'
artificial_purities_df[artificial_purities_df.real_purity != 0][['real_purity', 'Dash_Loss_Ext', 'LOH']].sort_values('real_purity').to_excel('/rnd/users/rpyke/data/00-DASH/manuscript_source_data/{0}.xlsx'.format(panel_name),
                                 index=None)

# %% [markdown]
##### Specificity across variable clonalities

# %% [code]
all_small_artificial_dfs = []
purities = list(range(10, 110, 10))
clonalities = list(range(10, 110, 10))
no_loh_df = artificial_purities_raw_df[artificial_purities_raw_df.real_purity == 0]
for purity in purities:
    for clonality in clonalities:
        actual_purity = round(int(purity*clonality)/100)
        if actual_purity == 1:
            continue
        tmp_df = artificial_purities_raw_df[artificial_purities_raw_df.real_purity == actual_purity]
        # Restricting to overlapping samples
        tmp_restricted_df = pd.merge(tmp_df, no_loh_df[['Gene', 'cell_line', 'replicate']], 
                     on=['Gene', 'cell_line', 'replicate'], how='inner')
        no_loh_restricted_df = pd.merge(tmp_df[['Gene', 'cell_line', 'replicate']], no_loh_df, 
                                 on=['Gene', 'cell_line', 'replicate'], how='inner')

        sequenza_purity = artificial_purities_raw_df[artificial_purities_raw_df.real_purity == purity].Purity.mean()
        tmp_restricted_df['adjusted_purity'] = sequenza_purity
        sequenza_ploidy = artificial_purities_raw_df[artificial_purities_raw_df.real_purity == purity].Ploidy.mean()
        tmp_restricted_df['adjusted_ploidy'] = sequenza_ploidy
        
        tmp_restricted_df['BAF'] = list(no_loh_restricted_df['BAF'])
        tmp_restricted_df['R1'] = list(no_loh_restricted_df['R1'])
        tmp_restricted_df['R2'] = list(no_loh_restricted_df['R2'])
        tmp_restricted_df['consistency_of_coverage'] = list(no_loh_restricted_df['consistency_of_coverage'])
        tmp_restricted_df['Sequenza_Loss'] = list(no_loh_restricted_df['Sequenza_Loss'])  
        all_small_artificial_dfs.append(tmp_restricted_df)

artificial_purities_df = pd.concat(all_small_artificial_dfs)
    

# Fixing purity/ploidy
artificial_purities_df['old_purity'] = artificial_purities_df['Purity']
artificial_purities_df['purity'] = artificial_purities_df['adjusted_purity']
artificial_purities_df['old_ploidy'] = artificial_purities_df['Ploidy']
artificial_purities_df['ploidy'] = artificial_purities_df['adjusted_ploidy']

# Renaming other columns
artificial_purities_df['sequenza_minor'] = [0 if x == True else 1 for x in artificial_purities_df['Sequenza_Loss']]
artificial_purities_df['minMedCoverage'] = artificial_purities_df[['R1','R2']].min(axis=1)
artificial_purities_df['baf_median'] = artificial_purities_df['BAF']
artificial_purities_df['percCov'] = artificial_purities_df['consistency_of_coverage']
artificial_purities_df['totalCoverage_median'] = artificial_purities_df['total_coverage']
artificial_purities_df['Sequenza_Loss'] = ~artificial_purities_df['sequenza_minor'].astype(bool)

# %% [code]
X_test = artificial_purities_df[training_columns]
y_test = artificial_purities_df[['LOH']]

predictions = model.predict(X_test) #predict_prob [:, 1]
prediction_probs = model.predict_proba(X_test)[:, 1]

# %% [code]
# Adding secondary check
artificial_purities_df['Check_FP'] = (artificial_purities_df.baf_median > BAF_cutoff) \
                                         &(artificial_purities_df.minMedCoverage < R_cutoff) #\
                                         #&(artificial_purities_df.sequenza_minor == 1)

# %% [code]
lenient = []
for x, check in zip(prediction_probs, artificial_purities_df['Check_FP']):
    if (x > cutoff) and (check):
        lenient.append(1)
    else:
        lenient.append(0)
artificial_purities_df['Dash_Loss_Ext'] = lenient

# %% [code]
tmp_df = pd.DataFrame(artificial_purities_df.groupby('real_purity').Dash_Loss_Ext.mean()).reset_index()
tmp_df.columns = ['simulated_purity', 'Dash_Accuracy']
tmp_df['DASH_Specificity'] = 1 - tmp_df.Dash_Accuracy # Inverted for specificity (these are negatives)

sns.set_context('talk', font_scale=0.7)
plt.figure(figsize=(4, 3.5))
accuracy_matrix = []
for purity in purities[::-1]:
    accuracy_array = []
    for clonality in clonalities:
        try:
            accuracy_array.append(list(tmp_df[tmp_df.simulated_purity == 
                                              int(clonality*purity / 100)].DASH_Specificity)[0] * 100)
        except:
            accuracy_array.append(np.nan)
    accuracy_matrix.append(accuracy_array)

sns.heatmap(accuracy_matrix, xticklabels=purities, yticklabels=clonalities[::-1], cmap="Blues",
           vmin=0, vmax=100, cbar_kws={'label': 'Specificity'}) #, annot=True, fmt='g')
plt.xlabel('Purity')
plt.ylabel('Clonality')
#plt.title('Updated Algorithm')
plt.savefig('/rnd/users/rpyke/data/00-DASH/figures/DASH.specificity.purity_clonality.heatmap.lenient.blues_r.all_cell_lines.pdf',
           bbox_inches='tight')

# %% [code]
accuracy_matrix

# %% [code]
accuracy_df = pd.DataFrame(accuracy_matrix)
accuracy_df.columns = ['Purity-{0}'.format(x) for x in purities]
accuracy_df.index = ['Clonality-{0}'.format(x) for x in clonalities[::-1]]

# %% [code]
# Saving source data
panel_name = 'figure_2b'
accuracy_df.to_excel('/rnd/users/rpyke/data/00-DASH/manuscript_source_data/{0}.xlsx'.format(panel_name),
                                 index=None)

# %% [code]
