# Supplementary material for: A machine learning algorithm with subclonal sensitivity reveals widespread pan-cancer human leukocyte antigen loss of heterozygosity
Source: Nat Commun. 2022 Apr 12;13:1925. doi: 10.1038/s41467-022-29203-w (PMC9005524; doi:10.1038/s41467-022-29203-w)
Supplement: Supplementary file 8 — Supplementary Software [file 41467_2022_29203_MOESM8_ESM.zip › Manuscript_code.2022_03_14/01_Validation/03.Digital_PCR.ipynb]

# %% [code]
%run ../../bin/imports.ipynb
import pickle
from matplotlib import gridspec

# %% [markdown]
## Plotting dPCR results

# %% [code]
results_df_merged = pd.read_csv('/rnd/users/rpyke/data/00-DASH/manuscript_data_v2/validation.dPCR_tissue_results.csv')

lod_df_merged = pd.read_csv('/rnd/users/rpyke/data/00-DASH/manuscript_data_v2/validation.dPCR_cell_line_results.csv',
                        sep=',')


# %% [code]
results_df_merged.head()

# %% [code]
lod_df_merged.head()

# %% [code]
cell_line_results_df = results_df_merged[results_df_merged.Patient == 21]
cell_line_results_df['Ratio_concentration'] = cell_line_results_df['FAM_concentration'] / (cell_line_results_df['VIC_concentration'] / 2)

results_df_merged = results_df_merged[results_df_merged.Patient != 21]
results_df_merged['Ratio_concentration'] = results_df_merged['FAM_concentration'] / (results_df_merged['VIC_concentration'] / 2)


# %% [code]
len(results_df_merged.Patient.sort_values().unique())

# %% [code]
list(results_df_merged.Patient.sort_values().unique()[:3]) + list(results_df_merged.Patient.sort_values().unique()[4:9]) + list(results_df_merged.Patient.sort_values().unique()[10:11]) + list(results_df_merged.Patient.sort_values().unique()[9:10]) + list(results_df_merged.Patient.sort_values().unique()[3:4])  + list(results_df_merged.Patient.sort_values().unique()[11:])


# %% [code]
patient_letter_map = pd.DataFrame({'Patient': list(results_df_merged.Patient.sort_values().unique()[:3]) 
                                   + list(results_df_merged.Patient.sort_values().unique()[4:9]) 
                                   + list(results_df_merged.Patient.sort_values().unique()[10:11]) 
                                   + list(results_df_merged.Patient.sort_values().unique()[9:10]) 
                                   + list(results_df_merged.Patient.sort_values().unique()[3:4])  
                                   + list(results_df_merged.Patient.sort_values().unique()[11:]),
                                 'Patient_ID': ['A', 'B', 'C', 'D', 'E', 'F', 'G', 'H', 'I', 'J', 'K',
                                               'L', 'M', 'N', 'O', 'P', 'Q', 'R', 'S', 'T', 'U']})

results_df_merged = pd.merge(results_df_merged, patient_letter_map, on='Patient', how='left')

# %% [code]
patient_letter_map.head(25)

# %% [code]
results_df_merged.head()

# %% [code]
# Split into positive results and negative results merged
negative_patients = list(results_df_merged[results_df_merged.Assay_Type == 'Kept\nAllele1'].Patient_ID.unique())
results_df_positive_merged = results_df_merged[~results_df_merged.Patient_ID.isin(negative_patients)]
results_df_negative_merged = results_df_merged[results_df_merged.Patient_ID.isin(negative_patients)]

# %% [markdown]
#### LOD

# %% [code]
lod_df_merged['Ratio_concentration'] = lod_df_merged['FAM_concentration'] / (lod_df_merged['VIC_concentration'] / 2)


# %% [code]
lod_df_merged.head()

# %% [code]
sns.set_context('talk', font_scale=0.6)
fig = plt.figure(figsize=(6, 2.5))
#fig.text(0, 0.48, 'C', fontsize=16)
#fig.text(0.53, 0.48, 'D', fontsize=16)

# rows, columns
sns.barplot(x='Purity', y='Ratio_concentration', hue='Replicate', 
           data=lod_df_merged[lod_df_merged.Assay_Type == 'MUT'], 
            #palette=['#5b5d5f', '#a5a6a9', '#d7d8d9'])
            palette=['#BFDD7F', '#81bc00', '#4D7000'])
sns.stripplot(x='Purity', y='Ratio_concentration', hue='Replicate', 
           data=lod_df_merged[lod_df_merged.Assay_Type == 'MUT'], 
              palette=['grey', 'grey', 'grey'], size=4, dodge=True)
plt.axhline(y=1, color='grey', linestyle='--')
#plt.ylabel('RNaseP Copies')
plt.legend(bbox_to_anchor=(1, 1))
plt.ylabel('Copy number of\npredicted lost allele')
plt.ylim(0, 1.2)
#plt.tight_layout()
plt.savefig('/rnd/users/rpyke/data/00-DASH/figures/dPCR.LOD_lost_allele.pdf', bbox_inches='tight')

# %% [code]
# Saving source data
panel_name = 'figure_3b'
lod_df_merged[lod_df_merged.Assay_Type == 'MUT'].to_excel('/rnd/users/rpyke/data/00-DASH/manuscript_source_data/{0}.xlsx'.format(panel_name),
                                 index=None)

# %% [code]
sns.set_context('talk', font_scale=0.6)
fig = plt.figure(figsize=(6, 2.5))
#fig.text(0, 0.48, 'C', fontsize=16)
#fig.text(0.53, 0.48, 'D', fontsize=16)

# rows, columns
sns.barplot(x='Purity', y='Ratio_concentration', hue='Replicate', 
           data=lod_df_merged[lod_df_merged.Assay_Type == 'WT'], 
            palette=['#BFDD7F', '#81bc00', '#4D7000'])
sns.stripplot(x='Purity', y='Ratio_concentration', hue='Replicate', 
           data=lod_df_merged[lod_df_merged.Assay_Type == 'WT'], 
            palette=['grey', 'grey', 'grey'], size=4, dodge=True)
plt.axhline(y=1, color='grey', linestyle='--')
#plt.ylabel('RNaseP Copies')
plt.legend(bbox_to_anchor=(1, 1))
plt.ylabel('Copy number of\npredicted retained allele')
plt.ylim(0, 2.2)
#plt.tight_layout()
plt.savefig('/rnd/users/rpyke/data/00-DASH/figures/dPCR.LOD_kept_allele.pdf', bbox_inches='tight')

# %% [code]
# Saving source data
panel_name = 'supp_figure_11a'
lod_df_merged[lod_df_merged.Assay_Type == 'WT'].to_excel('/rnd/users/rpyke/data/00-DASH/manuscript_source_data/{0}.xlsx'.format(panel_name),
                                 index=None)

# %% [markdown]
#### Plot sample data

# %% [markdown]
Positive data

# %% [code]
results_df_positive_merged.head()

# %% [code]
sns.set_context('talk', font_scale=0.6)
fig = plt.figure(figsize=(7.6, 4))
#fig.text(0, 0.48, 'C', fontsize=16)
#fig.text(0.53, 0.48, 'D', fontsize=16)

total_columns, total_rows = 26, 2

# rows, columns
ax1 = plt.subplot2grid((total_rows, total_columns), (0, 0), colspan=10)
sns.barplot(x='Patient_ID', y='VIC_concentration', hue='Sample_Type', 
            data=results_df_positive_merged[results_df_positive_merged.Assay_Type == 'Kept\nAllele'],
           order=results_df_positive_merged.Patient_ID.sort_values().unique(),
           palette=['#898b8e', '#81bc00'])
sns.stripplot(x='Patient_ID', y='VIC_concentration', hue='Sample_Type', 
            data=results_df_positive_merged[results_df_positive_merged.Assay_Type == 'Kept\nAllele'],
           order=results_df_positive_merged.Patient_ID.sort_values().unique(),
           palette=['grey', 'grey'], size=4, dodge=True)
plt.ylim(0, 1500)
plt.legend().remove()
plt.ylabel('RNaseP concetration\n(with kept allele)')
plt.xticks([])
plt.xlabel('')
#plt.title('Kept Allele Control')
plt.tight_layout()

ax2 = plt.subplot2grid((total_rows, total_columns), (0, 16), colspan=10)
sns.barplot(x='Patient_ID', y='VIC_concentration', hue='Sample_Type', 
            data=results_df_positive_merged[results_df_positive_merged.Assay_Type == 'Lost\nAllele'],
           order=results_df_positive_merged.Patient_ID.sort_values().unique(),
            palette=['#898b8e', '#81bc00'])
sns.stripplot(x='Patient_ID', y='VIC_concentration', hue='Sample_Type', 
            data=results_df_positive_merged[results_df_positive_merged.Assay_Type == 'Lost\nAllele'],
           order=results_df_positive_merged.Patient_ID.sort_values().unique(),
            palette=['grey', 'grey'], size=4, dodge=True)
#plt.ylabel('RNaseP Copies')
plt.legend(bbox_to_anchor=(1.5, 1))
plt.xticks([])
plt.xlabel('')
plt.ylabel('RNaseP concetration\n(with lost allele)')
plt.ylim(0, 1500)
plt.tight_layout()

#### Alleles ####

ax1 = plt.subplot2grid((total_rows, total_columns), (1, 0), colspan=10)
sns.barplot(x='Patient_ID', y='FAM_concentration', hue='Sample_Type', 
            data=results_df_positive_merged[results_df_positive_merged.Assay_Type == 'Kept\nAllele'],
           order=results_df_positive_merged.Patient_ID.sort_values().unique(),
           palette=['#898b8e', '#81bc00'])
sns.stripplot(x='Patient_ID', y='FAM_concentration', hue='Sample_Type', 
            data=results_df_positive_merged[results_df_positive_merged.Assay_Type == 'Kept\nAllele'],
           order=results_df_positive_merged.Patient_ID.sort_values().unique(),
           palette=['grey', 'grey'], size=4, dodge=True)
plt.ylim(0, 1500)
plt.legend().remove()
plt.xlabel('Patient')
plt.ylabel('Allele concetration\n(with kept allele)')
#plt.title('Kept Allele Control')
plt.tight_layout()

ax2 = plt.subplot2grid((total_rows, total_columns), (1, 16), colspan=10)
sns.barplot(x='Patient_ID', y='FAM_concentration', hue='Sample_Type', 
            data=results_df_positive_merged[results_df_positive_merged.Assay_Type == 'Lost\nAllele'],
            order=results_df_positive_merged.Patient_ID.sort_values().unique(),
            palette=['#898b8e', '#81bc00'])
sns.stripplot(x='Patient_ID', y='FAM_concentration', hue='Sample_Type', 
            data=results_df_positive_merged[results_df_positive_merged.Assay_Type == 'Lost\nAllele'],
            order=results_df_positive_merged.Patient_ID.sort_values().unique(),
            palette=['grey', 'grey'], size=4, dodge=True)
plt.legend(bbox_to_anchor=(1.5, 1))
plt.ylabel('Allele concentration\n(with lost allele)')
plt.xlabel('Patient')
plt.legend().remove()
plt.ylim(0, 1500)
plt.tight_layout()

plt.savefig('/rnd/users/rpyke/data/00-DASH/figures/dPCR.raw_positive_data.pdf', bbox_inches='tight')

# %% [code]
# Saving source data
panel_name = 'supp_figure_11bc'
results_df_positive_merged.to_excel('/rnd/users/rpyke/data/00-DASH/manuscript_source_data/{0}.xlsx'.format(panel_name),
                                 index=None)

# %% [code]
results_df_negative_merged.head()

# %% [code]
sns.set_context('talk', font_scale=0.6)
fig = plt.figure(figsize=(7.6, 4))
#fig.text(0, 0.48, 'C', fontsize=16)
#fig.text(0.53, 0.48, 'D', fontsize=16)

total_columns, total_rows = 26, 2

# rows, columns
ax1 = plt.subplot2grid((total_rows, total_columns), (0, 0), colspan=10)
sns.barplot(x='Patient_ID', y='VIC_concentration', hue='Sample_Type', 
            data=results_df_negative_merged[results_df_negative_merged.Assay_Type == 'Kept\nAllele1'],
           order=results_df_negative_merged.Patient_ID.sort_values().unique(),
           palette=['#898b8e', '#81bc00'])
sns.stripplot(x='Patient_ID', y='VIC_concentration', hue='Sample_Type', 
            data=results_df_negative_merged[results_df_negative_merged.Assay_Type == 'Kept\nAllele1'],
           order=results_df_negative_merged.Patient_ID.sort_values().unique(),
           palette=['grey', 'grey'], size=4, dodge=True)
plt.ylim(0, 1200)
plt.legend().remove()
plt.ylabel('RNaseP concetration\n(with allele 1)')
plt.xticks([])
plt.xlabel('')
#plt.title('Kept Allele Control')
plt.tight_layout()

ax2 = plt.subplot2grid((total_rows, total_columns), (0, 16), colspan=10)
sns.barplot(x='Patient_ID', y='VIC_concentration', hue='Sample_Type', 
            data=results_df_negative_merged[results_df_negative_merged.Assay_Type == 'Kept\nAllele2'],
           order=results_df_negative_merged.Patient_ID.sort_values().unique(),
            palette=['#898b8e', '#81bc00'])
sns.stripplot(x='Patient_ID', y='VIC_concentration', hue='Sample_Type', 
            data=results_df_negative_merged[results_df_negative_merged.Assay_Type == 'Kept\nAllele2'],
           order=results_df_negative_merged.Patient_ID.sort_values().unique(),
            palette=['grey', 'grey'], size=4, dodge=True)
#plt.ylabel('RNaseP Copies')
plt.legend(bbox_to_anchor=(1.5, 1))
plt.xticks([])
plt.xlabel('')
plt.ylabel('RNaseP concetration\n(with allele 2)')
plt.ylim(0, 1200)
plt.tight_layout()

#### Alleles ####

ax1 = plt.subplot2grid((total_rows, total_columns), (1, 0), colspan=10)
sns.barplot(x='Patient_ID', y='FAM_concentration', hue='Sample_Type', 
            data=results_df_negative_merged[results_df_negative_merged.Assay_Type == 'Kept\nAllele1'],
           order=results_df_negative_merged.Patient_ID.sort_values().unique(),
           palette=['#898b8e', '#81bc00'])
sns.stripplot(x='Patient_ID', y='FAM_concentration', hue='Sample_Type', 
            data=results_df_negative_merged[results_df_negative_merged.Assay_Type == 'Kept\nAllele1'],
           order=results_df_negative_merged.Patient_ID.sort_values().unique(),
           palette=['grey', 'grey'], size=4, dodge=True)
plt.ylim(0, 1200)
plt.legend().remove()
plt.xlabel('Patient')
plt.ylabel('Allele concetration\n(with allele 1)')
#plt.title('Kept Allele Control')
plt.tight_layout()

ax2 = plt.subplot2grid((total_rows, total_columns), (1, 16), colspan=10)
sns.barplot(x='Patient_ID', y='FAM_concentration', hue='Sample_Type', 
            data=results_df_negative_merged[results_df_negative_merged.Assay_Type == 'Kept\nAllele2'],
            order=results_df_negative_merged.Patient_ID.sort_values().unique(),
            palette=['#898b8e', '#81bc00'])
sns.stripplot(x='Patient_ID', y='FAM_concentration', hue='Sample_Type', 
            data=results_df_negative_merged[results_df_negative_merged.Assay_Type == 'Kept\nAllele2'],
            order=results_df_negative_merged.Patient_ID.sort_values().unique(),
            palette=['grey', 'grey'], size=4, dodge=True)
plt.legend(bbox_to_anchor=(1.5, 1))
plt.ylabel('Allele concentration\n(with allele 2)')
plt.xlabel('Patient')
plt.legend().remove()
plt.ylim(0, 1200)
plt.tight_layout()

plt.savefig('/rnd/users/rpyke/data/00-DASH/figures/dPCR.raw_negative_data.pdf', bbox_inches='tight')

# %% [code]
# Saving source data
panel_name = 'supp_figure_11de'
results_df_negative_merged.to_excel('/rnd/users/rpyke/data/00-DASH/manuscript_source_data/{0}.xlsx'.format(panel_name),
                                 index=None)

# %% [markdown]
Tumor samples for confirming HLA LOH

# %% [code]
results_df_positive_merged.head()

# %% [code]
sns.set_context('talk', font_scale=0.6)
fig = plt.figure(figsize=(1.7, 3))

total_columns, total_rows = 12, 2


# rows, columns

ax1 = plt.subplot2grid((total_rows, total_columns), (0, 0), colspan=12)
sns.barplot(x='Patient_ID', y='Ratio_concentration', hue='Sample_Type',
           data=results_df_positive_merged[(results_df_positive_merged.Sample_Type == 'Tumor')&
                                  (results_df_positive_merged.Assay_Type == 'Kept\nAllele')],
           order=results_df_positive_merged.Patient_ID.sort_values().unique(),
           palette=['#81bc00'])
sns.stripplot(x='Patient_ID', y='Ratio_concentration', hue='Sample_Type',
           data=results_df_positive_merged[(results_df_positive_merged.Sample_Type == 'Tumor')&
                                  (results_df_positive_merged.Assay_Type == 'Kept\nAllele')],
           order=results_df_positive_merged.Patient_ID.sort_values().unique(),
           palette=['grey'], size=4)
plt.axhline(y=1, color='grey', linestyle='--')
plt.ylim(0, 2)
plt.legend().remove()
plt.xticks([])
plt.ylabel('Copy number\nof predicted\nretained allele')
plt.xlabel('')
plt.tight_layout()

ax2 = plt.subplot2grid((total_rows, total_columns), (1, 0), colspan=12)
sns.barplot(x='Patient_ID', y='Ratio_concentration', hue='Sample_Type',
           data=results_df_positive_merged[(results_df_positive_merged.Sample_Type == 'Tumor')&
                                  (results_df_positive_merged.Assay_Type == 'Lost\nAllele')],
           order=results_df_positive_merged.Patient_ID.sort_values().unique(),
           palette=['#81bc00'])
sns.stripplot(x='Patient_ID', y='Ratio_concentration', hue='Sample_Type',
           data=results_df_positive_merged[(results_df_positive_merged.Sample_Type == 'Tumor')&
                                  (results_df_positive_merged.Assay_Type == 'Lost\nAllele')],
           order=results_df_positive_merged.Patient_ID.sort_values().unique(),
           palette=['grey'], size=4)
plt.axhline(y=1, color='grey', linestyle='--')
plt.ylabel('Copy number\nof predicted\nlost allele')
plt.xlabel('Patient')
plt.legend().remove()
#plt.legend(bbox_to_anchor=(1.25, 1))
plt.ylim(0, 2)
plt.tight_layout()

# Adding Significance astricks
#  Width: left = 0; Height: top = 1
#fig.text(0.152, 0.65, '*', fontsize=16)  # GBM
#fig.text(0.565, 0.86, '*', fontsize=16)  # SKCM

#fig.text(0.96, 0.89, '*', fontsize=16)  # C>T
#fig.text(0.42, 0.42, '*', fontsize=16)  # 07a
#fig.text(0.46, 0.435, '*', fontsize=16)  # 07b

plt.savefig('/rnd/users/rpyke/data/00-DASH/figures/dPCR.positive_allele_ratios.patients.pdf', bbox_inches='tight')


# %% [code]
# Saving source data
panel_name = 'figure_3c'
results_df_positive_merged[(results_df_positive_merged.Sample_Type == 'Tumor')].to_excel('/rnd/users/rpyke/data/00-DASH/manuscript_source_data/{0}.xlsx'.format(panel_name),
                                 index=None)

# %% [code]
sns.set_context('talk', font_scale=0.6)
fig = plt.figure(figsize=(2.8, 3))

total_columns, total_rows = 12, 2


# rows, columns

ax1 = plt.subplot2grid((total_rows, total_columns), (0, 0), colspan=12)
sns.barplot(x='Patient_ID', y='Ratio_concentration', hue='Sample_Type',
           data=results_df_negative_merged[(results_df_negative_merged.Sample_Type == 'Tumor')&
                                  (results_df_negative_merged.Assay_Type == 'Kept\nAllele1')],
           order=results_df_negative_merged.Patient_ID.sort_values().unique(),
           palette=['#81bc00'])
sns.stripplot(x='Patient_ID', y='Ratio_concentration', hue='Sample_Type',
           data=results_df_negative_merged[(results_df_negative_merged.Sample_Type == 'Tumor')&
                                  (results_df_negative_merged.Assay_Type == 'Kept\nAllele1')],
           order=results_df_negative_merged.Patient_ID.sort_values().unique(),
           palette=['grey'], size=4)
plt.axhline(y=1, color='grey', linestyle='--')
plt.ylim(0, 2)
plt.legend().remove()
plt.xticks([])
plt.ylabel('Copy number\nof allele 1')
plt.xlabel('')
plt.tight_layout()

ax2 = plt.subplot2grid((total_rows, total_columns), (1, 0), colspan=12)
sns.barplot(x='Patient_ID', y='Ratio_concentration', hue='Sample_Type',
           data=results_df_negative_merged[(results_df_negative_merged.Sample_Type == 'Tumor')&
                                  (results_df_negative_merged.Assay_Type == 'Kept\nAllele2')],
           order=results_df_negative_merged.Patient_ID.sort_values().unique(),
           palette=['#81bc00'])
sns.stripplot(x='Patient_ID', y='Ratio_concentration', hue='Sample_Type',
           data=results_df_negative_merged[(results_df_negative_merged.Sample_Type == 'Tumor')&
                                  (results_df_negative_merged.Assay_Type == 'Kept\nAllele2')],
           order=results_df_negative_merged.Patient_ID.sort_values().unique(),
           palette=['grey'], size=4)
plt.axhline(y=1, color='grey', linestyle='--')
plt.ylabel('Copy number\nof allele 2')
plt.xlabel('Patient')
plt.legend().remove()
#plt.legend(bbox_to_anchor=(1.25, 1))
plt.ylim(0, 2)
plt.tight_layout()

# Adding Significance astricks
#  Width: left = 0; Height: top = 1
#fig.text(0.152, 0.65, '*', fontsize=16)  # GBM
#fig.text(0.565, 0.86, '*', fontsize=16)  # SKCM

#fig.text(0.96, 0.89, '*', fontsize=16)  # C>T
#fig.text(0.42, 0.42, '*', fontsize=16)  # 07a
#fig.text(0.46, 0.435, '*', fontsize=16)  # 07b

plt.savefig('/rnd/users/rpyke/data/00-DASH/figures/dPCR.negative_allele_ratios.patients.pdf', bbox_inches='tight')


# %% [code]
sns.set_context('talk', font_scale=0.6)
fig = plt.figure(figsize=(2.8, 1))
#fig.text(0, 0.48, 'C', fontsize=16)
#fig.text(0.53, 0.48, 'D', fontsize=16)

total_columns, total_rows = 16, 2


# rows, columns

ax1 = plt.subplot2grid((total_rows, total_columns), (0, 3), colspan=12)
sns.barplot(x='Patient_ID', y='Ratio_concentration', hue='Sample_Type',
           data=results_df_negative_merged[(results_df_negative_merged.Sample_Type == 'Tumor')&
                                   (results_df_negative_merged.Assay_Type == 'Kept\nAllele1')],
           order=results_df_negative_merged.Patient_ID.sort_values().unique(),
           palette=['#81bc00'])
sns.stripplot(x='Patient_ID', y='Ratio_concentration', hue='Sample_Type',
           data=results_df_negative_merged[(results_df_negative_merged.Sample_Type == 'Tumor')&
                                   (results_df_negative_merged.Assay_Type == 'Kept\nAllele1')],
           order=results_df_negative_merged.Patient_ID.sort_values().unique(),
           palette=['grey'], size=4)
plt.axhline(y=0.5, color='grey', linestyle='--')
plt.ylim(4, 5)
plt.legend().remove()
plt.xticks([])
plt.yticks([])
plt.ylabel(' ')
plt.xlabel('')
plt.tight_layout()

plt.savefig('/rnd/users/rpyke/data/00-DASH/figures/dPCR.negative_allele_ratios.patients.extension.pdf', bbox_inches='tight')

# %% [code]
# Saving source data
panel_name = 'figure_3d'
results_df_negative_merged[(results_df_negative_merged.Sample_Type == 'Tumor')].to_excel('/rnd/users/rpyke/data/00-DASH/manuscript_source_data/{0}.xlsx'.format(panel_name),
                                 index=None)

# %% [markdown]
Normal samples for primer design check

# %% [code]
sns.set_context('talk', font_scale=0.6)
fig = plt.figure(figsize=(2.4, 3))
#fig.text(0, 0.48, 'C', fontsize=16)
#fig.text(0.53, 0.48, 'D', fontsize=16)

total_columns, total_rows = 16, 2


# rows, columns
ax1 = plt.subplot2grid((total_rows, total_columns), (0, 3), colspan=13)
sns.barplot(x='Patient_ID', y='Ratio_concentration', hue='Sample_Type',
           data=results_df_positive_merged[(results_df_positive_merged.Sample_Type == 'Normal')&
                                  (results_df_positive_merged.Assay_Type == 'Kept\nAllele')],
           order=results_df_positive_merged.Patient_ID.sort_values().unique(),
           palette=['#898b8e', '#81bc00'])
sns.stripplot(x='Patient_ID', y='Ratio_concentration', hue='Sample_Type',
           data=results_df_positive_merged[(results_df_positive_merged.Sample_Type == 'Normal')&
                                  (results_df_positive_merged.Assay_Type == 'Kept\nAllele')],
           order=results_df_positive_merged.Patient_ID.sort_values().unique(),
           palette=['darkgrey'], size=4)
plt.axhline(y=1, color='grey', linestyle='--')
plt.ylim(0, 1.5)
plt.legend().remove()
plt.xticks([])
plt.ylabel('Copy number\nof predicted\nretained allele')
plt.xlabel('')
plt.tight_layout()


ax2 = plt.subplot2grid((total_rows, total_columns), (1, 3), colspan=13)
sns.barplot(x='Patient_ID', y='Ratio_concentration', hue='Sample_Type',
           data=results_df_positive_merged[(results_df_positive_merged.Sample_Type == 'Normal')&
                                  (results_df_positive_merged.Assay_Type == 'Lost\nAllele')],
           order=results_df_positive_merged.Patient_ID.sort_values().unique(),
           palette=['#898b8e', '#81bc00'])
sns.stripplot(x='Patient_ID', y='Ratio_concentration', hue='Sample_Type',
           data=results_df_positive_merged[(results_df_positive_merged.Sample_Type == 'Normal')&
                                  (results_df_positive_merged.Assay_Type == 'Lost\nAllele')],
           order=results_df_positive_merged.Patient_ID.sort_values().unique(),
           palette=['darkgrey'], size=4)
plt.axhline(y=1, color='grey', linestyle='--')
plt.ylabel('Copy number\nof predicted\nlost allele')
plt.xlabel('Patient')
plt.legend(bbox_to_anchor=(1.25, 1))
plt.ylim(0, 1.5)
plt.tight_layout()

# Adding Significance astricks
#  Width: left = 0; Height: top = 1
#fig.text(0.152, 0.65, '*', fontsize=16)  # GBM
#fig.text(0.565, 0.86, '*', fontsize=16)  # SKCM

#fig.text(0.96, 0.89, '*', fontsize=16)  # C>T
#fig.text(0.42, 0.42, '*', fontsize=16)  # 07a
#fig.text(0.46, 0.435, '*', fontsize=16)  # 07b

plt.savefig('/rnd/users/rpyke/data/00-DASH/figures/dPCR.positive_allele_ratios.cellline_patients.normal_only.pdf', bbox_inches='tight')

# %% [code]
# Saving source data
panel_name = 'supp_figure_12a'
results_df_positive_merged[(results_df_positive_merged.Sample_Type == 'Normal')].to_excel('/rnd/users/rpyke/data/00-DASH/manuscript_source_data/{0}.xlsx'.format(panel_name),
                                 index=None)

# %% [code]
sns.set_context('talk', font_scale=0.6)
fig = plt.figure(figsize=(3.6, 3))
#fig.text(0, 0.48, 'C', fontsize=16)
#fig.text(0.53, 0.48, 'D', fontsize=16)

total_columns, total_rows = 16, 2


# rows, columns
ax1 = plt.subplot2grid((total_rows, total_columns), (0, 3), colspan=13)
sns.barplot(x='Patient_ID', y='Ratio_concentration', hue='Sample_Type',
           data=results_df_negative_merged[(results_df_negative_merged.Sample_Type == 'Normal')&
                                  (results_df_negative_merged.Assay_Type == 'Kept\nAllele1')],
           order=results_df_negative_merged.Patient_ID.sort_values().unique(),
           palette=['#898b8e', '#81bc00'])
sns.stripplot(x='Patient_ID', y='Ratio_concentration', hue='Sample_Type',
           data=results_df_negative_merged[(results_df_negative_merged.Sample_Type == 'Normal')&
                                  (results_df_negative_merged.Assay_Type == 'Kept\nAllele1')],
           order=results_df_negative_merged.Patient_ID.sort_values().unique(),
           palette=['darkgrey'], size=4)
plt.axhline(y=1, color='grey', linestyle='--')
plt.ylim(0, 1.5)
plt.legend().remove()
plt.xticks([])
plt.ylabel('Copy number\nof allele 1')
plt.xlabel('')
plt.tight_layout()


ax2 = plt.subplot2grid((total_rows, total_columns), (1, 3), colspan=13)
sns.barplot(x='Patient_ID', y='Ratio_concentration', hue='Sample_Type',
           data=results_df_negative_merged[(results_df_negative_merged.Sample_Type == 'Normal')&
                                  (results_df_negative_merged.Assay_Type == 'Kept\nAllele2')],
           order=results_df_negative_merged.Patient_ID.sort_values().unique(),
           palette=['#898b8e', '#81bc00'])
sns.stripplot(x='Patient_ID', y='Ratio_concentration', hue='Sample_Type',
           data=results_df_negative_merged[(results_df_negative_merged.Sample_Type == 'Normal')&
                                  (results_df_negative_merged.Assay_Type == 'Kept\nAllele2')],
           order=results_df_negative_merged.Patient_ID.sort_values().unique(),
           palette=['darkgrey'], size=4)
plt.axhline(y=1, color='grey', linestyle='--')
plt.ylabel('Copy number\nof allele 2')
plt.xlabel('Patient')
plt.legend(bbox_to_anchor=(1.25, 1))
plt.ylim(0, 1.5)
plt.tight_layout()

# Adding Significance astricks
#  Width: left = 0; Height: top = 1
#fig.text(0.152, 0.65, '*', fontsize=16)  # GBM
#fig.text(0.565, 0.86, '*', fontsize=16)  # SKCM

#fig.text(0.96, 0.89, '*', fontsize=16)  # C>T
#fig.text(0.42, 0.42, '*', fontsize=16)  # 07a
#fig.text(0.46, 0.435, '*', fontsize=16)  # 07b

plt.savefig('/rnd/users/rpyke/data/00-DASH/figures/dPCR.negative_allele_ratios.cellline_patients.normal_only.pdf', bbox_inches='tight')

# %% [code]
# Saving source data
panel_name = 'supp_figure_12b'
results_df_negative_merged[(results_df_negative_merged.Sample_Type == 'Normal')].to_excel('/rnd/users/rpyke/data/00-DASH/manuscript_source_data/{0}.xlsx'.format(panel_name),
                                 index=None)

# %% [markdown]
P-values

# %% [code]
# Kept alleles (one-tailed)
all_p_values, all_effect_sizes = [], []
for patient in results_df_positive_merged.Patient_ID.sort_values().unique():
    print('Patient:', patient, ' P-value:', round(sp.ttest_rel(results_df_positive_merged[(results_df_positive_merged.Assay_Type == 'Kept\nAllele')&(results_df_positive_merged.Patient_ID == patient)&(results_df_positive_merged.Sample_Type == 'Normal')]['Ratio_concentration'],
                   results_df_positive_merged[(results_df_positive_merged.Assay_Type == 'Kept\nAllele')&(results_df_positive_merged.Patient_ID == patient)&(results_df_positive_merged.Sample_Type == 'Tumor')]['Ratio_concentration'])[1], 4)/2)
    #print(list(results_df_merged[(results_df_merged.Assay_Type == 'Lost\nAllele')&(results_df_merged.Patient == patient)&(results_df_merged.Sample_Type == 'Normal')]['Ratio_copies']),
    #     list(results_df_merged[(results_df_merged.Assay_Type == 'Lost\nAllele')&(results_df_merged.Patient == patient)&(results_df_merged.Sample_Type == 'Tumor')]['Ratio_copies']))

# %% [code]
# Lost alleles (one-tailed)
all_p_values, all_effect_sizes = [], []
for patient in results_df_positive_merged.Patient_ID.sort_values().unique():
    print('Patient:', patient, ' P-value:', round(sp.ttest_rel(results_df_positive_merged[(results_df_positive_merged.Assay_Type == 'Lost\nAllele')&(results_df_positive_merged.Patient_ID == patient)&(results_df_positive_merged.Sample_Type == 'Normal')]['Ratio_concentration'],
                   results_df_positive_merged[(results_df_positive_merged.Assay_Type == 'Lost\nAllele')&(results_df_positive_merged.Patient_ID == patient)&(results_df_positive_merged.Sample_Type == 'Tumor')]['Ratio_concentration'])[1]/2, 4))
    #print(list(results_df_merged[(results_df_merged.Assay_Type == 'Lost\nAllele')&(results_df_merged.Patient == patient)&(results_df_merged.Sample_Type == 'Normal')]['Ratio_copies']),
    #     list(results_df_merged[(results_df_merged.Assay_Type == 'Lost\nAllele')&(results_df_merged.Patient == patient)&(results_df_merged.Sample_Type == 'Tumor')]['Ratio_copies']))

# %% [code]
results_df_negative_merged.Patient_ID.unique()

# %% [code]
# Allele 1's (one-tailed) - negative
all_p_values, all_effect_sizes = [], []
for patient in results_df_negative_merged.Patient_ID.sort_values().unique():    
    print('Patient:', patient, ' P-value:', round(sp.ttest_rel(results_df_negative_merged[(results_df_negative_merged.Assay_Type == 'Kept\nAllele1')&(results_df_negative_merged.Patient_ID == patient)&(results_df_negative_merged.Sample_Type == 'Normal')]['Ratio_concentration'],
                   results_df_negative_merged[(results_df_negative_merged.Assay_Type == 'Kept\nAllele1')&(results_df_negative_merged.Patient_ID == patient)&(results_df_negative_merged.Sample_Type == 'Tumor')]['Ratio_concentration'])[1], 4)/2)
    #print(list(results_df_merged[(results_df_merged.Assay_Type == 'Lost\nAllele')&(results_df_merged.Patient == patient)&(results_df_merged.Sample_Type == 'Normal')]['Ratio_copies']),
    #     list(results_df_merged[(results_df_merged.Assay_Type == 'Lost\nAllele')&(results_df_merged.Patient == patient)&(results_df_merged.Sample_Type == 'Tumor')]['Ratio_copies']))

# %% [code]
# Allele 2's (one-tailed) - negative
all_p_values, all_effect_sizes = [], []
for patient in results_df_negative_merged.Patient_ID.sort_values().unique():
    print('Patient:', patient, ' P-value:', round(sp.ttest_rel(results_df_negative_merged[(results_df_negative_merged.Assay_Type == 'Kept\nAllele2')&(results_df_negative_merged.Patient_ID == patient)&(results_df_negative_merged.Sample_Type == 'Normal')]['Ratio_concentration'],
                   results_df_negative_merged[(results_df_negative_merged.Assay_Type == 'Kept\nAllele2')&(results_df_negative_merged.Patient_ID == patient)&(results_df_negative_merged.Sample_Type == 'Tumor')]['Ratio_concentration'])[1]/2, 4))
    #print(list(results_df_merged[(results_df_merged.Assay_Type == 'Lost\nAllele')&(results_df_merged.Patient == patient)&(results_df_merged.Sample_Type == 'Normal')]['Ratio_copies']),
    #     list(results_df_merged[(results_df_merged.Assay_Type == 'Lost\nAllele')&(results_df_merged.Patient == patient)&(results_df_merged.Sample_Type == 'Tumor')]['Ratio_copies']))

# %% [code]
# Get lost/kept for normal and tumor samples - positive

results_df_merged_kept = results_df_positive_merged[results_df_positive_merged.Assay_Type == 'Kept\nAllele']
results_df_merged_lost = results_df_positive_merged[results_df_positive_merged.Assay_Type == 'Lost\nAllele']

print(len(results_df_merged_kept), len(results_df_merged_lost))

results_df_merged_lost['Lost / Kept Ratio'] = list(pd.Series(list(results_df_merged_lost['Ratio_concentration'])) 
                                                       / pd.Series(list(results_df_merged_kept['Ratio_concentration'])))
allele_ratio_df = results_df_merged_lost.copy()

sns.set_context('talk', font_scale=0.6)
fig = plt.figure(figsize=(3.5, 3))

sns.barplot(x='Patient_ID', y='Lost / Kept Ratio', hue='Sample_Type', data=allele_ratio_df,
           order=results_df_positive_merged.Patient_ID.sort_values().unique(),
           palette=['#898b8e', '#81bc00'])
plt.axhline(y=1, color='grey', linestyle='--')
#sns.swarmplot(x='Patient', y='Tumor / Normal Ratio', hue='Assay_Type', data=ratio_df, color='grey', size=8)
#plt.ylim(0, 1)
plt.ylabel('Lost / kept ratio')
plt.xlabel('Patient')
plt.legend(loc=2)
plt.ylim(0, 2)

plt.savefig('/rnd/users/rpyke/data/00-DASH/figures/dPCR.positive_lost_kept_ratio.pdf', bbox_inches='tight')

# %% [code]
# Get lost/kept for normal and tumor samples - negative

results_df_merged_kept = results_df_negative_merged[results_df_negative_merged.Assay_Type == 'Kept\nAllele1']
results_df_merged_lost = results_df_negative_merged[results_df_negative_merged.Assay_Type == 'Kept\nAllele2']

print(len(results_df_merged_kept), len(results_df_merged_lost))

results_df_merged_lost['Lost / Kept Ratio'] = list(pd.Series(list(results_df_merged_lost['Ratio_concentration'])) 
                                                       / pd.Series(list(results_df_merged_kept['Ratio_concentration'])))
allele_ratio_df = results_df_merged_lost.copy()

sns.set_context('talk', font_scale=0.6)
fig = plt.figure(figsize=(3.5, 3))

sns.barplot(x='Patient_ID', y='Lost / Kept Ratio', hue='Sample_Type', data=allele_ratio_df,
           order=results_df_negative_merged.Patient_ID.sort_values().unique(),
           palette=['#898b8e', '#81bc00'])
plt.axhline(y=1, color='grey', linestyle='--')
#sns.swarmplot(x='Patient', y='Tumor / Normal Ratio', hue='Assay_Type', data=ratio_df, color='grey', size=8)
#plt.ylim(0, 1)
plt.ylabel('Allele 1 / allele 2 ratio')
plt.xlabel('Patient')
plt.legend(loc=2)
plt.ylim(0, 2)

plt.savefig('/rnd/users/rpyke/data/00-DASH/figures/dPCR.negative_lost_kept_ratio.pdf', bbox_inches='tight')

# %% [markdown]
#### Compare to tumor purity and confidence level

# %% [code]
def add_prefix_if_needed(x):
    if 'DNA_' in str(x):
        return x
    else:
        return 'DNA_' + str(x)

# Sample - gene map for the primers
sample_gene_map = pd.read_csv('/rnd/users/rpyke/data/00-DASH/manuscript_data_v2/validation.dPCR_tissue_sample_map.csv')

# Samples chosen
sample_selection = pd.read_excel('/rnd/users/rpyke/data/00-DASH/manuscript_data_v2/validation.dPCR_tissue_sample_metadata.xlsx')
sample_selection['sample_name_tumor'] = sample_selection.sample_name_tumor.apply(add_prefix_if_needed)

# %% [code]
# Samples already sent to DNA Software
samples_selected = list(sample_selection.dropna(subset=['Sample #']).sample_name_tumor)
sample_selection = sample_selection[sample_selection.sample_name_tumor.isin(samples_selected)]


# %% [code]
patient_letter_map['Sample #'] = patient_letter_map[['Patient']]
sample_selection = pd.merge(sample_selection, patient_letter_map, on='Sample #', how='left')

# %% [code]
sample_selection

# %% [code]
loh_df = pd.read_csv('/rnd/users/rpyke/data/00-DASH/manuscript_data_v2/pancancer.dash_output.csv', index_col=0)
loh_df['sample_name_tumor'] = loh_df['Sample'] 
loh_df['LOH'] = loh_df['dash_deletion']
loh_df = loh_df[['sample_name_tumor', 'hla_locus', 'purity', 'ploidy', 'dash_adj_baf', 'dash_r', 
                    'prediction_probability', 'secondary_check', 'LOH']]


# %% [code]
loh_df.columns

# %% [code]
merged_df = pd.merge(sample_selection, loh_df, on=['sample_name_tumor'], how='left')

# %% [code]
#dpcr_samples = [1, 2, 5, 6, 7, 10, 11, 13, 14, 20]

# %% [code]
merged_df = pd.merge(sample_gene_map, merged_df, on=['Sample #', 'hla_locus'], how='left')
#merged_df = merged_df[merged_df['Sample #'].isin(dpcr_samples)]

# %% [code]
merged_df.head(20)

# %% [code]
# ADD information for patient 3 (SHERPA-Validation)
sherpa_df = pd.read_csv('/rnd/users/rpyke/data/00-DASH/manuscript_data_v2/pancancer.dash_output.csv', index_col=0)

sherpa_df = sherpa_df[sherpa_df['Sample'] == 'DNA_124768B1-5012']
sherpa_df['Sample #'] = 3
sherpa_df['Patient_ID'] = 'C'
sherpa_df['sample_name_tumor'] = sherpa_df['Sample']
#sherpa_df['Manual check'] = '-'
sherpa_df['LOH'] = sherpa_df['dash_deletion']
sherpa_df['LOHHLA_deletion'] = sherpa_df['alternate_deletion']
sherpa_df = sherpa_df[sherpa_df.dash_allele == 'hla_a_25_01_01']

# %% [code]
pd.read_csv('/rnd/users/rpyke/data/00-DASH/output/pipeline_nextDB_08/DNA_232313/DASH.output.txt', sep='\t')

# %% [code]
merged_df2 = pd.concat([merged_df[['Sample #', 'sample_name_tumor', 'hla_locus', 'purity', 
                                'prediction_probability', 'LOH', 'Patient_ID']],
            sherpa_df[['Sample #', 'sample_name_tumor', 'hla_locus', 'purity', 
                                            'prediction_probability', 'LOH', 'Patient_ID']]])

# %% [code]
merged_df2['Patient'] = merged_df2['Sample #']

# %% [code]
merged_df3 = pd.merge(merged_df2, patient_letter_map, on=['Patient', 'Patient_ID'],
                      how='left')[['sample_name_tumor', 'purity', 
                                'prediction_probability', 'Patient_ID',
                                'Patient']].drop_duplicates()

# %% [code]
merged_df3.head()

# %% [code]
plt.figure(figsize=(1.5, 3.4))
sns.set_context('talk', font_scale=0.6)

x = np.arange(0, 1, 0.01)
ax = sns.scatterplot(x='purity', y='prediction_probability', data=merged_df3, color='darkgrey', size=2)
#plt.axhline(0.8, color='darkred', alpha=0.2)
#plt.axhline(0.2, color='darkred', alpha=0.2)
#plt.fill_between(x, 0.2, 0.8, color='darkred', alpha=0.2)
plt.ylim(0, 1)
plt.xlim(0, 1)

#plt.axvline(0.2, color='grey', alpha=0.2)
#plt.axvline(0.3, color='grey', alpha=0.2)
plt.legend().remove()
plt.ylabel('Probability of HLA LOH\nfrom DASH')
plt.xlabel('Tumor purity')


for dPCR, purity, patient_id in zip(merged_df3.purity, merged_df3.prediction_probability,
                                       merged_df3.Patient_ID):
    ax.annotate(patient_id, (dPCR+0.02, purity+-0.02))

#plt.savefig('/rnd/users/rpyke/data/00-DASH/figures/dPCR.probability_from_DASH_purity.pdf', bbox_inches='tight')

# %% [markdown]
Save excel file

# %% [code]
results_df_merged.head()

# %% [code]
lod_df_merged.head()

# %% [code]
with pd.ExcelWriter('/rnd/users/rpyke/data/00-DASH/tables/Table_S5_dPCR_results.xlsx') as writer:  
    lod_df_merged[['Sample', 'Purity', 'Replicate', 'Assay_Type', 
                      'FAM_concentration', 'VIC_concentration']].to_excel(writer, sheet_name='Cell Line Dilutions',
                                                                    index=None)
    results_df_merged[['Patient_ID', 'Patient', 'Sample_Type', 'Assay_Type',
                      'FAM_concentration', 'VIC_concentration', 'Round']].to_excel(writer, sheet_name='Patients',
                                                                    index=None)

# %% [markdown]
Confirmatory or novel?

# %% [code]
sample_list = list(sample_selection.sample_name_tumor.unique())

# %% [code]
train_data = pd.read_csv('/rnd/users/rpyke/data/00-DASH/manuscript_data_v2/training.all_data.csv')

# %% [code]
train_data[train_data['sample'].isin(sample_list)]['sample'].unique()

# %% [code]
len(train_data[train_data['sample'].isin(sample_list)]['sample'].unique())

# %% [code]
len(merged_df3.sample_name_tumor.unique())

# %% [markdown]
Copy number of RNASEP

# %% [code]
results_df_merged[results_df_merged.Patient_ID == 'J']

# %% [code]
sample_selection[sample_selection['Sample #'] == 14]

# %% [code]
readdata_df = pd.read_csv('/rnd/users/rpyke/data/00-DASH/manuscript_data_v2/pancancer.readdata.csv')

# %% [code]
sample_id = 'DNA_45171'

# %% [code]
cancer_home = list(readdata_df[readdata_df.sample_name_tumor == sample_id].cancer_home)[0]
sequenza_df = pd.read_csv(cancer_home + '/Sequenza/{0}_segments.txt'.format(sample_id), sep='\t')


# %% [code]
# RNAse P: Chr 14; 65376206 - 65376498
sequenza_df[(sequenza_df.chromosome == '14')&(sequenza_df['start.pos']<65376498)&(sequenza_df['end.pos']>65376206)]

# %% [code]
